# Supplementary material for: Mechanisms linking cytoplasmic decay of translation-defective mRNA to transcriptional adaptation
Source: Science. Author manuscript; Available in PMC 2026 Jun 22. (PMC13286266; doi:10.1126/science.aea1272)
Supplement: Table S1 [file NIHMS2149358-supplement-Table_S1.xlsx]

## Sheet: Cas9 gRNAs
Mm Ilf3 Cas9 gRNA1	TGCCTGTCCAGAACGTCCGG
Mm Ilf3 Cas9 gRNA2	TGAAGATGGGAGCATGAACA
Mm Ilf3 5' gRNA for creating monoclonal ILF3 KO gRNA	TGCCTGTCCAGAACGTCCGG
Mm Ilf3 3' gRNA for creating monoclonal ILF3 KO gRNA	GCCCTCGGATGTTACCTCCT
Mm Ilf3 CRISPRi gRNA1	AGGCGAAGGACGGGAACAC
Mm Ilf3 CRISPRi gRNA2	CTGCAATGGCGAGAAAAGG
Mm Ilf2 CRISPRi gRNA	AGGCTGGCTGAGAAACGTC
Mm Cd24a Cas9 gRNA	gaacagggtctcacctgcgt
Mm Cd47 Cas9 gRNA	gccttgcatcgtccgtaatg
hs CSNK1E gRNA 1	GGGTTGCGGAAGAGCTGACGT
hs CSNK1E gRNA 2	GGAAGATGTCAACGCCCATCG
hs DDX21 gRNA 1	GCATCACAAAAAAGCTGTCAG
hs DDX21 gRNA 2	GGATGTCATCCGAGTATATAG
hs ILF3 gRNA 1	CGTCCCTCCGACACGCCAAG
hs ILF3 gRNA 2	TACGCCCATGAAACGCCCAA
hs UPF1 gRNA 1	AGAAGACACCTATTACACGA
hs UPF1 gRNA 2	GATATGCCTGCGGTACAAAG
Mm Actg1 ex4 gRNA1 (5')	AAAATGACTCGTCACGCCCA
Mm Actg1 ex4 gRNA2 (3')	TTGGCTCCTAAATCATGTTG
Rela CRISPRi gRNA1	TCCATGGTCAGGGTCCCGG
Rela CRISPRi gRNA2	CGCAGGCCCCGGAGCTCTA
PKD1 CRISPRi gRNA1	GACGCTGGCGCTGCAGTGC
PKD1 CRISPRi gRNA2	TCGGCCGCCCGCTCGGACGC
Mm Actg1 K.I. gRNA	ATCTGCGCAGGAAGAAGCCC
Mm Rnaseh1 Cas9 gRNA1	GCCGTCGTACGCCTGAGGCG
Mm Rnaseh1 Cas9 gRNA2	GTCGGGATGTTCTATGCGGTG

## Sheet: Cas12 gRNAs
hs ILF3 Cas12 gRNA1	tcacaatcgcagcatcgtcg
hs ILF3 Cas12 gRNA2	agatcccaccaagcaccacc
hs ILF3 Cas12 gRNA3	ctgctcgtctatccagtcgg
hs ILF3 Cas12 gRNA4	gttggaaccagcaccttgga
hs SRP9 Cas12 gRNA1	ccttcatagggtcagcgagg
hs SRP9 Cas12 gRNA2	aggcacgtgtggttctcaaa
hs SRP9 Cas12 gRNA3	caactaaatcatctgttact
hs SRP9 Cas12 gRNA4	gcagtaccagacctgggagg
hs SERBP1 Cas12 gRNA1	ggaataagacgagttggaag
hs SERBP1 Cas12 gRNA2	tattatagaccgattattga
hs SERBP1 Cas12 gRNA3	cacgcaataccacttactta
hs SERBP1 Cas12 gRNA4	cgatctatcacttccactat

## Sheet: Cas13 gRNAs
Cas13 non targeting gRNA	TCACCAGAAGCGTACCATACTC
Actg2 antisense RNA Cas13 gRNA 1	GCAAACAGAGAGAAGATGACCCA
Actg2 antisense RNA Cas13 gRNA 2	CGAAACCTTCAATGTCCCTGCCA
Actg2 antisense RNA Cas13 gRNA 3	ACCATGTGTGAAGAAGAGACCAC
Actg2 antisense RNA Cas13 gRNA 4	AGGCTATTCCTTTGTGACCACAG
Actg2 antisense RNA Cas13 gRNA 5	AACAAAAACAGAAAGCCAGCCAG
Actg2 antisense RNA Cas13 gRNA 6	GAAAAATCATTCAGAGCAGACCC
Actg2 ex7 antisense Cas13 gRNA 1	ATTTCGAGAATGAGATGGCCACA
Actg2 ex 7 antisense Cas13 gRNA 2	GACATCAAGGAGAAGCTGTGCTA
Actg2 ex1 sense Cas13 gRNA	CAGAGCAATATAAAACCCCCAAG
Cdk9 intr2 antisense RNA Cas13 gRNA	ATAAACAAGTTCAAGGCCACCAT
Rel ex8 antisense RNA Cas13 gRNA	ACAAGCTGATGTACACCGCCAAG
Serpine1 sense ex1 gRNA	TCATCTGCAGCATAGCCAGCACC
Nrg1 sense intr5 gRNA	ATAGGAAAAGGAAAGAGGAGAAA
Actg1 antisense T.R.1 gRNA1	TGAAGTACCCTATCGAACACGGC
Actg1 antisense T.R.1 gRNA2	ACCTTCTACAATGAGCTGCGTGT
Actg1 antisense T.R.2 gRNA1	ATGCAGAAGGAGATCACAGCCCT
Actg1 antisense T.R.2 gRNA2	AGGAGATCACAGCCCTAGCACCT
Actg1 antisense T.R.3 gRNA1	AAAGTCCGAGCCTTAGGACCCAG
Actg1 antisense T.R.3 gRNA2	TAACAGGGTGGGAAAGTCCGAGC
Rela antisense gRNA	GCTGACCTCTGCCCAGACCGCAG
