# Supplementary material for: Mechanisms linking cytoplasmic decay of translation-defective mRNA to transcriptional adaptation
Source: Science. Author manuscript; Available in PMC 2026 Jun 22. (PMC13286266; doi:10.1126/science.aea1272)
Supplement: Table S2 [file NIHMS2149358-supplement-Table_S2.xlsx]

## Sheet: Sheet1
Actg2 fwd	CCTAAACCCCAAAGCAAACA
Actg2 rev	GCATTGCTACACAGTGCTGAA
Hprt fwd	GATCAGTCAACGGGGGACAT
Hprt rev	CATTTTGGGGCTGTACTGCTT
Rpl13 fwd	TCCGGAAGCGGATGAATACC
Rpl13 rev	GCCTCTCTTGGTCTTGTGGG
Ilf2 fwd	GTGGCTGACCTGGTGGTAAT
Ilf2 rev	GCATGGTCAAAACTTCTGAGGG
Ilf3 fwd	CCCGGTGGACTACACTGTTC
Ilf3 rev	GGGAGACTTCTCCTCCCCAT
DDX59 fwd	TGATGGCAAAAGTTGTGTGGC
DDX59 rev	AGGGCATGATTCGCTGATGTG
MAN2A2 fwd	AGACCCAACACATCCTCAATAGC
MAN2A2 rev	ACTGCCGCTCTCTTTTGGAC
RGS16 fwd	ATCAGAGCTGGGCTGCGATA
RGS16 rev	CAGGTCGAACGACTCTCTCC
ELP3 fwd	CTGCCGTCCCTCCTCAGTAT
ELP3 rev	ACAGCCACGACAGCAATCC
ZEB1 fwd	CAGCTTGATACCTGTGAATGGG
ZEB1 rev	TATCTGTGGTCGTGTGGGACT
Actg1 no-NMD transgene fwd	TACTCAGTCTGGATCGGTGG
Actg1 no-NMD transgene rev	GCCCTCTAGACTCGAGTAGC
Actg1 NMD transgene fwd	ATCGTCCACCGCAAATGCTT
Actg1 NMD transgene rev	GCACTTTCTTGCCATGAGCC
Actg1 3'UTR fwd	ATGTGGATCAGCAAGCAGGAG
Actg1 3'UTR rev	TTGCCAGGGCAAATTGATACT
Actg1 CDS fwd	GGAAGAAGAAATCGCCGCAC
Actg1 CDS rev	cctcgtcacccacgtatgag
Rela 5'UTR fwd	CTTTACTTTAGCGCGCCGTG
Rela 5'UTR rev	TGCTTCGGCTGTTCGATGAT
Rela CDS fwd	GTATCCATAGCTTCCAGAAC
Rela CDS rev	GAAAGGGGTTATTGTTGGTC
Pkd1 1/5 fwd	ACGCCACAGCGCTAGAC
Pkd1 1/5 rev	TTGCTTATATCCAGCTCTGCCA
Pkd1 2/5 fwd	TTGAGAATGTCTGCCCTGCC
Pkd1 2/5 rev	CTGTTTTCCACCACCACGTC
PKD1 asRNA fwd	CCCAGAAGACAGACCAGTGC
PKD1 asRNA rev	GTGTCTTCGCTGCCTCTGTA
Mouse Pkd1 f	AGCCTTACCTGTTGTCAGCC
Mouse Pkd1 r	AAATCACCGGTGCTGCTGTA
DDX21 fwd	CTTTGCCATCCCTTTGATTGAGA
DDX21 rev	GTAGGTGCAAGAACCAGTACC
CSNK1E fw	TCAAGCCCGACAACTTCCTC
CSNK1E rev	TTTCCCGGTAGGGAATGTGC
Actg1 premRNA fw	ATGGAAGAAGAAATCGCCGC
Actg1 premRNA rev	GGAGGCCACTCCTCTCAAC
Actg2 premRNA f	AGTTTCCTGGAGAACGCATGA
Actg2 premRNA r	CAGGGCTACATAGCACAGCTT
