# Supplementary material for: Mechanisms linking cytoplasmic decay of translation-defective mRNA to transcriptional adaptation
Source: Science. Author manuscript; Available in PMC 2026 Jun 22. (PMC13286266; doi:10.1126/science.aea1272)
Supplement: Table S3 [file NIHMS2149358-supplement-Table_S3.xlsx]

## Sheet: Actg1 NSD screen
id	num	neg|score	neg|p-value	neg|fdr	neg|rank	neg|goodsgrna	neg|lfc	pos|score	pos|p-value	pos|fdr	pos|rank	pos|goodsgrna	pos|lfc
Wdr1	4	7.2736e-16	2.1906e-07	0.00016	1	4	-3.0872	1	1	1	22599	0	-3.0872
Capzb	4	2.906e-15	2.1906e-07	0.00016	2	4	-3.3418	1	1	1	22598	0	-3.3418
Cap1	4	4.217e-15	2.1906e-07	0.00016	3	4	-3.8371	1	1	1	22597	0	-3.8371
Uba3	4	1.4239e-14	2.1906e-07	0.00016	4	4	-2.1242	1	1	1	22596	0	-2.1242
Cul3	4	3.2539e-14	2.1906e-07	0.00016	5	4	-1.9441	1	1	1	22595	0	-1.9441
Cfl1	4	7.0521e-14	2.1906e-07	0.00016	6	4	-2.7113	1	1	1	22594	0	-2.7113
Nae1	4	9.1042e-14	2.1906e-07	0.00016	7	4	-2.1548	1	1	1	22593	0	-2.1548
Junb	4	2.0623e-13	2.1906e-07	0.00016	8	4	-2.2143	1	1	1	22592	0	-2.2143
Med12	4	1.8162e-12	2.1906e-07	0.00016	9	4	-2.1939	1	1	1	22591	0	-2.1939
Pprc1	4	9.8704e-12	2.1906e-07	0.00016	10	4	-1.8084	1	1	1	22590	0	-1.8084
Larp1	4	2.167e-11	2.1906e-07	0.00016	11	4	-1.7798	1	1	1	22589	0	-1.7798
Ccnc	4	1.221e-10	2.1906e-07	0.00016	12	4	-1.6127	1	1	1	22588	0	-1.6127
Chuk	4	6.0007e-10	2.1906e-07	0.00016	13	4	-1.0168	1	1	1	22587	0	-1.0168
Arhgef7	4	6.5985e-10	2.1906e-07	0.00016	14	4	-1.3651	1	1	1	22586	0	-1.3651
Fkbpl	4	1.418e-09	2.1906e-07	0.00016	15	4	-1.0471	0.99999	0.99999	1	22545	0	-1.0471
Actb	4	1.457e-09	2.1906e-07	0.00016	16	4	-2.4744	1	1	1	22585	0	-2.4744
Mettl14	4	3.5037e-09	2.1906e-07	0.00016	17	4	-1.5696	1	1	1	22579	0	-1.5696
Med13	4	1.082e-08	2.1906e-07	0.00016	18	4	-0.81969	1	1	1	22584	0	-0.81969
Ube2m	4	1.4567e-08	2.1906e-07	0.00016	19	4	-0.89337	1	1	1	22583	0	-0.89337
Atp2b1	4	1.7986e-08	2.1906e-07	0.00016	20	4	-1.4685	1	1	1	22582	0	-1.4685
LOC108169098	4	2.3785e-08	2.1906e-07	0.00016	21	4	-1.0142	1	1	1	22581	0	-1.0142
Nelfcd	4	3.1904e-08	2.1906e-07	0.00016	22	4	-1.7052	1	1	1	22572	0	-1.7052
Cmtr1	4	3.283e-08	2.1906e-07	0.00016	23	4	-1.8879	1	1	1	22580	0	-1.8879
D5Ertd577e	4	6.0632e-08	2.1906e-07	0.00016	24	4	-0.72266	1	1	1	22578	0	-0.72266
Coro1c	4	8.5883e-08	2.1906e-07	0.00016	25	4	-0.94154	1	1	1	22577	0	-0.94154
Il6st	4	8.7918e-08	2.1906e-07	0.00016	26	4	-0.95178	0.99999	0.99999	1	22547	0	-0.95178
Hip1	4	1.025e-07	2.1906e-07	0.00016	27	4	-0.83365	0.99329	0.99327	1	21983	0	-0.83365
Bptf	4	1.1687e-07	2.1906e-07	0.00016	28	4	-0.93341	1	1	1	22576	0	-0.93341
Supt4b	4	1.4996e-07	2.1906e-07	0.00016	29	4	-1.3452	1	1	1	22575	0	-1.3452
Pten	4	1.6365e-07	2.1906e-07	0.00016	30	4	-0.51779	0.99997	0.99996	1	22534	0	-0.51779
Arih1	4	1.8034e-07	2.1906e-07	0.00016	31	4	-1.3157	1	1	1	22574	0	-1.3157
Foxk1	4	2.8637e-07	6.5717e-07	0.000464	32	4	-0.90059	1	1	1	22573	0	-0.90059
Wdr26	4	3.6102e-07	1.9715e-06	0.00135	33	4	-0.80039	0.99999	0.99999	1	22549	0	-0.80039
Bcl6	4	5.4349e-07	2.4096e-06	0.001556	34	4	-0.92354	0.99979	0.99979	1	22472	0	-0.92354
Vwa9	4	5.952e-07	2.4096e-06	0.001556	35	4	-0.92875	0.99999	0.99999	1	22544	0	-0.92875
LOC545763	4	8.1115e-07	2.8478e-06	0.001694	36	4	-0.72012	1	1	1	22557	0	-0.72012
Rbbp6	4	8.306e-07	2.8478e-06	0.001694	37	4	-0.78965	1	1	1	22571	0	-0.78965
Ube2l3	4	9.3625e-07	2.8478e-06	0.001694	38	4	-1.5223	1	1	1	22570	0	-1.5223
Pdcd10	4	1.013e-06	3.2859e-06	0.001856	39	4	-1.0101	1	1	1	22563	0	-1.0101
Cxxc1	4	1.0237e-06	3.2859e-06	0.001856	40	4	-1.0508	1	1	1	22569	0	-1.0508
Med4	4	1.2725e-06	5.4765e-06	0.002906	41	4	-1.4176	1	1	1	22568	0	-1.4176
Capza2	4	1.3337e-06	5.4765e-06	0.002906	42	4	-0.80743	1	1	1	22567	0	-0.80743
Tmem2	4	1.4856e-06	5.9146e-06	0.002906	43	4	-0.85761	1	1	1	22566	0	-0.85761
Med10	4	1.5324e-06	5.9146e-06	0.002906	44	4	-1.4557	1	1	1	22565	0	-1.4557
Coro1b	4	1.5329e-06	5.9146e-06	0.002906	45	4	-0.7711	0.99997	0.99996	1	22530	0	-0.7711
LOC620551	4	1.6149e-06	5.9146e-06	0.002906	46	4	-0.98834	1	1	1	22564	0	-0.98834
Rbm14	4	2.0456e-06	6.7908e-06	0.003265	47	4	-0.64232	0.99979	0.99979	1	22470	0	-0.64232
Gm3286	4	2.7164e-06	9.8576e-06	0.004641	48	4	-0.64234	1	1	1	22562	0	-0.64234
Gbp6	4	2.9996e-06	1.161e-05	0.005355	49	4	-0.84134	1	1	1	22561	0	-0.84134
Gm29716	4	3.0052e-06	1.2048e-05	0.005446	50	4	-0.77569	0.99998	0.99997	1	22538	0	-0.77569
Defb33	4	3.3221e-06	1.3801e-05	0.005959	51	4	-0.74094	1	1	1	22560	0	-0.74094
Lamtor2	4	3.5055e-06	1.4239e-05	0.005959	52	4	-0.75204	1	1	1	22559	0	-0.75204
Pfdn5	4	3.6076e-06	1.4239e-05	0.005959	53	4	-1.094	0.99979	0.99979	1	22471	0	-1.094
Chka	4	3.6207e-06	1.4239e-05	0.005959	54	4	-0.85091	1	1	1	22558	0	-0.85091
Dctd	4	4.5172e-06	2.0153e-05	0.008221	55	4	-0.87188	1	0.99999	1	22556	0	-0.87188
Tcirg1	4	4.5662e-06	2.0372e-05	0.008221	56	4	-0.63857	1	0.99999	1	22555	0	-0.63857
Cdk7	4	4.6598e-06	2.103e-05	0.008338	57	4	-1.6123	0.99999	0.99999	1	22552	0	-1.6123
AA792892	4	5.9925e-06	2.6506e-05	0.010153	58	4	-1.0095	0.99999	0.99999	1	22554	0	-1.0095
Aip	4	6.3679e-06	2.7382e-05	0.010307	59	4	-0.84431	0.99964	0.99965	1	22447	0	-0.84431
Flcn	4	6.4048e-06	2.782e-05	0.010307	60	4	-0.92765	0.99945	0.99946	1	22417	0	-0.92765
Nedd8	4	7.0367e-06	2.9135e-05	0.010434	61	4	-1.5181	0.99999	0.99999	1	22553	0	-1.5181
Ranbp3	4	7.2116e-06	2.9573e-05	0.010434	62	4	-1.41	0.99999	0.99999	1	22551	0	-1.41
Gipc1	4	7.2232e-06	2.9792e-05	0.010434	63	4	-0.75494	0.9995	0.99951	1	22422	0	-0.75494
Git2	4	7.2621e-06	3.0011e-05	0.010434	64	4	-1.0085	0.99999	0.99999	1	22550	0	-1.0085
Gm5174	4	7.944e-06	3.3078e-05	0.011326	65	4	-0.48818	0.99999	0.99999	1	22548	0	-0.48818
Kmt5a	4	8.5374e-06	3.6145e-05	0.012192	66	4	-0.89191	0.9998	0.9998	1	22477	0	-0.89191
Tlk2	4	9.4198e-06	3.965e-05	0.013177	67	4	-1.0208	0.99999	0.99999	1	22546	0	-1.0208
Trrap	4	9.9518e-06	4.2278e-05	0.013791	68	4	-0.81658	0.99996	0.99995	1	22526	0	-0.81658
Tyms	4	1.0073e-05	4.2716e-05	0.013791	69	4	-1.2805	0.99996	0.99994	1	22525	0	-1.2805
ONE_NON-GENE_SITE_162	2	1.205e-05	2.1687e-05	0.00845	70	2	-0.9891	0.99999	0.99999	1	22543	0	-0.9891
Gnaq	4	1.2787e-05	5.4107e-05	0.017222	71	4	-0.50256	0.99972	0.99973	1	22460	0	-0.50256
Jak1	4	1.3282e-05	5.6298e-05	0.017671	72	3	-0.63603	0.65788	0.69587	1	14094	1	-0.63603
Sun1	4	1.546e-05	6.3308e-05	0.019599	73	4	-0.70989	0.99998	0.99998	1	22542	0	-0.70989
Pfdn4	4	1.7051e-05	6.988e-05	0.021341	74	4	-0.84147	0.99991	0.99991	1	22507	0	-0.84147
Ppm1f	4	1.7645e-05	7.207e-05	0.021716	75	4	-0.72087	0.99998	0.99998	1	22541	0	-0.72087
Dgka	4	1.862e-05	7.6013e-05	0.022603	76	4	-0.7848	0.99998	0.99998	1	22540	0	-0.7848
Fosl1	4	1.9476e-05	7.8204e-05	0.022952	77	4	-1.5174	0.99998	0.99997	1	22539	0	-1.5174
LOC620639	4	2.1294e-05	8.828e-05	0.025578	78	4	-0.9225	0.9903	0.99024	1	21845	0	-0.9225
Gatad2b	4	2.2464e-05	9.1785e-05	0.026256	79	3	-0.63887	0.96851	0.96838	1	20973	0	-0.63887
B4gat1	4	2.3987e-05	9.7919e-05	0.027661	80	4	-0.9513	0.99881	0.99881	1	22344	0	-0.9513
Ndufv1	4	2.6243e-05	0.00010318	0.02845	81	4	-0.65392	0.99997	0.99997	1	22537	0	-0.65392
Kctd13	4	2.6409e-05	0.00010361	0.02845	82	3	-0.58094	0.85439	0.85406	1	17748	0	-0.58094
Ypel5	4	2.666e-05	0.00010449	0.02845	83	4	-1.2442	0.99997	0.99997	1	22536	0	-1.2442
Vbp1	4	2.7666e-05	0.00010931	0.029408	84	4	-1.2168	0.99997	0.99996	1	22535	0	-1.2168
Med29	4	2.7935e-05	0.00011106	0.029528	85	4	-0.79008	0.99997	0.99996	1	22533	0	-0.79008
Edrf1	4	2.9918e-05	0.0001172	0.030443	86	4	-0.47029	0.99997	0.99996	1	22532	0	-0.47029
Asun	4	2.9931e-05	0.0001172	0.030443	87	4	-0.8287	0.99985	0.99985	1	22491	0	-0.8287
Ifnl3	4	3.0929e-05	0.00011982	0.030772	88	4	-0.44977	0.99997	0.99996	1	22531	0	-0.44977
Kctd3	4	3.2822e-05	0.00012552	0.031872	89	4	-0.72482	0.99997	0.99996	1	22529	0	-0.72482
Nelfb	4	3.34e-05	0.00012815	0.032178	90	4	-1.3087	0.99981	0.9998	1	22480	0	-1.3087
Med7	4	3.6556e-05	0.00014129	0.035089	91	4	-1.2383	0.99996	0.99995	1	22528	0	-1.2383
Pak2	4	3.6892e-05	0.00014348	0.035186	92	4	-0.90277	0.99994	0.99992	1	22519	0	-0.90277
Amotl2	4	3.7189e-05	0.0001448	0.035186	93	3	-0.60629	0.974	0.97399	1	21179	0	-0.60629
Vmn1r125	4	3.8027e-05	0.00014874	0.035759	94	3	-0.79098	0.95027	0.95028	1	20386	0	-0.79098
Mmd2	4	3.8634e-05	0.00015312	0.036425	95	4	-0.98931	0.99775	0.99773	1	22248	0	-0.98931
Ei24	4	4.0997e-05	0.00016188	0.038108	96	4	-0.5721	0.99306	0.99305	1	21966	0	-0.5721
Tbx10	4	4.1437e-05	0.00016364	0.038124	97	4	-0.69255	0.99996	0.99995	1	22527	0	-0.69255
Ccdc91	4	4.4183e-05	0.00017547	0.040154	98	3	-0.71927	0.74203	0.75279	1	15355	1	-0.71927
Rbx1	4	4.4317e-05	0.0001759	0.040154	99	4	-0.8201	0.99901	0.999	1	22363	0	-0.8201
Cdk2ap2	4	4.6306e-05	0.00018248	0.041238	100	4	-0.547	0.99995	0.99994	1	22524	0	-0.547
Ola1	4	4.7425e-05	0.00018729	0.041908	101	3	-0.82643	0.95238	0.95235	1	20457	0	-0.82643
Zfp958	4	5.0105e-05	0.0001943	0.04305	102	4	-0.55392	0.99995	0.99994	1	22523	0	-0.55392
Gm31009	4	5.1303e-05	0.0001965	0.043113	103	4	-0.71874	0.99995	0.99994	1	22522	0	-0.71874
Ccdc87	4	5.3422e-05	0.00020701	0.044788	104	4	-0.69886	0.99995	0.99994	1	22521	0	-0.69886
Xpo5	4	5.3976e-05	0.00020876	0.044788	105	4	-0.78266	0.99995	0.99993	1	22520	0	-0.78266
Gm550	4	5.4258e-05	0.00021008	0.044788	106	3	-0.78287	0.94704	0.947	1	20281	0	-0.78287
Fis1	4	5.8728e-05	0.00022541	0.047608	107	4	-0.67549	0.99982	0.99982	1	22481	0	-0.67549
Gatad1	4	6.2901e-05	0.00024294	0.049461	108	3	-0.58008	0.97194	0.97189	1	21106	0	-0.58008
Gmps	4	6.3041e-05	0.00024337	0.049461	109	4	-0.79912	0.99994	0.99992	1	22518	0	-0.79912
Tmem30a	4	6.3105e-05	0.00024381	0.049461	110	4	-0.74188	0.99994	0.99992	1	22517	0	-0.74188
Ptpn11	4	6.3266e-05	0.00024425	0.049461	111	4	-1.211	0.99994	0.99992	1	22516	0	-1.211
Fbxo28	4	6.3519e-05	0.00024513	0.049461	112	4	-0.47413	0.99992	0.99991	1	22514	0	-0.47413
Zfp33b	4	6.4971e-05	0.00025257	0.050513	113	4	-0.51312	0.9957	0.99569	1	22122	0	-0.51312
Hmgxb4	4	7.1444e-05	0.00028105	0.055402	114	4	-0.66341	0.99993	0.99992	1	22515	0	-0.66341
Txlnb	4	7.1731e-05	0.00028193	0.055402	115	4	-1.1034	0.99383	0.9938	1	22010	0	-1.1034
Ccdc85b	4	7.7526e-05	0.00030953	0.059365	116	4	-0.7515	0.99992	0.99991	1	22513	0	-0.7515
Ighmbp2	4	7.8447e-05	0.00031238	0.059365	117	4	-0.52802	0.99992	0.99991	1	22512	0	-0.52802
Gm6502	4	7.9658e-05	0.00031785	0.059365	118	3	-1.0488	0.95159	0.95158	1	20428	0	-1.0488
Vmn1r60	4	7.9825e-05	0.00031873	0.059365	119	4	-0.80558	0.99751	0.99747	1	22234	0	-0.80558
Fzd1	4	8.022e-05	0.00032004	0.059365	120	4	-0.79386	0.99991	0.99991	1	22506	0	-0.79386
Fam103a1	4	8.0294e-05	0.00032004	0.059365	121	4	-0.58471	0.99992	0.99991	1	22511	0	-0.58471
Pou2f1	4	8.0647e-05	0.00032048	0.059365	122	3	-0.37189	0.70439	0.72579	1	14760	1	-0.37189
Nelfa	4	8.3145e-05	0.00032749	0.060171	123	3	-0.83532	0.96648	0.96634	1	20913	0	-0.83532
Zfat	4	8.4946e-05	0.00033625	0.061282	124	4	-0.44284	0.99992	0.99991	1	22510	0	-0.44284
Phf1	4	8.709e-05	0.00034107	0.06155	125	4	-0.41778	0.99991	0.99991	1	22509	0	-0.41778
Nrxn2	4	8.7828e-05	0.00034414	0.06155	126	4	-0.45343	0.99991	0.99991	1	22508	0	-0.45343
Olfr554	4	8.8502e-05	0.00034589	0.06155	127	4	-0.76752	0.99977	0.99977	1	22467	0	-0.76752
Arih2	4	8.9988e-05	0.00035115	0.0619	128	4	-0.83246	0.99984	0.99984	1	22487	0	-0.83246
Pa2g4	4	9.0909e-05	0.00035334	0.0619	129	4	-0.55339	0.99991	0.9999	1	22505	0	-0.55339
Kctd10	4	9.2901e-05	0.00035991	0.062567	130	4	-0.76857	0.99989	0.99989	1	22503	0	-0.76857
Lifr	4	9.7555e-05	0.00037831	0.064994	131	4	-0.96052	0.99234	0.99232	1	21930	0	-0.96052
Cul5	4	9.812e-05	0.00037963	0.064994	132	4	-0.59392	0.99908	0.99907	1	22371	0	-0.59392
Gm29258	4	0.00010005	0.0003862	0.065622	133	4	-0.76531	0.99845	0.99844	1	22312	0	-0.76531
Eif4e2	4	0.00010058	0.00039014	0.065797	134	4	-0.84762	0.99895	0.99895	1	22356	0	-0.84762
Med8	4	0.00010294	0.00040022	0.066997	135	3	-0.84573	0.87271	0.87261	1	18183	0	-0.84573
Rpap2	4	0.00010423	0.00040329	0.067014	136	4	-0.91906	0.99965	0.99965	1	22448	0	-0.91906
Spg21	4	0.00010482	0.00040767	0.067247	137	4	-0.8699	0.99681	0.9968	1	22186	0	-0.8699
Adam22	4	0.00010844	0.00042125	0.068226	138	4	-0.53132	0.99989	0.99989	1	22504	0	-0.53132
Krit1	4	0.00010877	0.00042169	0.068226	139	4	-0.9195	0.99558	0.99556	1	22118	0	-0.9195
2310036O22Rik	4	0.00010998	0.00042475	0.068226	140	4	-0.59359	0.99419	0.99417	1	22030	0	-0.59359
Kcnk4	4	0.00011116	0.0004287	0.068226	141	4	-0.65306	0.99989	0.99989	1	22502	0	-0.65306
Ep400	4	0.00011116	0.0004287	0.068226	142	4	-0.59925	0.99989	0.99989	1	22501	0	-0.59925
Stat3	4	0.00011778	0.00045805	0.072388	143	4	-1.0292	0.99798	0.99796	1	22267	0	-1.0292
Phf23	4	0.00011847	0.00046243	0.072573	144	2	-0.39696	0.85542	0.85512	1	17770	0	-0.39696
Bloc1s2	4	0.00012012	0.00046725	0.072823	145	4	-0.44978	0.99988	0.99988	1	22500	0	-0.44978
Tns3	4	0.00012348	0.00047733	0.073884	146	4	-0.51662	0.99988	0.99988	1	22499	0	-0.51662
Sema6a	4	0.00012995	0.00050011	0.076884	147	4	-0.59146	0.99987	0.99987	1	22498	0	-0.59146
Mrps26	4	0.0001349	0.00052508	0.080178	148	4	-0.5686	0.99987	0.99986	1	22497	0	-0.5686
Cdk5	4	0.00014083	0.00054611	0.082829	149	4	-0.50398	0.99986	0.99986	1	22496	0	-0.50398
Gm7971	4	0.00014369	0.00055487	0.083084	150	3	-0.8051	0.98191	0.98181	1	21493	0	-0.8051
Vmn1r115	4	0.00014391	0.00055575	0.083084	151	3	-0.55905	0.94749	0.94746	1	20301	0	-0.55905
Zcchc8	4	0.00014519	0.00055882	0.083084	152	4	-0.55255	0.99985	0.99985	1	22495	0	-0.55255
Tas2r113	4	0.00014684	0.0005632	0.083188	153	4	-0.60908	0.99985	0.99985	1	22494	0	-0.60908
LOC102639117	4	0.00014872	0.00057021	0.083647	154	4	-0.4108	0.99985	0.99985	1	22493	0	-0.4108
Pfdn1	4	0.00014964	0.00057371	0.083647	155	4	-0.78141	0.99985	0.99985	1	22492	0	-0.78141
Rnf7	4	0.00015038	0.00057766	0.083682	156	4	-0.95959	0.99985	0.99985	1	22490	0	-0.95959
Olfr235	4	0.00015404	0.00059211	0.08523	157	4	-0.42209	0.99985	0.99985	1	22489	0	-0.42209
Rnf11	4	0.0001565	0.00059869	0.085631	158	4	-0.46399	0.99984	0.99985	1	22488	0	-0.46399
Ugt2b35	4	0.00015859	0.00060613	0.086151	159	2	-0.54104	0.94686	0.9468	1	20275	0	-0.54104
Shd	4	0.00016008	0.00061271	0.086541	160	4	-0.40886	0.99984	0.99984	1	22486	0	-0.40886
Olfr5	4	0.00016405	0.00062497	0.087725	161	4	-0.44573	0.99984	0.99984	1	22485	0	-0.44573
Cdc34	4	0.00017173	0.00065082	0.089739	162	4	-0.45792	0.99983	0.99983	1	22484	0	-0.45792
Sycn	4	0.00017231	0.00065301	0.089739	163	4	-0.43929	0.99983	0.99983	1	22483	0	-0.43929
Pyy	4	0.00017286	0.00065433	0.089739	164	4	-0.61777	0.99983	0.99983	1	22482	0	-0.61777
Enam	4	0.00017338	0.0006552	0.089739	165	4	-0.63781	0.99855	0.99854	1	22318	0	-0.63781
Afp	4	0.00018157	0.00068587	0.093373	166	2	-0.42888	0.93172	0.93169	1	19821	0	-0.42888
Supt4a	4	0.00019336	0.00072618	0.097867	167	4	-0.9308	0.99594	0.99591	1	22136	0	-0.9308
1110004E09Rik	4	0.00019431	0.000731	0.097867	168	4	-1.1396	0.99981	0.9998	1	22479	0	-1.1396
Cyp2c50	4	0.0001944	0.00073187	0.097867	169	4	-0.588	0.99975	0.99975	1	22463	0	-0.588
Lipa	4	0.00019618	0.0007402	0.098398	170	4	-0.3532	0.9998	0.9998	1	22478	0	-0.3532
Cct3	4	0.00019944	0.00075071	0.099213	171	4	-2.0403	0.99778	0.99775	1	22253	0	-2.0403
Lamtor3	4	0.0002018	0.00076123	0.09984	172	4	-0.725	0.9998	0.9998	1	22476	0	-0.725
Rbbp7	4	0.00020264	0.00076429	0.09984	173	4	-0.46787	0.9998	0.9998	1	22475	0	-0.46787
Chst5	4	0.00020667	0.00078226	0.100501	174	4	-0.50158	0.99979	0.99979	1	22474	0	-0.50158
Csnk1d	4	0.00020688	0.00078269	0.100501	175	4	-0.57855	0.99836	0.99833	1	22307	0	-0.57855
Ssh2	4	0.00020699	0.00078269	0.100501	176	4	-0.38809	0.99979	0.99979	1	22473	0	-0.38809
Hira	4	0.00021467	0.00081161	0.103625	177	4	-1.2131	0.99979	0.99979	1	22469	0	-1.2131
Gm21671	4	0.00022406	0.00083877	0.106491	178	4	-0.82377	0.99978	0.99978	1	22468	0	-0.82377
Ifit3	4	0.00023424	0.00087032	0.109763	179	2	-0.24332	0.2192	0.35854	1	7359	2	-0.24332
Dcaf12l1	4	0.00023551	0.00087426	0.109763	180	2	-0.29782	0.64285	0.6869	1	13888	1	-0.29782
Npy1r	4	0.00023859	0.00088171	0.110087	181	4	-0.54099	0.99976	0.99976	1	22466	0	-0.54099
Rfk	4	0.00024253	0.00089617	0.111277	182	4	-0.53342	0.99976	0.99976	1	22465	0	-0.53342
Tial1	4	0.00024965	0.00092508	0.11424	183	4	-0.52632	0.99975	0.99976	1	22464	0	-0.52632
Nck1	4	0.00025182	0.00093779	0.114771	184	3	-0.29748	0.94685	0.94679	1	20274	0	-0.29748
Dhx36	4	0.0002527	0.00093954	0.114771	185	4	-0.96792	0.99478	0.99476	1	22069	0	-0.96792
Mlxip	4	0.00025799	0.0009575	0.115512	186	4	-0.3957	0.99974	0.99975	1	22462	0	-0.3957
Ssh3	4	0.00025885	0.00096276	0.115512	187	3	-0.51599	0.98132	0.98122	1	21474	0	-0.51599
Gm16367	4	0.00025974	0.00096605	0.115512	188	3	-0.78996	0.95581	0.95576	1	20584	0	-0.78996
Ugt2b38	4	0.00026419	0.00099036	0.117796	189	3	-0.44626	0.83899	0.83866	1	17388	0	-0.44626
Sh3rf3	4	0.00026909	0.0010053	0.118941	190	4	-0.44326	0.99973	0.99974	1	22461	0	-0.44326
Wfikkn2	4	0.00027149	0.0010162	0.119611	191	3	-0.42872	0.97066	0.97059	1	21059	0	-0.42872
Tmx2	4	0.00027349	0.0010241	0.119915	192	3	-0.46844	0.83851	0.83819	1	17372	0	-0.46844
Mterf1b	4	0.00027796	0.0010329	0.120317	193	4	-0.55871	0.9997	0.99971	1	22458	0	-0.55871
Acy3	4	0.00028698	0.0010618	0.123052	194	4	-0.5754	0.99971	0.99972	1	22459	0	-0.5754
Cox6a1	4	0.00030414	0.0011319	0.130506	195	4	-0.59516	0.99966	0.99967	1	22451	0	-0.59516
Ppp6r3	4	0.00030894	0.0011441	0.131251	196	4	-0.64353	0.9991	0.99909	1	22373	0	-0.64353
Large	4	0.00031412	0.001163	0.132738	197	4	-0.41855	0.99969	0.99969	1	22457	0	-0.41855
Gigyf1	4	0.00031953	0.0011853	0.134035	198	4	-0.48611	0.99811	0.99809	1	22282	0	-0.48611
Lamtor4	4	0.00031982	0.0011862	0.134035	199	4	-0.54042	0.99968	0.99969	1	22456	0	-0.54042
Gm7855	4	0.00032265	0.0011936	0.134205	200	4	-0.68726	0.99968	0.99969	1	22455	0	-0.68726
Olfr1214	4	0.00032545	0.001205	0.134815	201	4	-0.53925	0.99467	0.99465	1	22063	0	-0.53925
Ccar1	4	0.00033146	0.0012269	0.135337	202	4	-0.42909	0.99967	0.99968	1	22454	0	-0.42909
Bscl2	4	0.0003356	0.0012392	0.135337	203	4	-0.51407	0.99966	0.99967	1	22453	0	-0.51407
Myo9a	4	0.00033616	0.0012405	0.135337	204	4	-0.6512	0.99966	0.99967	1	22452	0	-0.6512
Ece1	4	0.00033916	0.0012493	0.135337	205	4	-0.58304	0.99814	0.99812	1	22288	0	-0.58304
Abr	4	0.00034044	0.0012519	0.135337	206	3	-0.82777	0.95018	0.9502	1	20380	0	-0.82777
Evc	4	0.00034108	0.0012528	0.135337	207	4	-0.58661	0.99817	0.99815	1	22293	0	-0.58661
Mnx1	4	0.00034237	0.0012576	0.135337	208	3	-0.39476	0.63347	0.68138	1	13755	1	-0.39476
Kdm2a	4	0.00034251	0.0012576	0.135337	209	4	-0.61814	0.99932	0.99932	1	22405	0	-0.61814
Prkch	4	0.00034743	0.0012773	0.135848	210	4	-0.54307	0.99965	0.99966	1	22450	0	-0.54307
Tceb3	4	0.00034762	0.0012782	0.135848	211	4	-0.68332	0.98809	0.98803	1	21762	0	-0.68332
Kat2a	4	0.00034836	0.0012804	0.135848	212	4	-0.39302	0.99965	0.99966	1	22449	0	-0.39302
Tbx4	4	0.00035482	0.001308	0.138128	213	3	-0.4306	0.90944	0.90933	1	19159	0	-0.4306
Pgm5	4	0.00035663	0.0013168	0.138407	214	4	-0.395	0.99964	0.99965	1	22446	0	-0.395
Tbc1d10b	4	0.00036048	0.0013277	0.138912	215	3	-0.68223	0.89622	0.89607	1	18812	0	-0.68223
Olfr23	4	0.0003714	0.0013768	0.143382	216	4	-0.46474	0.99642	0.99642	1	22159	0	-0.46474
Wdr27	4	0.00037747	0.0013952	0.143608	217	4	-0.54419	0.99962	0.99963	1	22445	0	-0.54419
Hnrnpc	4	0.00037783	0.0013982	0.143608	218	3	-0.99625	0.95254	0.95252	1	20462	0	-0.99625
Spin2c	4	0.00038281	0.0014153	0.143608	219	3	-0.48769	0.94313	0.94311	1	20152	0	-0.48769
Plcb3	4	0.00038383	0.0014175	0.143608	220	4	-0.55411	0.99962	0.99963	1	22444	0	-0.55411
Gm2102	4	0.00038545	0.0014215	0.143608	221	4	-0.38239	0.99961	0.99963	1	22443	0	-0.38239
4933427G17Rik	4	0.00038707	0.001425	0.143608	222	4	-0.32619	0.99961	0.99962	1	22442	0	-0.32619
Cbfb	4	0.00038744	0.0014263	0.143608	223	4	-0.49488	0.99961	0.99962	1	22441	0	-0.49488
Zbtb7a	4	0.00038868	0.0014298	0.143608	224	3	-0.70144	0.97162	0.97156	1	21091	0	-0.70144
Ndrg1	4	0.00039345	0.0014499	0.144472	225	3	-0.70166	0.93599	0.93592	1	19934	0	-0.70166
Scd2	4	0.00039572	0.0014583	0.144472	226	3	-0.52187	0.87406	0.87395	1	18218	0	-0.52187
Itgb3bp	4	0.00039739	0.0014631	0.144472	227	2	-0.15004	0.090894	0.1985	0.972009	4577	2	-0.15004
Zscan21	4	0.00039819	0.001464	0.144472	228	4	-0.71409	0.9996	0.99961	1	22440	0	-0.71409
LOC108169097	4	0.00040257	0.0014797	0.145394	229	4	-0.50947	0.99946	0.99947	1	22419	0	-0.50947
Ccdc172	4	0.00040747	0.0015008	0.145986	230	3	-0.76831	0.91176	0.91165	1	19214	0	-0.76831
Gpn2	4	0.00040766	0.0015016	0.145986	231	4	-0.96618	0.99959	0.99961	1	22439	0	-0.96618
Esp8	4	0.00040834	0.0015051	0.145986	232	4	-0.68274	0.99017	0.99011	1	21838	0	-0.68274
Cd27	4	0.00041328	0.0015218	0.146539	233	4	-0.55623	0.99833	0.99831	1	22303	0	-0.55623
Mphosph9	4	0.00041445	0.0015253	0.146539	234	3	-0.64904	0.84037	0.84005	1	17424	0	-0.64904
Chd1	4	0.00041915	0.0015389	0.146539	235	4	-0.53636	0.99958	0.9996	1	22438	0	-0.53636
Taf6l	4	0.00041942	0.0015393	0.146539	236	4	-0.43091	0.99958	0.9996	1	22437	0	-0.43091
LOC102635992	4	0.00042134	0.0015433	0.146539	237	4	-0.44472	0.99958	0.99959	1	22436	0	-0.44472
Ankrd49	4	0.00042537	0.0015577	0.147293	238	4	-0.97943	0.99937	0.99937	1	22411	0	-0.97943
Gcn1l1	4	0.00042906	0.0015713	0.147958	239	4	-0.70004	0.99957	0.99958	1	22435	0	-0.70004
Ubp1	4	0.00043272	0.0015831	0.148453	240	4	-0.53518	0.99957	0.99958	1	22434	0	-0.53518
Med13l	4	0.00043738	0.0016024	0.149187	241	4	-0.71821	0.99551	0.9955	1	22113	0	-0.71821
Rnaseh2c	4	0.0004379	0.0016042	0.149187	242	4	-0.5087	0.99956	0.99957	1	22433	0	-0.5087
Pcnx2	4	0.00044072	0.0016169	0.149752	243	4	-0.64381	0.99956	0.99957	1	22432	0	-0.64381
Cdk6	4	0.00044968	0.0016471	0.151312	244	4	-0.64785	0.99955	0.99956	1	22431	0	-0.64785
2810006K23Rik	4	0.00045551	0.0016659	0.151875	245	3	-0.71278	0.93367	0.93361	1	19878	0	-0.71278
Med28	4	0.00045738	0.0016705	0.151875	246	4	-0.8489	0.98738	0.98732	1	21728	0	-0.8489
Stip1	4	0.00045806	0.0016734	0.151875	247	4	-0.51385	0.99954	0.99955	1	22430	0	-0.51385
Olfr827	4	0.00046083	0.0016813	0.15198	248	4	-0.38236	0.99954	0.99955	1	22429	0	-0.38236
Gm6351	4	0.00046656	0.0017067	0.153113	249	4	-0.71032	0.99953	0.99954	1	22428	0	-0.71032
Comp	4	0.00046808	0.0017106	0.153113	250	3	-0.42025	0.84559	0.84525	1	17544	0	-0.42025
3110002H16Rik	4	0.00046857	0.0017141	0.153113	251	4	-0.92206	0.99953	0.99954	1	22427	0	-0.92206
Olfr1425	4	0.00047394	0.0017356	0.15442	252	4	-0.49507	0.99953	0.99953	1	22426	0	-0.49507
ONE_NON-GENE_SITE_587	2	0.00048451	0.00096188	0.115512	253	2	-0.75996	0.99952	0.99951	1	22425	0	-0.75996
Ms4a6c	4	0.0004894	0.0017939	0.158979	254	4	-0.54035	0.99951	0.99952	1	22424	0	-0.54035
Nfix	4	0.00049191	0.0018035	0.159209	255	3	-0.57659	0.71554	0.73347	1	14948	1	-0.57659
Rad9a	4	0.00050075	0.001832	0.160968	256	4	-0.69223	0.9995	0.99951	1	22423	0	-0.69223
Gm6468	4	0.00050187	0.0018377	0.160968	257	4	-0.88475	0.99724	0.99722	1	22215	0	-0.88475
Cd36	4	0.00050601	0.0018552	0.161875	258	4	-0.39183	0.99949	0.9995	1	22421	0	-0.39183
Gltp	4	0.00051367	0.0018854	0.162932	259	3	-0.48207	0.95175	0.95174	1	20437	0	-0.48207
C87414	4	0.00051462	0.0018889	0.162932	260	4	-1.1516	0.99949	0.9995	1	22420	0	-1.1516
Ehbp1l1	4	0.00052045	0.0019117	0.16427	261	3	-0.61817	0.95306	0.95302	1	20485	0	-0.61817
Rabgef1	4	0.00054928	0.0019972	0.17039	262	4	-0.52989	0.99945	0.99946	1	22418	0	-0.52989
Ehmt2	4	0.0005496	0.001998	0.17039	263	4	-0.72702	0.99594	0.99592	1	22137	0	-0.72702
Gm9840	4	0.00055346	0.0020081	0.170606	264	3	-0.53999	0.97933	0.97927	1	21394	0	-0.53999
Cabp2	4	0.00056425	0.0020493	0.173453	265	4	-0.73454	0.99861	0.99859	1	22320	0	-0.73454
Kirrel	4	0.0005708	0.0020738	0.174874	266	4	-0.3713	0.99943	0.99944	1	22416	0	-0.3713
Cdh19	4	0.0005777	0.0021005	0.176293	267	4	-0.43859	0.99942	0.99943	1	22415	0	-0.43859
Ak3	4	0.00057952	0.0021062	0.176293	268	4	-0.63633	0.99434	0.99432	1	22042	0	-0.63633
4930523C07Rik	4	0.00058746	0.0021321	0.177798	269	3	-0.44944	0.98465	0.98457	1	21604	0	-0.44944
LOC100862180	4	0.00059544	0.0021593	0.179401	270	4	-0.45643	0.99762	0.99758	1	22238	0	-0.45643
Col1a1	4	0.00060349	0.0021895	0.181246	271	3	-0.53528	0.91695	0.9169	1	19369	0	-0.53528
Hspa14	4	0.00061023	0.0022158	0.181841	272	3	-0.67026	0.9844	0.98433	1	21600	0	-0.67026
Maea	4	0.0006115	0.0022202	0.181841	273	4	-0.43856	0.99939	0.9994	1	22414	0	-0.43856
Med27	4	0.00061158	0.0022208	0.181841	274	4	-0.86171	0.99812	0.9981	1	22284	0	-0.86171
B930041F14Rik	4	0.0006276	0.0022811	0.185893	275	4	-0.601	0.99937	0.99938	1	22413	0	-0.601
Heg1	4	0.00062913	0.0022867	0.185893	276	4	-0.48944	0.99937	0.99937	1	22412	0	-0.48944
Nlrx1	4	0.00063895	0.0023257	0.187995	277	3	-0.55662	0.62993	0.67935	1	13710	1	-0.55662
Wdr81	4	0.00063981	0.0023292	0.187995	278	4	-0.60217	0.99936	0.99936	1	22410	0	-0.60217
Taf5	4	0.00064833	0.002356	0.189475	279	4	-0.7638	0.99691	0.9969	1	22194	0	-0.7638
Tmem233	4	0.00065248	0.0023647	0.189506	280	4	-0.45231	0.99935	0.99935	1	22409	0	-0.45231
Dr1	4	0.00065705	0.0023805	0.190096	281	2	-0.39674	0.9749	0.9749	1	21217	0	-0.39674
LOC100862202	4	0.00066816	0.0024212	0.192083	282	3	-0.91196	0.97337	0.97337	1	21156	0	-0.91196
Samd9l	4	0.00067117	0.00243	0.192083	283	3	-0.70795	0.57275	0.64808	1	13027	1	-0.70795
Xpo1	4	0.00067174	0.0024309	0.192083	284	4	-1.2774	0.99933	0.99933	1	22408	0	-1.2774
Nedd4	4	0.00067496	0.0024418	0.192276	285	4	-0.54821	0.99933	0.99933	1	22407	0	-0.54821
Olfr801	4	0.00067781	0.0024532	0.192502	286	4	-0.39476	0.99932	0.99933	1	22406	0	-0.39476
Pfas	4	0.0006897	0.0024997	0.195467	287	3	-0.48061	0.91863	0.91857	1	19420	0	-0.48061
Gabpa	4	0.00069471	0.0025172	0.195942	288	4	-0.35107	0.99931	0.9993	1	22404	0	-0.35107
2610524H06Rik	4	0.00069928	0.0025317	0.195942	289	4	-0.45017	0.9993	0.9993	1	22403	0	-0.45017
Safb	4	0.00069996	0.0025325	0.195942	290	4	-0.5251	0.9993	0.9993	1	22402	0	-0.5251
Olfr1446	4	0.00070211	0.0025404	0.195942	291	4	-0.33097	0.9993	0.9993	1	22401	0	-0.33097
LOC100038995	4	0.00072663	0.002625	0.200799	292	3	-0.87363	0.97972	0.97963	1	21411	0	-0.87363
Lamtor1	4	0.00072901	0.0026351	0.200799	293	4	-0.95929	0.99411	0.99409	1	22026	0	-0.95929
Nfkbid	4	0.00072947	0.0026359	0.200799	294	4	-0.38971	0.99927	0.99926	1	22400	0	-0.38971
Fnip1	4	0.00073342	0.0026548	0.200799	295	3	-0.67022	0.77578	0.77969	1	15963	1	-0.67022
Nxpe5	4	0.00073461	0.0026605	0.200799	296	4	-0.4583	0.99927	0.99926	1	22399	0	-0.4583
Cyp2c68	4	0.00073641	0.0026657	0.200799	297	2	-0.28814	0.57269	0.64804	1	13026	1	-0.28814
Rragc	4	0.00073744	0.0026683	0.200799	298	4	-0.45303	0.99926	0.99925	1	22398	0	-0.45303
Tbc1d1	4	0.00073938	0.0026745	0.200799	299	4	-0.54208	0.99848	0.99847	1	22316	0	-0.54208
Lasp1	4	0.00074569	0.0026933	0.201544	300	4	-0.24182	0.99925	0.99925	1	22397	0	-0.24182
Htt	4	0.00075317	0.0027183	0.202742	301	4	-0.4741	0.98829	0.98823	1	21770	0	-0.4741
Gucd1	4	0.00075679	0.0027319	0.203084	302	4	-0.47983	0.99924	0.99924	1	22396	0	-0.47983
C2cd4b	4	0.00076668	0.0027674	0.204131	303	3	-0.50849	0.96835	0.96822	1	20970	0	-0.50849
Mgat4e	4	0.00076676	0.0027678	0.204131	304	4	-0.55521	0.99923	0.99923	1	22395	0	-0.55521
LOC100503733	4	0.00076788	0.0027731	0.204131	305	4	-0.57115	0.99625	0.99624	1	22148	0	-0.57115
Ubtd1	4	0.00077243	0.0027884	0.204594	306	2	-0.32449	0.86164	0.86142	1	17905	0	-0.32449
Mesdc1	4	0.00077852	0.0028134	0.205758	307	3	-0.62808	0.97596	0.97596	1	21261	0	-0.62808
Shc2	4	0.00078769	0.0028453	0.206025	308	3	-0.26083	0.90587	0.90575	1	19067	0	-0.26083
Gimap1	4	0.00079105	0.0028602	0.206025	309	4	-0.56177	0.99921	0.99921	1	22394	0	-0.56177
Smyd4	4	0.00079126	0.0028602	0.206025	310	4	-0.33009	0.99921	0.99921	1	22393	0	-0.33009
Xpnpep1	4	0.00079265	0.0028659	0.206025	311	4	-0.47348	0.99921	0.9992	1	22392	0	-0.47348
Gm5861	4	0.00079769	0.0028786	0.206025	312	4	-0.88697	0.9992	0.9992	1	22391	0	-0.88697
Slc22a28	4	0.00079846	0.0028804	0.206025	313	4	-0.70821	0.99537	0.99536	1	22101	0	-0.70821
Tmco6	4	0.00079888	0.0028808	0.206025	314	4	-0.40753	0.9992	0.9992	1	22390	0	-0.40753
E330014E10Rik	4	0.00080155	0.0028918	0.206156	315	3	-0.58335	0.98011	0.98001	1	21430	0	-0.58335
Heatr6	4	0.0008043	0.0029014	0.206193	316	3	-0.47315	0.80004	0.80095	1	16495	1	-0.47315
Gm3147	4	0.00081498	0.0029374	0.206556	317	4	-0.8583	0.99791	0.99788	1	22260	0	-0.8583
LOC108168602	4	0.00081657	0.0029417	0.206556	318	4	-0.27206	0.99918	0.99918	1	22389	0	-0.27206
Wwp2	4	0.00081897	0.0029501	0.206556	319	4	-0.37097	0.99918	0.99917	1	22388	0	-0.37097
Kcnj3	4	0.00082139	0.0029584	0.206556	320	4	-0.27612	0.99918	0.99917	1	22387	0	-0.27612
Clcf1	4	0.00082315	0.0029667	0.206556	321	4	-0.61198	0.99918	0.99917	1	22386	0	-0.61198
NO_SITE_856	2	0.00082659	0.0016239	0.149788	322	2	-1.3225	0.99917	0.99918	1	22385	0	-1.3225
Unc93b1	4	0.00082845	0.0029917	0.206556	323	4	-0.35991	0.99917	0.99916	1	22384	0	-0.35991
Rbm26	4	0.0008311	0.0030022	0.206556	324	4	-0.53802	0.99917	0.99916	1	22383	0	-0.53802
Vps39	4	0.00083199	0.0030039	0.206556	325	4	-0.68731	0.99917	0.99916	1	22382	0	-0.68731
Mnat1	4	0.0008329	0.0030083	0.206556	326	3	-1.012	0.93719	0.93717	1	19974	0	-1.012
Bricd5	4	0.00083444	0.0030123	0.206556	327	4	-0.43972	0.99917	0.99916	1	22381	0	-0.43972
Tnrc6b	4	0.00083545	0.0030158	0.206556	328	3	-0.51654	0.63494	0.68223	1	13778	1	-0.51654
Ube2f	4	0.00083599	0.0030162	0.206556	329	4	-0.5331	0.99916	0.99916	1	22380	0	-0.5331
Olfr1328	4	0.000839	0.0030302	0.206889	330	4	-0.44833	0.99916	0.99915	1	22379	0	-0.44833
LOC108168658	4	0.00085179	0.0030683	0.208695	331	4	-0.53668	0.99905	0.99904	1	22367	0	-0.53668
Tesk1	4	0.00085328	0.0030762	0.208695	332	4	-0.53269	0.99915	0.99914	1	22378	0	-0.53269
Vax1	4	0.00085719	0.0030889	0.208695	333	3	-0.55988	0.83103	0.83078	1	17184	0	-0.55988
Xylt2	4	0.00086327	0.0031117	0.208695	334	4	-0.43044	0.99914	0.99913	1	22377	0	-0.43044
Frmd4b	4	0.00086556	0.0031222	0.208695	335	4	-0.34553	0.99913	0.99912	1	22376	0	-0.34553
E130309D02Rik	4	0.00086619	0.003124	0.208695	336	3	-0.75416	0.83609	0.83578	1	17305	0	-0.75416
Drosha	4	0.00086693	0.0031279	0.208695	337	4	-0.88023	0.99913	0.99912	1	22375	0	-0.88023
Bdnf	4	0.00086779	0.0031306	0.208695	338	2	-0.39636	0.86604	0.86586	1	18029	0	-0.39636
Ikbkb	4	0.00089208	0.0032243	0.213218	339	4	-0.62691	0.994	0.99398	1	22021	0	-0.62691
Yif1a	4	0.00089371	0.0032278	0.213218	340	2	-0.4552	0.90821	0.90806	1	19124	0	-0.4552
Cnot11	4	0.00089672	0.0032361	0.213218	341	4	-0.41973	0.9991	0.99909	1	22374	0	-0.41973
Ube2cbp	4	0.00090532	0.0032642	0.213904	342	4	-0.46785	0.99909	0.99908	1	22372	0	-0.46785
Gm5127	4	0.00090569	0.0032655	0.213904	343	3	-0.50965	0.98474	0.98466	1	21611	0	-0.50965
Vezf1	4	0.00091175	0.0032865	0.214384	344	4	-0.54123	0.99867	0.99865	1	22324	0	-0.54123
Ranbp9	4	0.00091403	0.0032918	0.214384	345	4	-0.63574	0.98726	0.9872	1	21724	0	-0.63574
Olfr1444	4	0.00092486	0.0033417	0.2169	346	4	-0.33934	0.99908	0.99906	1	22370	0	-0.33934
Olfr1426	4	0.00092787	0.0033496	0.2169	347	4	-0.66994	0.99907	0.99906	1	22369	0	-0.66994
Pigg	4	0.00093496	0.003372	0.217695	348	4	-0.49367	0.99432	0.9943	1	22040	0	-0.49367
Gpm6a	4	0.00093717	0.0033812	0.217695	349	4	-0.4251	0.99906	0.99905	1	22368	0	-0.4251
Taf7	4	0.00094332	0.0034009	0.218342	350	3	-0.66082	0.82538	0.82515	1	17053	0	-0.66082
Psme4	4	0.00095171	0.0034394	0.219794	351	2	-0.033167	0.078315	0.17523	0.950071	4120	2	-0.033167
Olfr1471	4	0.00095256	0.0034429	0.219794	352	4	-0.2989	0.99905	0.99904	1	22366	0	-0.2989
Gm4981	4	0.00096052	0.0034705	0.220533	353	4	-0.49917	0.98851	0.98847	1	21777	0	-0.49917
Med17	4	0.00096183	0.003474	0.220533	354	3	-0.65473	0.32912	0.47202	1	9463	1	-0.65473
ONE_NON-GENE_SITE_936	2	0.00096972	0.0018675	0.162319	355	2	-0.84898	0.99903	0.99902	1	22365	0	-0.84898
Ak6	4	0.00097012	0.0034999	0.221552	356	4	-0.50646	0.99903	0.99902	1	22364	0	-0.50646
Mknk2	4	0.00097882	0.0035249	0.22251	357	2	-0.3575	0.94776	0.94772	1	20308	0	-0.3575
Bach2	4	0.0009934	0.0035739	0.224979	358	3	-0.51292	0.90174	0.90162	1	18950	0	-0.51292
Ipo7	4	0.0010055	0.0036182	0.226557	359	4	-0.69439	0.99899	0.99899	1	22362	0	-0.69439
ND4L	4	0.0010059	0.0036191	0.226557	360	3	-0.65212	0.89043	0.8903	1	18648	0	-0.65212
Saa4	4	0.0010146	0.0036502	0.227873	361	4	-0.363	0.99899	0.99899	1	22361	0	-0.363
Pxmp2	4	0.0010186	0.0036646	0.228146	362	4	-0.3798	0.99898	0.99898	1	22360	0	-0.3798
Pcnp	4	0.0010254	0.0036892	0.228686	363	4	-0.45501	0.99897	0.99898	1	22359	0	-0.45501
Pax2	4	0.0010273	0.0036935	0.228686	364	3	-0.50784	0.89777	0.89766	1	18855	0	-0.50784
Nkd1	4	0.0010324	0.0037146	0.22897	365	2	-0.11691	0.18774	0.32597	1	6749	2	-0.11691
Ifnz	4	0.0010332	0.0037203	0.22897	366	4	-0.57144	0.99897	0.99897	1	22358	0	-0.57144
Olfr1487	4	0.0010366	0.0037365	0.22897	367	4	-0.5748	0.99895	0.99895	1	22355	0	-0.5748
Rbm27	4	0.0010377	0.0037387	0.22897	368	3	-0.46747	0.94615	0.94609	1	20252	0	-0.46747
Gm6590	4	0.0010441	0.0037632	0.22985	369	4	-0.47479	0.99896	0.99895	1	22357	0	-0.47479
Slc29a2	4	0.0010554	0.0038026	0.231515	370	4	-0.68819	0.99616	0.99613	1	22145	0	-0.68819
Defa36	4	0.0010588	0.003811	0.231515	371	3	-0.90449	0.96858	0.96844	1	20978	0	-0.90449
Tbx5	4	0.0010627	0.0038267	0.231813	372	3	-0.52552	0.97957	0.9795	1	21400	0	-0.52552
Gbp9	4	0.0010651	0.0038364	0.231813	373	4	-0.39724	0.99893	0.99894	1	22354	0	-0.39724
Cwh43	4	0.0010767	0.0038854	0.234152	374	2	-0.081403	0.6884	0.71513	1	14527	1	-0.081403
Nfe2l1	4	0.0010838	0.0039139	0.234617	375	3	-0.48061	0.97792	0.97792	1	21342	0	-0.48061
Pappa2	4	0.0010961	0.0039617	0.236851	376	4	-0.34819	0.9989	0.9989	1	22353	0	-0.34819
Uxs1	4	0.0011021	0.0039888	0.237845	377	4	-0.33763	0.9989	0.9989	1	22352	0	-0.33763
Trpc3	4	0.0011068	0.0039993	0.237845	378	4	-0.36398	0.99889	0.99889	1	22351	0	-0.36398
Cdkl2	4	0.0011162	0.0040256	0.238386	379	4	-0.36518	0.99888	0.99888	1	22350	0	-0.36518
Smpd3	4	0.0011182	0.0040318	0.238386	380	2	-0.52807	0.96763	0.96749	1	20944	0	-0.52807
Sval2	4	0.0011204	0.0040401	0.238386	381	4	-0.7542	0.99842	0.9984	1	22310	0	-0.7542
Pias1	4	0.0011291	0.0040668	0.239338	382	4	-0.6383	0.99097	0.99093	1	21868	0	-0.6383
Papd5	4	0.0011382	0.004097	0.239996	383	4	-0.69624	0.99886	0.99885	1	22349	0	-0.69624
Vmn1r175	4	0.0011393	0.0040992	0.239996	384	4	-0.4492	0.99886	0.99885	1	22348	0	-0.4492
Trip6	4	0.0011479	0.004129	0.240531	385	4	-0.46057	0.99885	0.99884	1	22347	0	-0.46057
Ahnak	4	0.0011493	0.0041352	0.240531	386	4	-0.36838	0.99798	0.99796	1	22269	0	-0.36838
Nat6	4	0.0011522	0.0041474	0.240531	387	4	-0.6152	0.99796	0.99794	1	22263	0	-0.6152
Gm6460	4	0.0011533	0.0041509	0.240531	388	3	-0.6643	0.92124	0.92125	1	19484	0	-0.6643
Fam69a	4	0.00116	0.0041728	0.240667	389	4	-0.58849	0.99884	0.99883	1	22346	0	-0.58849
LOC100862192	4	0.0011604	0.0041746	0.240667	390	4	-0.71583	0.99671	0.99669	1	22177	0	-0.71583
Edc4	4	0.0011677	0.0041982	0.241137	391	4	-0.69926	0.99883	0.99883	1	22345	0	-0.69926
Ggct	4	0.0011697	0.004207	0.241137	392	3	-0.47321	0.80971	0.80994	1	16710	1	-0.47321
Ing2	4	0.0011716	0.0042158	0.241137	393	3	-0.62916	0.97573	0.97572	1	21250	0	-0.62916
Olfr378	4	0.0011753	0.0042254	0.241137	394	4	-0.44521	0.99254	0.99252	1	21945	0	-0.44521
Sri	4	0.0011894	0.0042701	0.242935	395	4	-0.44374	0.99881	0.99881	1	22343	0	-0.44374
Ngly1	4	0.001193	0.0042784	0.242935	396	4	-0.54415	0.99881	0.9988	1	22342	0	-0.54415
Pid1	4	0.0012024	0.0043157	0.244072	397	4	-0.43983	0.9988	0.99879	1	22341	0	-0.43983
Mut	4	0.0012041	0.00432	0.244072	398	4	-0.39386	0.9988	0.99879	1	22340	0	-0.39386
Speer4d	4	0.0012133	0.0043538	0.244976	399	3	-0.43756	0.95663	0.95657	1	20611	0	-0.43756
Gm21190	4	0.0012147	0.0043577	0.244976	400	4	-0.62201	0.99879	0.99877	1	22339	0	-0.62201
1700019D03Rik	4	0.0012185	0.00437	0.245056	401	4	-0.42004	0.99878	0.99877	1	22338	0	-0.42004
Paip2	4	0.0012224	0.0043893	0.245527	402	3	-0.35845	0.59514	0.65995	1	13283	1	-0.35845
Nfic	4	0.0012338	0.0044375	0.24761	403	4	-0.63549	0.99877	0.99875	1	22337	0	-0.63549
Sec14l1	4	0.0012383	0.0044567	0.248073	404	3	-0.55385	0.91072	0.9106	1	19183	0	-0.55385
H2-Q1	4	0.0012434	0.0044734	0.248388	405	3	-0.62966	0.96787	0.96773	1	20955	0	-0.62966
Smim20	4	0.0012577	0.0045246	0.250442	406	4	-0.52015	0.99874	0.99873	1	22336	0	-0.52015
Rad23b	4	0.00126	0.0045325	0.250442	407	4	-0.45383	0.99874	0.99873	1	22335	0	-0.45383
Wnt6	4	0.0012702	0.0045614	0.251425	408	4	-0.51023	0.99873	0.99871	1	22334	0	-0.51023
Neurl1a	4	0.0012781	0.0045908	0.252427	409	4	-0.46251	0.99872	0.9987	1	22333	0	-0.46251
Ccni	4	0.0012849	0.0046105	0.252835	410	4	-0.41896	0.99872	0.99869	1	22332	0	-0.41896
Mog	4	0.0012873	0.0046206	0.252835	411	4	-0.45843	0.99871	0.99869	1	22331	0	-0.45843
Mcmbp	4	0.0012969	0.0046548	0.25409	412	4	-0.59111	0.9987	0.99868	1	22330	0	-0.59111
Phf2	4	0.0013009	0.0046666	0.254121	413	4	-0.315	0.9987	0.99868	1	22329	0	-0.315
Myo7a	4	0.0013095	0.0046924	0.254714	414	3	-0.3585	0.8565	0.85625	1	17796	0	-0.3585
Ep300	4	0.0013134	0.0047104	0.254714	415	4	-0.44615	0.99869	0.99867	1	22328	0	-0.44615
LOC108167886	4	0.0013137	0.0047113	0.254714	416	4	-0.2959	0.99869	0.99867	1	22327	0	-0.2959
Snrnp27	4	0.0013181	0.0047284	0.254921	417	4	-0.42138	0.99868	0.99867	1	22326	0	-0.42138
Syt12	4	0.0013231	0.0047468	0.254921	418	4	-0.49655	0.99868	0.99866	1	22325	0	-0.49655
Tra2a	4	0.0013242	0.004749	0.254921	419	3	-0.49579	0.9254	0.92539	1	19620	0	-0.49579
Tk1	4	0.001343	0.0048125	0.257719	420	4	-0.56062	0.99866	0.99864	1	22323	0	-0.56062
Tsc2	4	0.0013472	0.0048252	0.257789	421	3	-0.42029	0.90293	0.90283	1	18988	0	-0.42029
Aldh1a1	4	0.0013786	0.0049391	0.262992	422	4	-0.32315	0.99862	0.9986	1	22322	0	-0.32315
Sap18b	4	0.0013842	0.0049575	0.262992	423	4	-0.51375	0.99862	0.9986	1	22321	0	-0.51375
4930563E22Rik	4	0.001416	0.0050701	0.268335	424	4	-0.37653	0.99858	0.99857	1	22319	0	-0.37653
Klhl25	4	0.0014224	0.0050938	0.268958	425	4	-0.4134	0.99691	0.99689	1	22193	0	-0.4134
Nf2	4	0.0014263	0.0051104	0.269208	426	3	-0.57553	0.13218	0.26823	1	5820	1	-0.57553
Smok3b	4	0.0014529	0.005202	0.273394	427	3	-0.86982	0.74138	0.75231	1	15338	1	-0.86982
Ahsa2	4	0.0014905	0.0053343	0.279692	428	3	-0.46971	0.91846	0.91839	1	19412	0	-0.46971
Sytl5	4	0.0014945	0.0053466	0.279692	429	3	-0.59877	0.97406	0.97404	1	21183	0	-0.59877
Tmem184c	4	0.001506	0.005389	0.280971	430	4	-0.26046	0.99849	0.99848	1	22317	0	-0.26046
Ap5z1	4	0.0015102	0.0054061	0.280971	431	3	-0.51331	0.98636	0.98629	1	21688	0	-0.51331
4930522L14Rik	4	0.0015129	0.0054149	0.280971	432	3	-0.59413	0.85847	0.85823	1	17835	0	-0.59413
Maf	4	0.0015178	0.0054346	0.280971	433	3	-0.35202	0.67388	0.70574	1	14311	1	-0.35202
Pitpnm1	4	0.001518	0.0054351	0.280971	434	3	-0.63587	0.95595	0.9559	1	20591	0	-0.63587
Top1	4	0.0015301	0.0054784	0.280971	435	4	-0.82936	0.99237	0.99235	1	21933	0	-0.82936
Dntt	4	0.0015326	0.0054876	0.280971	436	2	-0.092816	0.21395	0.35317	1	7252	2	-0.092816
Ino80b	4	0.0015337	0.0054916	0.280971	437	4	-0.50381	0.99847	0.99845	1	22315	0	-0.50381
Klf9	4	0.0015339	0.0054916	0.280971	438	4	-0.57591	0.99836	0.99833	1	22306	0	-0.57591
Slc10a4	4	0.0015374	0.005503	0.280971	439	4	-0.58808	0.99846	0.99844	1	22314	0	-0.58808
P3h4	4	0.0015392	0.0055078	0.280971	440	4	-0.37939	0.99846	0.99844	1	22313	0	-0.37939
Car9	4	0.0015529	0.0055573	0.282858	441	4	-0.64198	0.99845	0.99843	1	22311	0	-0.64198
Prdm5	4	0.0015776	0.0056436	0.286606	442	3	-0.63109	0.29956	0.44154	1	8850	1	-0.63109
Zcchc9	4	0.0015916	0.0056931	0.288472	443	3	-0.88095	0.98396	0.98387	1	21573	0	-0.88095
Ccdc88a	4	0.0016081	0.0057503	0.290403	444	4	-0.58576	0.99839	0.99837	1	22309	0	-0.58576
Dpysl5	4	0.001613	0.0057667	0.290403	445	4	-0.34787	0.99839	0.99836	1	22308	0	-0.34787
B3gnt8	4	0.0016142	0.0057698	0.290403	446	3	-0.57792	0.17129	0.3089	1	6475	1	-0.57792
Med18	4	0.001621	0.0057926	0.290433	447	3	-0.89011	0.96987	0.96978	1	21027	0	-0.89011
Ppp1ca	4	0.0016214	0.0057961	0.290433	448	3	-0.62853	0.96206	0.96194	1	20787	0	-0.62853
Ulk1	4	0.0016297	0.0058267	0.291323	449	4	-0.72844	0.99484	0.99482	1	22074	0	-0.72844
Ric1	4	0.0016429	0.0058701	0.292844	450	2	-0.1671	0.10598	0.22564	0.998344	5070	2	-0.1671
ONE_NON-GENE_SITE_1	2	0.0016491	0.0032182	0.213218	451	2	-0.60305	0.99835	0.99833	1	22305	0	-0.60305
Pcbp1	4	0.0016525	0.005906	0.293987	452	4	-0.4131	0.99526	0.99525	1	22093	0	-0.4131
Snx17	4	0.0016576	0.0059244	0.294255	453	4	-0.5267	0.99834	0.99832	1	22304	0	-0.5267
F10	4	0.0016657	0.0059481	0.294782	454	3	-0.51101	0.84442	0.84412	1	17521	0	-0.51101
Spic	4	0.001676	0.0059849	0.295787	455	2	-0.43405	0.55649	0.63985	1	12835	1	-0.43405
Olfr649	4	0.0016785	0.0059945	0.295787	456	3	-0.38215	0.9719	0.97185	1	21105	0	-0.38215
Vps16	4	0.0017036	0.0060821	0.297784	457	4	-0.66242	0.9983	0.99828	1	22302	0	-0.66242
Cxcl16	4	0.0017073	0.006094	0.297784	458	2	-0.27995	0.13178	0.26782	1	5807	2	-0.27995
Tctn2	4	0.0017095	0.0061041	0.297784	459	4	-0.50864	0.99829	0.99827	1	22301	0	-0.50864
Hip1r	4	0.0017145	0.0061194	0.297784	460	4	-0.52408	0.99829	0.99827	1	22300	0	-0.52408
Unc93a	4	0.0017179	0.0061308	0.297784	461	4	-0.27549	0.99828	0.99827	1	22299	0	-0.27549
Gm36672	4	0.0017196	0.0061378	0.297784	462	4	-0.42448	0.99828	0.99826	1	22298	0	-0.42448
Ctsf	4	0.0017207	0.0061404	0.297784	463	4	-0.73987	0.98907	0.98902	1	21799	0	-0.73987
Dhx34	4	0.0017332	0.006189	0.299198	464	4	-0.28771	0.99827	0.99825	1	22297	0	-0.28771
Mta2	4	0.0017355	0.0061961	0.299198	465	3	-0.33631	0.90083	0.90072	1	18929	0	-0.33631
Aco2	4	0.0017455	0.0062355	0.299842	466	4	-0.66988	0.99793	0.99791	1	22261	0	-0.66988
Plag1	4	0.0017456	0.0062359	0.299842	467	4	-0.34081	0.99825	0.99824	1	22296	0	-0.34081
BC021614	4	0.0017565	0.0062762	0.301139	468	3	-0.47308	0.97186	0.97181	1	21101	0	-0.47308
Rps6ka3	4	0.0017614	0.0062916	0.301236	469	3	-0.40842	0.98326	0.98317	1	21548	0	-0.40842
LOC102632383	4	0.0017831	0.0063744	0.304555	470	3	-0.68487	0.97509	0.97508	1	21223	0	-0.68487
Tcam1	4	0.0017933	0.0064107	0.305646	471	4	-0.35226	0.99821	0.99819	1	22295	0	-0.35226
Tfdp1	4	0.0018003	0.0064309	0.305961	472	3	-0.59547	0.93865	0.93861	1	20029	0	-0.59547
Stra13	4	0.0018165	0.0064896	0.30746	473	4	-0.40563	0.99818	0.99816	1	22294	0	-0.40563
Ube2h	4	0.0018211	0.0065076	0.307666	474	3	-0.58361	0.95469	0.95463	1	20544	0	-0.58361
1810009A15Rik	4	0.0018303	0.0065422	0.308657	475	3	-0.40246	0.98195	0.98185	1	21495	0	-0.40246
Specc1l	4	0.0018407	0.0065798	0.309788	476	3	-0.46847	0.9623	0.96218	1	20794	0	-0.46847
Gm10424	4	0.001852	0.0066237	0.310207	477	4	-0.52451	0.99815	0.99813	1	22292	0	-0.52451
Usp5	4	0.0018549	0.0066355	0.310207	478	4	-0.54334	0.99815	0.99812	1	22291	0	-0.54334
Wnt7b	4	0.0018577	0.006646	0.310207	479	4	-0.35499	0.99814	0.99812	1	22290	0	-0.35499
Cacng2	4	0.0018605	0.0066574	0.310207	480	4	-0.2818	0.99814	0.99812	1	22289	0	-0.2818
Muc3	4	0.0018606	0.0066574	0.310207	481	2	-0.27339	0.78249	0.78537	1	16121	1	-0.27339
Cep131	4	0.0018711	0.0066933	0.31037	482	4	-0.34135	0.99813	0.99811	1	22287	0	-0.34135
Fam134a	4	0.0018727	0.0067016	0.31037	483	4	-0.4689	0.99813	0.99811	1	22286	0	-0.4689
Nr2c1	4	0.0018731	0.0067021	0.31037	484	4	-0.32662	0.99813	0.99811	1	22285	0	-0.32662
Enkd1	4	0.0018862	0.0067498	0.311931	485	4	-0.42264	0.99811	0.99809	1	22283	0	-0.42264
Sptbn1	4	0.0018958	0.006784	0.311931	486	4	-0.48393	0.99656	0.99654	1	22171	0	-0.48393
Smok2a	4	0.0018969	0.0067875	0.311931	487	4	-0.51792	0.9981	0.99808	1	22281	0	-0.51792
Pola2	4	0.0018979	0.006791	0.311931	488	4	-0.91157	0.9981	0.99808	1	22280	0	-0.91157
Mettl8	4	0.0019031	0.0068085	0.312102	489	4	-0.46729	0.9981	0.99808	1	22279	0	-0.46729
Zar1	4	0.0019159	0.0068506	0.312821	490	4	-0.52556	0.99808	0.99806	1	22278	0	-0.52556
H2-Q6	4	0.0019163	0.0068519	0.312821	491	3	-0.49805	0.92009	0.92012	1	19456	0	-0.49805
F2rl3	4	0.0019234	0.0068808	0.313422	492	4	-0.29001	0.99808	0.99806	1	22277	0	-0.29001
Usmg5	4	0.0019267	0.0068935	0.313422	493	3	-0.54749	0.87653	0.8764	1	18282	0	-0.54749
Glmn	4	0.0019313	0.0069067	0.313422	494	4	-0.39372	0.99807	0.99805	1	22276	0	-0.39372
Nudt8	4	0.0019416	0.0069422	0.314401	495	3	-0.61142	0.98072	0.98061	1	21447	0	-0.61142
Peg3	4	0.0019552	0.0069834	0.315537	496	3	-0.50202	0.70994	0.72961	1	14855	1	-0.50202
Zfp346	4	0.0019683	0.0070267	0.315626	497	4	-0.35849	0.99803	0.99801	1	22275	0	-0.35849
Cnst	4	0.0019704	0.0070333	0.315626	498	4	-0.38959	0.99803	0.99801	1	22274	0	-0.38959
Pms2	4	0.0019751	0.0070482	0.315626	499	4	-0.30079	0.99802	0.99801	1	22273	0	-0.30079
Olfr69	4	0.0019772	0.007053	0.315626	500	4	-0.36859	0.99802	0.998	1	22272	0	-0.36859
1700092M07Rik	4	0.0019886	0.0070924	0.316646	501	4	-0.57183	0.99504	0.99501	1	22086	0	-0.57183
Daglb	4	0.0019915	0.0071038	0.316646	502	4	-0.42783	0.99286	0.99285	1	21958	0	-0.42783
Med22	4	0.0019977	0.0071249	0.316958	503	4	-0.62422	0.998	0.99798	1	22271	0	-0.62422
Tmsb15b1	2	0.0020039	0.0039095	0.234617	504	2	-0.46353	0.998	0.99798	1	22270	0	-0.46353
Ier2	4	0.002013	0.0071845	0.317663	505	3	-0.30118	0.88343	0.88329	1	18466	0	-0.30118
Psph	4	0.0020155	0.0071954	0.317663	506	2	-0.33768	0.37226	0.51657	1	10378	1	-0.33768
Serpina6	4	0.0020162	0.0071969	0.317663	507	4	-0.50326	0.99798	0.99796	1	22268	0	-0.50326
B3gat3	4	0.0020267	0.0072274	0.318385	508	4	-0.37473	0.99797	0.99795	1	22266	0	-0.37473
Gtf2h3	4	0.0020311	0.0072449	0.318536	509	4	-0.77402	0.99797	0.99795	1	22265	0	-0.77402
Trp53i13	4	0.0020367	0.0072686	0.318956	510	4	-0.48826	0.99796	0.99794	1	22264	0	-0.48826
Ccnh	4	0.0020426	0.0072905	0.319297	511	3	-0.7726	0.9254	0.9254	1	19621	0	-0.7726
Pdzd7	4	0.0020472	0.007308	0.319446	512	3	-0.50733	0.95112	0.95112	1	20414	0	-0.50733
Zfp664	4	0.0020644	0.0073685	0.321467	513	4	-0.24833	0.99794	0.99791	1	22262	0	-0.24833
Ctsw	4	0.0020717	0.0073987	0.322164	514	2	-0.28881	0.31831	0.46082	1	9230	2	-0.28881
Cst6	4	0.0020816	0.0074377	0.323239	515	4	-0.62046	0.98989	0.98983	1	21825	0	-0.62046
Tmem194b	4	0.0020853	0.0074526	0.323264	516	3	-0.41226	0.80121	0.802	1	16513	1	-0.41226
Krt40	4	0.0020971	0.0075016	0.32477	517	4	-0.29773	0.9979	0.99788	1	22259	0	-0.29773
Tff1	4	0.0021154	0.0075691	0.327064	518	4	-0.39156	0.99788	0.99786	1	22258	0	-0.39156
LOC102637808	4	0.0021262	0.0076103	0.328216	519	2	-0.27827	0.41375	0.55963	1	11195	1	-0.27827
Cyp3a41a	4	0.0021389	0.0076519	0.328632	520	4	-0.37981	0.98728	0.98722	1	21725	0	-0.37981
Gm7068	4	0.0021449	0.0076786	0.328632	521	3	-0.58067	0.83893	0.83859	1	17385	0	-0.58067
LOC624931	4	0.0021491	0.00769	0.328632	522	4	-0.47625	0.99785	0.99783	1	22257	0	-0.47625
Ipo4	4	0.0021495	0.0076922	0.328632	523	4	-0.35213	0.99785	0.99783	1	22256	0	-0.35213
Grk5	4	0.00215	0.0076927	0.328632	524	3	-0.41618	0.87328	0.87317	1	18197	0	-0.41618
Slitrk5	4	0.0021776	0.0077869	0.332029	525	3	-0.31956	0.78667	0.78904	1	16208	1	-0.31956
Fgl1	4	0.0022101	0.0078951	0.335545	526	4	-0.30744	0.99779	0.99776	1	22255	0	-0.30744
Snapin	4	0.0022142	0.007917	0.335677	527	4	-0.36163	0.99779	0.99776	1	22254	0	-0.36163
Col17a1	4	0.0022274	0.0079652	0.335892	528	3	-0.43643	0.97473	0.97472	1	21209	0	-0.43643
LOC108167989	4	0.0022286	0.0079726	0.335892	529	4	-0.36388	0.99777	0.99774	1	22252	0	-0.36388
Pir	4	0.0022297	0.0079757	0.335892	530	3	-0.44562	0.86129	0.86106	1	17899	0	-0.44562
Mroh9	4	0.0022389	0.0080059	0.335892	531	3	-0.43718	0.73418	0.74689	1	15235	1	-0.43718
Lrrc49	4	0.002244	0.008016	0.335892	532	4	-0.35852	0.99776	0.99773	1	22250	0	-0.35852
Gpr152	4	0.002244	0.008016	0.335892	533	4	-0.33267	0.99776	0.99773	1	22251	0	-0.33267
Cdk8	4	0.0022476	0.008034	0.335892	534	4	-0.55367	0.99683	0.99682	1	22188	0	-0.55367
Ccdc28a	4	0.0022493	0.008041	0.335892	535	4	-0.53247	0.99775	0.99773	1	22249	0	-0.53247
Swt1	4	0.0022611	0.0080865	0.336988	536	4	-0.23316	0.99774	0.99771	1	22247	0	-0.23316
Rnaset2a	4	0.0022681	0.0081014	0.336988	537	4	-0.30558	0.99773	0.9977	1	22246	0	-0.30558
Trpc1	4	0.0022707	0.0081128	0.336988	538	2	-0.29495	0.23948	0.37949	1	7752	1	-0.29495
Nup107	4	0.0022752	0.0081268	0.336988	539	4	-0.49552	0.99772	0.99769	1	22245	0	-0.49552
Pomk	4	0.0022862	0.0081593	0.337713	540	3	-0.45977	0.98357	0.98348	1	21560	0	-0.45977
Akr1b8	4	0.0022915	0.0081759	0.337783	541	4	-0.35606	0.99771	0.99767	1	22244	0	-0.35606
Gm3259	4	0.0023017	0.0082177	0.338275	542	2	-0.59593	0.48362	0.60541	1	12129	1	-0.59593
Olfr51	4	0.0023132	0.0082609	0.338943	543	4	-0.34854	0.99769	0.99766	1	22243	0	-0.34854
Nusap1	4	0.0023143	0.008264	0.338943	544	3	-0.54824	0.40533	0.55081	1	11028	1	-0.54824
LOC102634529	4	0.0023278	0.0083152	0.340427	545	4	-0.72199	0.99767	0.99764	1	22242	0	-0.72199
Abhd16a	4	0.0023405	0.0083586	0.340998	546	4	-0.3147	0.99766	0.99763	1	22241	0	-0.3147
Kif23	4	0.0023473	0.0083831	0.340998	547	4	-0.74199	0.99765	0.99762	1	22240	0	-0.74199
Olfr1450	4	0.0023486	0.0083849	0.340998	548	3	-0.63643	0.91456	0.91448	1	19295	0	-0.63643
Gtf2f1	4	0.0023512	0.0083937	0.340998	549	4	-0.56984	0.99753	0.99749	1	22236	0	-0.56984
Cdc7	4	0.0023538	0.0084046	0.340998	550	2	-0.17739	0.75678	0.76425	1	15608	1	-0.17739
Ext1	4	0.0023722	0.008462	0.342131	551	4	-0.44132	0.98949	0.98945	1	21815	0	-0.44132
Emx2	4	0.0023754	0.0084791	0.342131	552	4	-0.56121	0.99762	0.99759	1	22239	0	-0.56121
Prkar1a	4	0.0023794	0.0084931	0.342131	553	3	-0.71958	0.75252	0.7609	1	15532	1	-0.71958
Slc26a1	4	0.002388	0.0085229	0.34272	554	3	-0.49906	0.93977	0.93975	1	20052	0	-0.49906
1700007G11Rik	4	0.0024052	0.0085785	0.344121	555	3	-0.52099	0.94679	0.94673	1	20272	0	-0.52099
Pdcd6ip	4	0.002408	0.0085882	0.344121	556	3	-0.543	0.93538	0.93532	1	19919	0	-0.543
Gm9268	4	0.0024387	0.0086977	0.34731	557	3	-0.65504	0.90309	0.90297	1	18995	0	-0.65504
Fbxo21	4	0.0024443	0.0087187	0.34731	558	3	-0.41484	0.71951	0.7363	1	15006	1	-0.41484
Crtac1	4	0.0024444	0.00872	0.34731	559	4	-0.27669	0.99756	0.99752	1	22237	0	-0.27669
Sf1	4	0.0024536	0.008752	0.347605	560	3	-0.80572	0.52516	0.62456	1	12518	1	-0.80572
C1qa	4	0.0024729	0.0088156	0.349514	561	4	-0.38498	0.99753	0.99749	1	22235	0	-0.38498
Gabra2	4	0.0025046	0.0089207	0.353063	562	3	-0.4625	0.86938	0.86924	1	18103	0	-0.4625
Htra4	4	0.0025136	0.0089544	0.353677	563	4	-0.42443	0.99276	0.99274	1	21954	0	-0.42443
Aire	4	0.0025195	0.008972	0.353677	564	4	-0.28524	0.99748	0.99745	1	22233	0	-0.28524
Sgms1	4	0.0025246	0.0089904	0.353677	565	4	-0.31018	0.99748	0.99744	1	22232	0	-0.31018
LOC108167412	4	0.0025308	0.0090145	0.353677	566	3	-0.44648	0.96786	0.96773	1	20954	0	-0.44648
Fads3	4	0.0025308	0.0090145	0.353677	567	3	-0.49636	0.5242	0.6241	1	12503	1	-0.49636
Rps6ka2	4	0.0025379	0.0090469	0.354334	568	4	-0.38069	0.99746	0.99743	1	22231	0	-0.38069
Nelfe	4	0.0025488	0.0090793	0.354988	569	3	-0.5347	0.93531	0.93525	1	19916	0	-0.5347
LOC100862115	2	0.0025499	0.0049466	0.262992	570	2	-1.0217	0.99745	0.99744	1	22230	0	-1.0217
Tmed7	4	0.0025669	0.0091428	0.356855	571	4	-0.40469	0.99743	0.99741	1	22229	0	-0.40469
Kcnn4	4	0.0025776	0.0091757	0.357518	572	4	-0.29241	0.99742	0.99739	1	22228	0	-0.29241
Whamm	4	0.0025818	0.0091915	0.357518	573	3	-0.43964	0.9705	0.97043	1	21050	0	-0.43964
Fnip2	4	0.0025937	0.00923	0.357716	574	4	-0.53941	0.99741	0.99737	1	22227	0	-0.53941
Rnf39	4	0.0025968	0.0092401	0.357716	575	4	-0.38047	0.9974	0.99737	1	22226	0	-0.38047
Mfsd7a	4	0.0025973	0.009244	0.357716	576	4	-0.20384	0.9974	0.99737	1	22225	0	-0.20384
Ide	4	0.0026091	0.009283	0.358566	577	3	-0.53325	0.97351	0.9735	1	21163	0	-0.53325
Tbce	4	0.0026144	0.0093027	0.358566	578	3	-0.95868	0.84455	0.84424	1	17524	0	-0.95868
Ccne1	4	0.0026173	0.0093176	0.358566	579	2	-0.04378	0.17392	0.31165	1	6520	2	-0.04378
Ms4a14	4	0.0026219	0.0093295	0.358566	580	4	-0.36487	0.99738	0.99734	1	22224	0	-0.36487
Mat2a	4	0.002631	0.0093636	0.358586	581	4	-0.60489	0.99704	0.99703	1	22200	0	-0.60489
Lhfpl2	4	0.0026367	0.0093829	0.358586	582	3	-0.39333	0.45335	0.59216	1	11892	1	-0.39333
Wdr92	4	0.0026388	0.0093934	0.358586	583	4	-0.59543	0.99425	0.99423	1	22036	0	-0.59543
Mlana	4	0.0026419	0.0094039	0.358586	584	4	-0.45689	0.99736	0.99733	1	22223	0	-0.45689
Ogdh	4	0.0026478	0.0094237	0.358586	585	2	-0.0043743	0.095185	0.20633	0.979637	4719	2	-0.0043743
Ces2c	4	0.0026505	0.0094324	0.358586	586	2	-0.39475	0.90946	0.90934	1	19160	0	-0.39475
Arhgef26	4	0.0026566	0.0094469	0.358586	587	3	-0.62066	0.94857	0.94857	1	20326	0	-0.62066
Lrcol1	4	0.0026615	0.0094609	0.358586	588	4	-0.25926	0.99734	0.99731	1	22222	0	-0.25926
Tmem214	4	0.0026704	0.0094977	0.358586	589	3	-0.45175	0.9802	0.9801	1	21433	0	-0.45175
Erp29	4	0.0026768	0.009517	0.358586	590	3	-0.55138	0.84496	0.84465	1	17529	0	-0.55138
Vmn2r10	4	0.0026784	0.0095214	0.358586	591	2	-0.36892	0.76156	0.76805	1	15700	1	-0.36892
Zbtb18	4	0.0026801	0.0095271	0.358586	592	4	-0.29853	0.99732	0.99729	1	22221	0	-0.29853
Dhrs13	4	0.0026823	0.0095363	0.358586	593	3	-0.39074	0.98269	0.98259	1	21521	0	-0.39074
Cdc5l	4	0.0026913	0.0095669	0.358964	594	4	-0.90725	0.99731	0.99728	1	22220	0	-0.90725
Gm30698	4	0.0026967	0.009584	0.358964	595	3	-0.56186	0.94741	0.94738	1	20297	0	-0.56186
Igfbp4	4	0.0027035	0.0096077	0.358964	596	2	-0.37401	0.82978	0.8295	1	17157	0	-0.37401
Smurf2	4	0.0027177	0.0096616	0.359268	597	4	-0.30722	0.99728	0.99726	1	22219	0	-0.30722
Arhgap8	4	0.0027212	0.0096716	0.359268	598	4	-0.39764	0.99728	0.99725	1	22218	0	-0.39764
Stard3	4	0.002726	0.0096861	0.359268	599	2	-0.34408	0.82124	0.82103	1	16959	1	-0.34408
Gm6348	4	0.0027272	0.0096892	0.359268	600	3	-1.7024	0.98469	0.98461	1	21608	0	-1.7024
Slc6a2	4	0.0027288	0.0096975	0.359268	601	3	-0.49875	0.83226	0.83197	1	17214	0	-0.49875
Smarca2	4	0.0027403	0.0097391	0.360068	602	3	-0.49703	0.97418	0.97416	1	21190	0	-0.49703
Ccno	4	0.0027431	0.0097509	0.360068	603	4	-0.42704	0.99726	0.99724	1	22217	0	-0.42704
Gemin7	4	0.0027496	0.009779	0.360514	604	4	-0.56384	0.99725	0.99723	1	22216	0	-0.56384
Krt13	4	0.0027716	0.0098526	0.361931	605	3	-0.54038	0.12236	0.2544	1	5598	1	-0.54038
Fam63b	4	0.002772	0.0098537	0.361931	606	4	-0.5042	0.99723	0.9972	1	22214	0	-0.5042
Kcnmb1	4	0.0027769	0.0098719	0.361931	607	3	-0.50617	0.91103	0.9109	1	19189	0	-0.50617
Ogfod2	4	0.0027792	0.0098837	0.361931	608	3	-0.70346	0.97119	0.97113	1	21082	0	-0.70346
Opcml	4	0.0027825	0.0098975	0.361931	609	3	-0.34178	0.24081	0.38087	1	7777	1	-0.34178
Htatsf1	4	0.0027889	0.00992	0.36217	610	3	-1.1263	0.98265	0.98255	1	21520	0	-1.1263
Lrp5	4	0.0027937	0.0099367	0.362193	611	4	-0.48716	0.99721	0.99718	1	22213	0	-0.48716
Myo6	4	0.0028053	0.0099827	0.363187	612	3	-0.44683	0.72732	0.74193	1	15130	1	-0.44683
Herc2	4	0.0028119	0.010007	0.363187	613	4	-0.31633	0.99719	0.99717	1	22212	0	-0.31633
Pnkp	4	0.0028177	0.010027	0.363187	614	4	-0.35898	0.99718	0.99716	1	22211	0	-0.35898
2510039O18Rik	4	0.0028185	0.010028	0.363187	615	4	-0.33308	0.99718	0.99716	1	22210	0	-0.33308
Hand2	4	0.0028257	0.01005	0.363302	616	3	-0.48716	0.88432	0.88419	1	18484	0	-0.48716
Zfp36	4	0.0028319	0.010072	0.363302	617	3	-0.517	0.98071	0.9806	1	21446	0	-0.517
Ppp4r2	4	0.0028343	0.010081	0.363302	618	4	-0.29861	0.99717	0.99715	1	22209	0	-0.29861
Bmf	4	0.002838	0.010096	0.363302	619	4	-0.46783	0.99716	0.99714	1	22208	0	-0.46783
Stag1	4	0.0028421	0.010113	0.363338	620	4	-0.18912	0.99716	0.99714	1	22207	0	-0.18912
Olfr393	4	0.0028466	0.010129	0.363358	621	4	-0.38837	0.99715	0.99713	1	22206	0	-0.38837
Adam1b	4	0.0028771	0.01023	0.366219	622	2	-0.40869	0.9536	0.95355	1	20506	0	-0.40869
Fbxl18	4	0.0028803	0.010242	0.366219	623	4	-0.42283	0.99712	0.9971	1	22205	0	-0.42283
Med19	4	0.0028881	0.010268	0.366391	624	4	-0.53643	0.99711	0.99709	1	22204	0	-0.53643
Caap1	4	0.0028915	0.010279	0.366391	625	2	-0.49349	0.5981	0.66153	1	13321	1	-0.49349
Zswim2	4	0.0029006	0.010313	0.367015	626	4	-0.33607	0.9971	0.99708	1	22203	0	-0.33607
Olfr1505	4	0.002926	0.010409	0.369863	627	4	-0.39183	0.98881	0.98876	1	21788	0	-0.39183
B4galnt3	4	0.0029399	0.010448	0.370665	628	4	-0.2722	0.99706	0.99705	1	22202	0	-0.2722
Apoc4-apoc2	4	0.0029502	0.010483	0.371341	629	4	-0.36153	0.99705	0.99704	1	22201	0	-0.36153
1110059G10Rik	4	0.0029556	0.010501	0.371396	630	4	-0.61468	0.98675	0.98669	1	21700	0	-0.61468
Kazald1	4	0.0029644	0.010527	0.371728	631	3	-0.50775	0.42604	0.57247	1	11477	1	-0.50775
Nlrp5	4	0.0029732	0.010554	0.372106	632	3	-0.45724	0.34117	0.48448	1	9722	1	-0.45724
LOC665290	4	0.00299	0.010618	0.373705	633	4	-0.44192	0.9933	0.99328	1	21984	0	-0.44192
Carns1	4	0.0029946	0.010633	0.373705	634	4	-0.33781	0.99701	0.99699	1	22199	0	-0.33781
Abcb1b	4	0.0030094	0.010684	0.374908	635	4	-0.34323	0.99699	0.99698	1	22198	0	-0.34323
Napg	4	0.003019	0.010722	0.375677	636	4	-0.35862	0.99698	0.99697	1	22197	0	-0.35862
Dtx1	4	0.0030285	0.010754	0.376199	637	3	-0.43134	0.89931	0.89919	1	18896	0	-0.43134
Paics	4	0.003041	0.010791	0.376395	638	3	-0.74718	0.76098	0.76756	1	15689	1	-0.74718
Akt1s1	4	0.003044	0.010805	0.376395	639	3	-0.47667	0.95608	0.95603	1	20597	0	-0.47667
LOC102632102	4	0.0030499	0.010826	0.376395	640	3	-0.72406	0.68367	0.71209	1	14450	1	-0.72406
1700020D05Rik	4	0.0030619	0.010864	0.376395	641	4	-0.29617	0.98697	0.98691	1	21713	0	-0.29617
Zfand2b	4	0.0030657	0.010878	0.376395	642	4	-0.28218	0.99693	0.99692	1	22196	0	-0.28218
Vmn2r8	4	0.0030678	0.010885	0.376395	643	4	-0.37546	0.99492	0.9949	1	22077	0	-0.37546
Mcm2	4	0.0030737	0.010904	0.376395	644	3	-1.1457	0.95134	0.95134	1	20420	0	-1.1457
Cc2d2a	4	0.0030852	0.010945	0.376395	645	4	-0.37748	0.99691	0.9969	1	22195	0	-0.37748
Tmem102	4	0.0030945	0.010971	0.376395	646	4	-0.45438	0.99478	0.99476	1	22070	0	-0.45438
Olfr1406	4	0.0031027	0.010999	0.376395	647	4	-0.40938	0.98999	0.98993	1	21829	0	-0.40938
Uqcr11	4	0.0031048	0.011008	0.376395	648	4	-0.42487	0.9969	0.99688	1	22192	0	-0.42487
Fam114a1	4	0.0031063	0.011014	0.376395	649	4	-0.33654	0.99689	0.99688	1	22191	0	-0.33654
Zik1	4	0.0031065	0.011014	0.376395	650	3	-0.43585	0.95471	0.95466	1	20545	0	-0.43585
Vmn2r85	4	0.0031098	0.011026	0.376395	651	3	-0.67901	0.98091	0.9808	1	21455	0	-0.67901
Vmn1r112	4	0.0031372	0.011121	0.379082	652	3	-0.80436	0.83627	0.83595	1	17311	0	-0.80436
Notum	4	0.0031446	0.011152	0.379446	653	4	-0.29133	0.99686	0.99684	1	22190	0	-0.29133
Xcr1	4	0.0031488	0.011166	0.379446	654	4	-0.38429	0.99685	0.99684	1	22189	0	-0.38429
Fam193a	4	0.0031559	0.01119	0.379674	655	3	-0.36471	0.9538	0.95375	1	20515	0	-0.36471
Gm3183	2	0.0031574	0.0061273	0.297784	656	2	-0.93568	0.95713	0.95721	1	20635	0	-0.93568
Rasip1	4	0.0031608	0.011206	0.379674	657	2	-0.40066	0.71576	0.73362	1	14951	1	-0.40066
Lrit2	4	0.0031848	0.011299	0.381806	658	4	-0.2566	0.99682	0.9968	1	22187	0	-0.2566
Suclg2	4	0.0031901	0.011319	0.381806	659	2	-0.14992	0.53469	0.62911	1	12619	1	-0.14992
Clec12a	4	0.0031948	0.011338	0.381806	660	4	-0.28277	0.99681	0.99679	1	22185	0	-0.28277
Rhox3f	4	0.0032058	0.01137	0.381806	661	3	-0.37965	0.91669	0.91664	1	19360	0	-0.37965
Thoc7	4	0.0032058	0.01137	0.381806	662	4	-0.64827	0.99679	0.99678	1	22184	0	-0.64827
Dcaf7	4	0.0032058	0.01137	0.381806	663	4	-0.37916	0.99679	0.99678	1	22183	0	-0.37916
Zfp951	4	0.0032237	0.011435	0.382597	664	4	-0.45097	0.98858	0.98854	1	21781	0	-0.45097
Gm33370	4	0.0032276	0.011447	0.382597	665	2	-0.515	0.088525	0.19415	0.969087	4491	1	-0.515
Ap4s1	4	0.003234	0.011465	0.382597	666	4	-0.34773	0.99677	0.99675	1	22182	0	-0.34773
Tecrl	4	0.0032352	0.011471	0.382597	667	3	-0.48032	0.94304	0.94302	1	20148	0	-0.48032
Mrpl21	4	0.0032377	0.011478	0.382597	668	4	-0.3116	0.99676	0.99675	1	22181	0	-0.3116
Olfr1434	4	0.0032429	0.011497	0.382646	669	2	-0.32528	0.79601	0.7973	1	16410	1	-0.32528
Olfr815	4	0.0032483	0.011517	0.382753	670	3	-0.56169	0.66118	0.69781	1	14130	1	-0.56169
Scgn	4	0.0032602	0.011558	0.38299	671	4	-0.30592	0.99674	0.99673	1	22180	0	-0.30592
Naa40	4	0.0032698	0.011597	0.38299	672	3	-0.49578	0.82491	0.8247	1	17041	0	-0.49578
Ttc7	4	0.0032705	0.011599	0.38299	673	3	-0.48678	0.97776	0.97775	1	21334	0	-0.48678
Gm20385	4	0.0032784	0.011628	0.38299	674	4	-0.30021	0.99672	0.99671	1	22179	0	-0.30021
Gm3409	4	0.0032797	0.011632	0.38299	675	3	-0.48146	0.94972	0.94971	1	20367	0	-0.48146
Cldn13	4	0.0032804	0.011634	0.38299	676	1	-0.11828	0.91113	0.91101	1	19193	0	-0.11828
Gpr162	4	0.0032837	0.011643	0.38299	677	4	-0.45723	0.99672	0.9967	1	22178	0	-0.45723
Ces1c	4	0.0032935	0.01167	0.38334	678	3	-0.41204	0.54769	0.63548	1	12747	1	-0.41204
Smc5	4	0.0033105	0.011727	0.384637	679	4	-0.39986	0.99669	0.99667	1	22176	0	-0.39986
Shoc2	4	0.0033168	0.011747	0.384725	680	3	-0.76465	0.97281	0.97278	1	21137	0	-0.76465
NO_SITE_836	2	0.0033357	0.0064598	0.306691	681	2	-0.63291	0.99666	0.99666	1	22175	0	-0.63291
Rap1b	4	0.003357	0.011885	0.388711	682	4	-0.32646	0.99664	0.99664	1	22174	0	-0.32646
Gm867	4	0.0033643	0.011913	0.389036	683	3	-0.48676	0.85752	0.85731	1	17813	0	-0.48676
Defa24	4	0.0034127	0.012066	0.393222	684	4	-0.43797	0.99659	0.99657	1	22173	0	-0.43797
Sat1	4	0.003416	0.012076	0.393222	685	3	-0.22649	0.97551	0.9755	1	21235	0	-0.22649
Rhox6	4	0.0034258	0.012117	0.393504	686	4	-0.47793	0.99657	0.99656	1	22172	0	-0.47793
Lgi1	4	0.0034315	0.012134	0.393504	687	3	-0.50611	0.97434	0.97434	1	21193	0	-0.50611
Sox5	4	0.0034322	0.012136	0.393504	688	3	-0.52174	0.67448	0.70612	1	14320	1	-0.52174
Med24	4	0.0034385	0.012157	0.393593	689	4	-0.85845	0.992	0.99197	1	21917	0	-0.85845
Tat	4	0.0034428	0.012175	0.39361	690	4	-0.34373	0.99656	0.99654	1	22170	0	-0.34373
Kctd19	4	0.0034572	0.012219	0.394477	691	3	-0.40701	0.8892	0.88907	1	18622	0	-0.40701
Aftph	4	0.0034637	0.012246	0.394508	692	3	-0.40162	0.96596	0.96582	1	20900	0	-0.40162
Tfec	4	0.0034816	0.012305	0.394508	693	4	-0.28827	0.99652	0.99651	1	22169	0	-0.28827
Peli1	4	0.0034849	0.012315	0.394508	694	4	-0.26447	0.99652	0.9965	1	22168	0	-0.26447
Rbm7	4	0.0034855	0.012317	0.394508	695	4	-0.46431	0.99651	0.9965	1	22167	0	-0.46431
Cytl1	4	0.0034894	0.012329	0.394508	696	4	-0.46507	0.99651	0.9965	1	22166	0	-0.46507
Fhl4	4	0.0034901	0.012332	0.394508	697	4	-0.53514	0.99651	0.9965	1	22165	0	-0.53514
Tgtp2	4	0.0034954	0.012345	0.394508	698	3	-0.47195	0.983	0.98291	1	21537	0	-0.47195
Pitpna	4	0.0034985	0.012359	0.394508	699	4	-0.48658	0.9965	0.99649	1	22164	0	-0.48658
Tcf7l2	4	0.0035194	0.01244	0.396521	700	4	-0.18626	0.99648	0.99647	1	22163	0	-0.18626
Igsf10	4	0.0035358	0.012502	0.397929	701	4	-0.30986	0.99646	0.99645	1	22162	0	-0.30986
Megf10	4	0.0035421	0.012525	0.397991	702	4	-0.51448	0.99345	0.99343	1	21993	0	-0.51448
Foxn1	4	0.0035495	0.012552	0.397991	703	3	-0.58529	0.47146	0.60002	1	12044	1	-0.58529
2210408I21Rik	4	0.0035516	0.012557	0.397991	704	4	-0.53763	0.98756	0.98749	1	21736	0	-0.53763
Bbs1	4	0.0035586	0.012585	0.398273	705	4	-0.43491	0.99644	0.99643	1	22161	0	-0.43491
Vmn1r52	4	0.003566	0.012608	0.398273	706	4	-0.46445	0.99555	0.99554	1	22114	0	-0.46445
Prkcz	4	0.0035695	0.012618	0.398273	707	4	-0.32589	0.99643	0.99642	1	22160	0	-0.32589
Lyzl6	4	0.0035967	0.012718	0.400866	708	2	-0.079957	0.41761	0.56361	1	11284	2	-0.079957
ONE_NON-GENE_SITE_221	2	0.0036189	0.0069952	0.315537	709	2	-0.50927	0.99638	0.99638	1	22158	0	-0.50927
Prkg2	4	0.0036213	0.012805	0.402125	710	4	-0.38173	0.99638	0.99637	1	22157	0	-0.38173
Ranbp6	4	0.0036234	0.012811	0.402125	711	2	-0.28113	0.78274	0.78559	1	16127	1	-0.28113
Pfdn6	4	0.0036236	0.012812	0.402125	712	3	-0.85049	0.72818	0.74255	1	15145	1	-0.85049
Gm10130	4	0.0036429	0.01288	0.403695	713	3	-0.42575	0.97557	0.97556	1	21242	0	-0.42575
Gm12250	4	0.0036529	0.012912	0.403765	714	4	-0.25537	0.99635	0.99633	1	22156	0	-0.25537
Satb1	4	0.0036635	0.01295	0.403765	715	3	-0.42146	0.97645	0.97646	1	21284	0	-0.42146
Ramp3	4	0.0036648	0.012953	0.403765	716	3	-0.45774	0.97233	0.9723	1	21119	0	-0.45774
Grxcr1	4	0.0036677	0.012965	0.403765	717	4	-0.2632	0.99633	0.99632	1	22155	0	-0.2632
Pde4c	4	0.0036696	0.012971	0.403765	718	4	-0.5947	0.99572	0.99571	1	22125	0	-0.5947
E2f3	4	0.0036833	0.013015	0.404492	719	4	-0.40476	0.99632	0.9963	1	22154	0	-0.40476
Mapk12	4	0.0036871	0.01303	0.404492	720	3	-0.4345	0.96878	0.96865	1	20986	0	-0.4345
S100a10	4	0.0036934	0.013052	0.404616	721	4	-0.39637	0.99631	0.99629	1	22153	0	-0.39637
ONE_NON-GENE_SITE_16	2	0.0037107	0.0071682	0.317663	722	2	-0.7284	0.99629	0.99628	1	22152	0	-0.7284
Wbscr28	4	0.0037132	0.013125	0.405204	723	4	-0.23792	0.99629	0.99627	1	22151	0	-0.23792
Lrrc27	4	0.0037144	0.013129	0.405204	724	2	-0.19553	0.39869	0.54393	1	10897	2	-0.19553
Pcdhac1	4	0.0037148	0.013131	0.405204	725	3	-0.35987	0.94144	0.94141	1	20098	0	-0.35987
Cabin1	4	0.0037176	0.013143	0.405204	726	4	-0.49691	0.99134	0.9913	1	21881	0	-0.49691
Taar8a	4	0.0037309	0.013189	0.40592	727	4	-0.35566	0.99627	0.99625	1	22150	0	-0.35566
H2-Eb2	4	0.003734	0.013202	0.40592	728	3	-0.32872	0.92747	0.92745	1	19689	0	-0.32872
Fam57a	4	0.0037395	0.013224	0.406055	729	4	-0.2711	0.99626	0.99624	1	22149	0	-0.2711
Sipa1	4	0.0037471	0.013252	0.406175	730	3	-0.45851	0.61463	0.6707	1	13515	1	-0.45851
Slc2a1	4	0.0037505	0.013264	0.406175	731	3	-0.64801	0.86894	0.86878	1	18087	0	-0.64801
Prkd3	4	0.0037721	0.013331	0.407676	732	4	-0.38902	0.99623	0.99621	1	22147	0	-0.38902
Ces2g	4	0.0037777	0.013354	0.40782	733	3	-0.47538	0.62198	0.67482	1	13614	1	-0.47538
Tpr	4	0.0037963	0.013415	0.409141	734	3	-0.881	0.91529	0.91522	1	19312	0	-0.881
Tor2a	4	0.0038213	0.0135	0.411004	735	3	-0.32664	0.74167	0.75253	1	15346	1	-0.32664
Rin1	4	0.0038338	0.013546	0.411004	736	4	-0.49626	0.98779	0.98773	1	21746	0	-0.49626
Gm15816	4	0.0038366	0.013557	0.411004	737	4	-0.4091	0.99616	0.99614	1	22146	0	-0.4091
Gm15319	4	0.0038375	0.013561	0.411004	738	3	-0.24889	0.98087	0.98076	1	21452	0	-0.24889
Ptrh2	4	0.0038425	0.013577	0.411004	739	3	-0.42075	0.80738	0.80771	1	16655	1	-0.42075
Gm572	4	0.0038485	0.013599	0.411004	740	4	-0.24495	0.99615	0.99613	1	22144	0	-0.24495
Atg4a	4	0.0038499	0.013604	0.411004	741	4	-0.25508	0.99615	0.99613	1	22143	0	-0.25508
Lrfn4	4	0.0038752	0.013688	0.412993	742	4	-0.45898	0.99328	0.99326	1	21982	0	-0.45898
Atxn1l	4	0.0038822	0.013711	0.413129	743	4	-0.22377	0.99612	0.99609	1	22142	0	-0.22377
Defb2	4	0.0038978	0.013765	0.414176	744	4	-0.36974	0.9961	0.99607	1	22141	0	-0.36974
Yipf7	4	0.0039029	0.013782	0.414176	745	2	-0.36415	0.89236	0.89221	1	18705	0	-0.36415
Nkx1-1	4	0.0039303	0.013878	0.416492	746	3	-0.54632	0.8716	0.87149	1	18152	0	-0.54632
Pspn	4	0.0039532	0.013952	0.416873	747	3	-0.46277	0.89551	0.89536	1	18795	0	-0.46277
Klc1	4	0.0039539	0.013957	0.416873	748	3	-0.72742	0.98236	0.98226	1	21506	0	-0.72742
Wnt8b	4	0.0039661	0.014	0.416873	749	4	-0.45647	0.99603	0.99601	1	22140	0	-0.45647
Foxp1	4	0.0039667	0.014001	0.416873	750	2	-0.5069	0.066017	0.15198	0.925239	3665	2	-0.5069
Msi2	4	0.0039746	0.014027	0.416873	751	4	-0.40293	0.99603	0.996	1	22139	0	-0.40293
Rbm47	4	0.0039768	0.014034	0.416873	752	2	-0.31963	0.86183	0.86162	1	17911	0	-0.31963
Spen	4	0.0039836	0.014057	0.416873	753	2	-0.33218	0.4118	0.55757	1	11154	2	-0.33218
Actn3	4	0.0039859	0.014064	0.416873	754	3	-0.50259	0.97437	0.97437	1	21194	0	-0.50259
Plod3	4	0.003987	0.014069	0.416873	755	4	-0.75581	0.99381	0.99378	1	22007	0	-0.75581
Fbxo2	4	0.0039883	0.014075	0.416873	756	4	-0.31942	0.99601	0.99599	1	22138	0	-0.31942
Ptprcap	4	0.0040064	0.014134	0.41809	757	3	-0.57609	0.98088	0.98078	1	21453	0	-0.57609
Hcrtr2	4	0.0040142	0.014161	0.418333	758	3	-0.58424	0.90844	0.90831	1	19129	0	-0.58424
Ovol2	4	0.0040485	0.014276	0.421173	759	2	-0.15357	0.86558	0.86539	1	18013	0	-0.15357
Mgme1	4	0.0040686	0.014345	0.422097	760	3	-0.50143	0.91601	0.91597	1	19335	0	-0.50143
Olfr1491	4	0.0040738	0.014362	0.422097	761	3	-0.33641	0.97753	0.97753	1	21323	0	-0.33641
Midn	4	0.0040754	0.014369	0.422097	762	3	-0.62893	0.68489	0.71289	1	14466	1	-0.62893
Ercc3	4	0.00408	0.014382	0.422097	763	4	-0.50078	0.99592	0.99589	1	22135	0	-0.50078
ONE_NON-GENE_SITE_462	2	0.004084	0.007899	0.335545	764	2	-1.0159	0.99592	0.99591	1	22134	0	-1.0159
Gstp2	4	0.0041077	0.014482	0.423337	765	3	-0.45351	0.83863	0.8383	1	17377	0	-0.45351
Cenpq	4	0.0041208	0.014524	0.423337	766	4	-0.35904	0.99588	0.99586	1	22133	0	-0.35904
Fbxo46	4	0.0041366	0.01458	0.423337	767	4	-0.38186	0.99586	0.99584	1	22132	0	-0.38186
Sun3	4	0.0041371	0.014581	0.423337	768	2	-0.34987	0.93711	0.93708	1	19971	0	-0.34987
Urad	4	0.0041388	0.014585	0.423337	769	2	-0.12126	0.28036	0.42186	1	8495	2	-0.12126
Serpinb3c	4	0.00414	0.014588	0.423337	770	4	-0.26882	0.99586	0.99584	1	22131	0	-0.26882
Vmn2r122	4	0.0041451	0.014605	0.423337	771	4	-0.43758	0.9947	0.99467	1	22065	0	-0.43758
Zfp799	4	0.0041484	0.014615	0.423337	772	3	-0.40983	0.88645	0.88632	1	18544	0	-0.40983
Ttll2	4	0.0041543	0.014633	0.423337	773	3	-0.34938	0.98335	0.98326	1	21551	0	-0.34938
Rasgrf2	4	0.0041612	0.014653	0.423337	774	4	-0.5068	0.99374	0.99372	1	22003	0	-0.5068
Zc3h11a	4	0.0041647	0.014663	0.423337	775	4	-0.41519	0.99149	0.99144	1	21889	0	-0.41519
Gipc2	4	0.0041681	0.014678	0.423337	776	3	-0.39958	0.8333	0.833	1	17238	0	-0.39958
Wwc2	4	0.0041704	0.014685	0.423337	777	4	-0.23292	0.99583	0.99581	1	22130	0	-0.23292
Olfr1022	4	0.0041715	0.014686	0.423337	778	4	-0.3438	0.99583	0.99581	1	22129	0	-0.3438
Map4k3	4	0.0041935	0.014764	0.42488	779	4	-0.37079	0.99581	0.99579	1	22128	0	-0.37079
Rbm6	4	0.0042099	0.01482	0.425548	780	4	-0.36928	0.99579	0.99578	1	22127	0	-0.36928
Pofut1	4	0.0042426	0.014927	0.427165	781	3	-0.48501	0.92364	0.92366	1	19566	0	-0.48501
Il12a	4	0.0042444	0.014933	0.427165	782	3	-0.47706	0.96352	0.96341	1	20830	0	-0.47706
NO_SITE_431	2	0.0042492	0.0082162	0.338275	783	2	-0.75695	0.99575	0.99574	1	22126	0	-0.75695
Gm6408	4	0.004264	0.015	0.42854	784	4	-0.39219	0.9931	0.99309	1	21969	0	-0.39219
Med9	4	0.0042792	0.015049	0.429286	785	4	-0.35814	0.99572	0.99571	1	22124	0	-0.35814
Vmn2r35	4	0.0042936	0.015099	0.429286	786	3	-0.43538	0.94878	0.94879	1	20333	0	-0.43538
Dyrk1a	4	0.0042944	0.015102	0.429286	787	4	-0.50241	0.99571	0.99569	1	22123	0	-0.50241
Mlycd	4	0.0043179	0.015176	0.430849	788	2	-0.22414	0.67214	0.70463	1	14278	1	-0.22414
Dmp1	4	0.004332	0.015228	0.431799	789	2	-0.2961	0.604	0.66477	1	13393	1	-0.2961
Tekt3	4	0.0043486	0.015285	0.432871	790	4	-0.3072	0.99565	0.99563	1	22121	0	-0.3072
Zfp593	4	0.0043531	0.015304	0.432874	791	3	-0.36821	0.69802	0.72145	1	14667	1	-0.36821
Gm960	4	0.0043749	0.01537	0.434189	792	3	-0.41406	0.85526	0.85496	1	17765	0	-0.41406
ONE_NON-GENE_SITE_557	2	0.0043831	0.0084716	0.342131	793	2	-0.62901	0.99562	0.99561	1	22120	0	-0.62901
Fkbp8	4	0.0044033	0.01546	0.436181	794	4	-0.33616	0.9956	0.99558	1	22119	0	-0.33616
Gid8	4	0.0044204	0.015515	0.437181	795	2	-0.27251	0.88309	0.88294	1	18456	0	-0.27251
Peli3	4	0.0044266	0.015537	0.437253	796	4	-0.44035	0.99557	0.99556	1	22117	0	-0.44035
Vmn1r195	4	0.0044344	0.015561	0.437341	797	4	-0.2742	0.99557	0.99555	1	22116	0	-0.2742
Decr2	4	0.004443	0.015592	0.437341	798	4	-0.2175	0.99556	0.99555	1	22115	0	-0.2175
Tm4sf1	4	0.0044524	0.015626	0.437341	799	3	-0.60221	0.66403	0.69957	1	14169	1	-0.60221
Hagh	4	0.0044549	0.015635	0.437341	800	3	-0.35089	0.69591	0.72	1	14639	1	-0.35089
Akap8	4	0.0044654	0.015668	0.437681	801	4	-0.50527	0.99165	0.99162	1	21898	0	-0.50527
Olfr937	4	0.0044738	0.015699	0.438009	802	3	-0.66853	0.96259	0.96249	1	20802	0	-0.66853
Zfp598	4	0.0044834	0.015734	0.438433	803	3	-0.59978	0.97738	0.97737	1	21317	0	-0.59978
Ppm1g	4	0.0044915	0.015758	0.438576	804	4	-0.37202	0.99551	0.99549	1	22112	0	-0.37202
Myl7	4	0.0044973	0.01578	0.438646	805	3	-0.41449	0.96906	0.96894	1	21001	0	-0.41449
ONE_NON-GENE_SITE_952	2	0.0045206	0.0087292	0.34731	806	2	-0.42447	0.99548	0.99547	1	22111	0	-0.42447
Orc2	4	0.0045216	0.01587	0.439421	807	3	-0.59365	0.81315	0.81321	1	16779	1	-0.59365
Tlcd2	4	0.0045238	0.015878	0.439421	808	4	-0.26406	0.99548	0.99545	1	22110	0	-0.26406
Shmt2	4	0.0045279	0.015895	0.439421	809	3	-0.47665	0.89848	0.89834	1	18872	0	-0.47665
Usp37	4	0.0045365	0.015921	0.439421	810	4	-0.43792	0.99546	0.99544	1	22109	0	-0.43792
Med20	4	0.0045372	0.015925	0.439421	811	4	-0.66576	0.99546	0.99544	1	22108	0	-0.66576
Coq9	4	0.0045502	0.015965	0.439984	812	3	-0.44802	0.59461	0.65967	1	13275	1	-0.44802
Fbxo38	4	0.0045564	0.015984	0.439991	813	3	-0.60307	0.94551	0.94543	1	20230	0	-0.60307
Sult1b1	4	0.0045698	0.016027	0.439999	814	4	-0.3867	0.99543	0.99541	1	22107	0	-0.3867
Rnmt	4	0.0045706	0.01603	0.439999	815	4	-0.60602	0.99543	0.99541	1	22106	0	-0.60602
AI464131	4	0.0045744	0.016043	0.439999	816	3	-0.60918	0.93632	0.93625	1	19946	0	-0.60918
Gcfc2	4	0.0045852	0.016079	0.440446	817	3	-0.51827	0.97556	0.97555	1	21241	0	-0.51827
Rln3	4	0.0045969	0.016115	0.440446	818	4	-0.50821	0.9954	0.99539	1	22105	0	-0.50821
Olfr1499	4	0.0046034	0.016137	0.440446	819	4	-0.4069	0.99234	0.99232	1	21931	0	-0.4069
Mea1	4	0.004617	0.016177	0.440446	820	4	-0.20531	0.99538	0.99537	1	22104	0	-0.20531
Rcan1	4	0.0046178	0.01618	0.440446	821	4	-0.1836	0.99538	0.99537	1	22103	0	-0.1836
Ptma	4	0.0046218	0.016194	0.440446	822	4	-0.33768	0.99538	0.99536	1	22102	0	-0.33768
Gpr68	4	0.0046251	0.016205	0.440446	823	2	-0.39876	0.9711	0.97103	1	21078	0	-0.39876
Zfp597	4	0.0046332	0.016234	0.440446	824	3	-0.37008	0.94432	0.9443	1	20187	0	-0.37008
Kcnh6	4	0.0046355	0.01624	0.440446	825	4	-0.33363	0.99536	0.99536	1	22100	0	-0.33363
Cebpg	4	0.0046466	0.016269	0.440446	826	3	-0.5701	0.51999	0.62209	1	12460	1	-0.5701
Kdm1a	4	0.0046558	0.016296	0.440446	827	3	-0.54676	0.90214	0.90203	1	18962	0	-0.54676
Luc7l2	4	0.0046572	0.016301	0.440446	828	4	-0.40015	0.99534	0.99533	1	22099	0	-0.40015
Bnipl	4	0.0046617	0.016316	0.440446	829	4	-0.24388	0.99534	0.99532	1	22098	0	-0.24388
Gm20783	4	0.0046657	0.016332	0.440446	830	4	-0.32944	0.99533	0.99532	1	22097	0	-0.32944
Tceb1	4	0.0046831	0.016391	0.441491	831	4	-0.43428	0.99532	0.9953	1	22096	0	-0.43428
Olfr382	4	0.0046993	0.016449	0.442533	832	4	-0.5496	0.99057	0.99051	1	21851	0	-0.5496
Zfp759	4	0.0047108	0.016494	0.443231	833	4	-0.30941	0.99529	0.99527	1	22095	0	-0.30941
Olfr1395	4	0.004723	0.016539	0.443892	834	4	-0.19793	0.99528	0.99526	1	22094	0	-0.19793
Ube2d2b	4	0.0047329	0.01657	0.444212	835	3	-0.45337	0.8274	0.82716	1	17102	0	-0.45337
Olfr1286	4	0.0047494	0.01662	0.445011	836	3	-0.4784	0.98295	0.98285	1	21534	0	-0.4784
Sgpl1	4	0.0047688	0.016692	0.445667	837	3	-0.34324	0.76252	0.76886	1	15717	1	-0.34324
Galnt1	4	0.0047752	0.016717	0.445667	838	2	-0.38455	0.25111	0.3915	1	7968	1	-0.38455
Fcf1	4	0.0047775	0.016726	0.445667	839	3	-0.98295	0.77171	0.77633	1	15892	1	-0.98295
Mob1b	4	0.0047783	0.016731	0.445667	840	4	-0.28519	0.99522	0.9952	1	22092	0	-0.28519
Agtpbp1	4	0.0047826	0.016743	0.445667	841	2	-0.32746	0.91286	0.91275	1	19246	0	-0.32746
Olfr978	4	0.0047936	0.016777	0.446051	842	2	-0.28395	0.72657	0.74139	1	15124	1	-0.28395
Hus1	4	0.0048151	0.016842	0.446802	843	3	-0.64466	0.25016	0.39056	1	7952	1	-0.64466
Tll2	4	0.0048187	0.016853	0.446802	844	3	-0.45023	0.9113	0.91117	1	19197	0	-0.45023
Il17f	4	0.0048234	0.016873	0.446802	845	4	-0.28856	0.99518	0.99515	1	22091	0	-0.28856
Omg	4	0.0048455	0.016955	0.448014	846	3	-0.77598	0.98411	0.98403	1	21581	0	-0.77598
Usp9y	4	0.0048492	0.01697	0.448014	847	3	-0.59519	0.69149	0.71713	1	14573	1	-0.59519
4930568D16Rik	4	0.0048733	0.017046	0.448108	848	4	-0.38389	0.99513	0.9951	1	22090	0	-0.38389
Pnpla3	4	0.0048733	0.017046	0.448108	849	3	-0.47594	0.89362	0.89343	1	18735	0	-0.47594
Ucp2	4	0.0048806	0.017071	0.448108	850	3	-0.47044	0.98417	0.98409	1	21585	0	-0.47044
Lrig1	4	0.0048909	0.017102	0.448108	851	3	-0.43769	0.97748	0.97747	1	21318	0	-0.43769
Olfr643	4	0.0048976	0.017125	0.448108	852	2	-0.27246	0.77113	0.77585	1	15881	1	-0.27246
Procr	4	0.0048984	0.017128	0.448108	853	4	-0.3591	0.9951	0.99507	1	22089	0	-0.3591
Gif	4	0.0049026	0.017142	0.448108	854	3	-0.32946	0.67916	0.70911	1	14375	1	-0.32946
Prg2	4	0.0049088	0.01716	0.448108	855	4	-0.58033	0.98831	0.98826	1	21771	0	-0.58033
LOC100862245	4	0.004911	0.01717	0.448108	856	4	-0.66607	0.99509	0.99506	1	22088	0	-0.66607
Skor2	4	0.0049163	0.017187	0.448108	857	3	-0.41132	0.9777	0.9777	1	21330	0	-0.41132
Scn8a	4	0.0049177	0.017191	0.448108	858	4	-0.30904	0.99508	0.99505	1	22087	0	-0.30904
Ms4a4d	4	0.0049467	0.017279	0.449356	859	3	-0.26498	0.97727	0.97728	1	21314	0	-0.26498
Bcl10	4	0.0049645	0.017335	0.449443	860	3	-0.4787	0.88446	0.88432	1	18488	0	-0.4787
ONE_NON-GENE_SITE_801	2	0.0049658	0.0096099	0.358964	861	2	-0.72019	0.96862	0.9687	1	20981	0	-0.72019
Brms1	4	0.0049725	0.017361	0.449443	862	3	-0.43966	0.97756	0.97756	1	21324	0	-0.43966
Olfr790	4	0.0049748	0.017369	0.449443	863	3	-0.39193	0.58052	0.65216	1	13117	1	-0.39193
Gm5595	4	0.0049794	0.017387	0.449443	864	4	-0.31426	0.99502	0.99499	1	22085	0	-0.31426
Kcns2	4	0.00498	0.017389	0.449443	865	3	-0.43982	0.98299	0.9829	1	21535	0	-0.43982
Pnmal1	4	0.0049852	0.017402	0.449443	866	3	-0.45783	0.82284	0.82262	1	16989	1	-0.45783
Fgf20	4	0.0050015	0.017453	0.450241	867	3	-0.36855	0.30578	0.44795	1	8972	1	-0.36855
Nsun5	4	0.0050102	0.017482	0.450309	868	2	-0.10067	0.19666	0.33525	1	6923	2	-0.10067
Dnajc13	4	0.0050143	0.017495	0.450309	869	4	-0.32004	0.99499	0.99496	1	22084	0	-0.32004
Rngtt	4	0.0050199	0.017518	0.450377	870	4	-0.86616	0.99498	0.99495	1	22083	0	-0.86616
Vac14	4	0.005028	0.017547	0.450377	871	4	-0.36757	0.99497	0.99494	1	22082	0	-0.36757
Plekhm1	4	0.0050366	0.017577	0.450377	872	4	-0.41618	0.99496	0.99494	1	22081	0	-0.41618
Lipo3	4	0.0050366	0.017577	0.450377	873	3	-0.46224	0.97322	0.9732	1	21148	0	-0.46224
Proc	4	0.0050574	0.017636	0.45064	874	3	-0.48996	0.96508	0.96498	1	20868	0	-0.48996
Xpr1	4	0.005058	0.017637	0.45064	875	4	-0.32305	0.99494	0.99492	1	22080	0	-0.32305
Btbd9	4	0.005061	0.017648	0.45064	876	4	-0.22483	0.99494	0.99491	1	22079	0	-0.22483
Tpcn1	4	0.0050735	0.017691	0.450741	877	4	-0.43039	0.99493	0.9949	1	22078	0	-0.43039
Fads2	4	0.0051138	0.017839	0.454002	878	4	-0.52751	0.98796	0.98789	1	21756	0	-0.52751
Pthlh	4	0.005132	0.017891	0.454439	879	2	-0.2034	0.81929	0.81912	1	16916	1	-0.2034
Dgkb	4	0.0051358	0.017897	0.454439	880	4	-0.33753	0.99486	0.99484	1	22076	0	-0.33753
Gm8882	4	0.0051469	0.017928	0.45463	881	3	-0.44918	0.90856	0.90843	1	19134	0	-0.44918
Tnrc18	4	0.0051523	0.017945	0.45463	882	4	-0.2666	0.99485	0.99482	1	22075	0	-0.2666
Pip4k2c	4	0.0051672	0.017995	0.455385	883	4	-0.30833	0.99483	0.99481	1	22073	0	-0.30833
Tmem184a	4	0.0051758	0.01803	0.455462	884	3	-0.50737	0.93065	0.93063	1	19788	0	-0.50737
Sfxn1	4	0.0051829	0.018052	0.455462	885	4	-0.31578	0.99482	0.9948	1	22072	0	-0.31578
Fibp	4	0.0051852	0.018058	0.455462	886	3	-0.2977	0.95256	0.95254	1	20463	0	-0.2977
Abcf2	4	0.0052162	0.018158	0.457482	887	4	-0.3073	0.99478	0.99477	1	22071	0	-0.3073
Majin	4	0.0052356	0.01823	0.458447	888	4	-0.35425	0.99476	0.99474	1	22068	0	-0.35425
Hnrnpa1	4	0.0052387	0.018237	0.458447	889	4	-0.70062	0.99476	0.99474	1	22067	0	-0.70062
Ndnl2	4	0.0052567	0.018295	0.459389	890	4	-0.64786	0.99253	0.99252	1	21944	0	-0.64786
Sumo2	4	0.0052798	0.018363	0.460594	891	4	-1.0198	0.99164	0.99161	1	21897	0	-1.0198
Gpr17	4	0.0053009	0.01843	0.461405	892	2	-0.37175	0.92852	0.92853	1	19722	0	-0.37175
Chrm5	4	0.0053025	0.018437	0.461405	893	4	-0.37662	0.9947	0.99468	1	22066	0	-0.37662
Gm31309	4	0.0053106	0.01847	0.461727	894	4	-0.39576	0.99382	0.99379	1	22009	0	-0.39576
Stox2	4	0.0053184	0.018491	0.461742	895	3	-0.44863	0.96122	0.9611	1	20760	0	-0.44863
Rragb	4	0.005327	0.018515	0.461793	896	4	-0.30682	0.99467	0.99465	1	22064	0	-0.30682
Scp2d1	4	0.0053397	0.018558	0.461884	897	4	-0.35095	0.98826	0.98821	1	21767	0	-0.35095
Zfp385c	4	0.0053579	0.018623	0.462423	898	4	-0.42871	0.99464	0.99463	1	22062	0	-0.42871
Rbm4	4	0.0053655	0.018649	0.462423	899	4	-0.46239	0.99463	0.99462	1	22061	0	-0.46239
Ticam1	4	0.0053826	0.018692	0.462423	900	2	-0.20834	0.6812	0.71048	1	14409	1	-0.20834
Med21	4	0.0053862	0.018703	0.462423	901	4	-0.89647	0.99461	0.9946	1	22060	0	-0.89647
Faf2	4	0.0053943	0.018731	0.462423	902	2	-0.22845	0.86896	0.8688	1	18088	0	-0.22845
Stac2	4	0.00541	0.018792	0.462423	903	3	-0.61176	0.60939	0.66774	1	13460	1	-0.61176
Ntrk3	4	0.0054133	0.018802	0.462423	904	4	-0.28174	0.99459	0.99458	1	22059	0	-0.28174
Nucks1	4	0.0054178	0.018821	0.462423	905	4	-0.23665	0.99458	0.99458	1	22058	0	-0.23665
Cyp2c67	4	0.0054179	0.018822	0.462423	906	3	-0.40096	0.76747	0.77286	1	15816	1	-0.40096
Mertk	4	0.0054269	0.018858	0.462423	907	4	-0.28194	0.99457	0.99456	1	22057	0	-0.28194
Usp49	4	0.0054335	0.018883	0.462423	908	3	-0.49926	0.98516	0.9851	1	21636	0	-0.49926
1600014C23Rik	4	0.0054346	0.018888	0.462423	909	4	-0.25577	0.99457	0.99455	1	22056	0	-0.25577
Gigyf2	4	0.0054368	0.018892	0.462423	910	4	-0.4196	0.99456	0.99455	1	22055	0	-0.4196
Flot2	4	0.0054396	0.018902	0.462423	911	4	-0.44081	0.99456	0.99455	1	22054	0	-0.44081
Gpr137	4	0.0054514	0.018941	0.462423	912	4	-0.30945	0.99455	0.99453	1	22053	0	-0.30945
Msx1	4	0.0054627	0.018975	0.462423	913	4	-0.3315	0.99454	0.99452	1	22052	0	-0.3315
Tfap2e	4	0.0054705	0.019003	0.462423	914	4	-0.35355	0.99453	0.99451	1	22051	0	-0.35355
Ms4a8a	4	0.0054714	0.01901	0.462423	915	4	-0.3583	0.99453	0.99451	1	22050	0	-0.3583
Olfr381	4	0.0054776	0.019021	0.462423	916	3	-0.41024	0.91123	0.91111	1	19196	0	-0.41024
Usp20	4	0.0054823	0.019037	0.462423	917	4	-0.39437	0.99376	0.99374	1	22005	0	-0.39437
4833427G06Rik	4	0.0054846	0.019048	0.462423	918	3	-0.59655	0.97797	0.97796	1	21345	0	-0.59655
Txndc9	4	0.0054918	0.019073	0.462423	919	3	-0.58132	0.33399	0.47706	1	9578	1	-0.58132
Ankdd1b	4	0.0054942	0.019081	0.462423	920	4	-0.20694	0.99451	0.99449	1	22049	0	-0.20694
Sh3bgrl2	4	0.0054949	0.019086	0.462423	921	3	-0.47921	0.86593	0.86575	1	18026	0	-0.47921
Vmn2r87	4	0.0054964	0.019091	0.462423	922	3	-1.0421	0.9124	0.91231	1	19234	0	-1.0421
Calm2	4	0.0055399	0.01923	0.465278	923	3	-0.56908	0.83932	0.839	1	17399	0	-0.56908
Itch	4	0.0055557	0.019283	0.466061	924	3	-0.48995	0.22383	0.36333	1	7438	1	-0.48995
Itga7	4	0.005571	0.019332	0.466323	925	3	-0.38485	0.89509	0.89494	1	18781	0	-0.38485
Ckap2	4	0.0055742	0.019345	0.466323	926	4	-0.31881	0.99443	0.9944	1	22048	0	-0.31881
Ccnyl1	4	0.0055769	0.019355	0.466323	927	4	-0.25947	0.99442	0.99439	1	22047	0	-0.25947
C1qtnf7	4	0.0056057	0.019451	0.467082	928	4	-0.34885	0.99439	0.99437	1	22046	0	-0.34885
Gstp1	4	0.0056078	0.019461	0.467082	929	3	-0.41483	0.65133	0.69194	1	14008	1	-0.41483
Serpinb12	4	0.0056084	0.019463	0.467082	930	4	-0.33116	0.99439	0.99436	1	22045	0	-0.33116
NO_SITE_520	2	0.0056088	0.010814	0.376395	931	2	-0.48387	0.99439	0.99438	1	22044	0	-0.48387
Tmem151a	4	0.0056114	0.019473	0.467082	932	3	-0.39431	0.87748	0.87735	1	18308	0	-0.39431
Olfr1467	4	0.0056158	0.019492	0.467082	933	3	-0.4135	0.71913	0.73603	1	15002	1	-0.4135
Cnih2	4	0.0056214	0.019511	0.467082	934	4	-0.39698	0.98737	0.9873	1	21727	0	-0.39698
Mprip	4	0.0056387	0.019559	0.467435	935	4	-0.34558	0.99436	0.99434	1	22043	0	-0.34558
Wbp2nl	4	0.0056414	0.019567	0.467435	936	3	-0.32637	0.98128	0.98117	1	21472	0	-0.32637
Tmem243	4	0.0056513	0.019596	0.467641	937	3	-0.55186	0.90943	0.90932	1	19157	0	-0.55186
Fbxl17	4	0.0056633	0.019632	0.467994	938	3	-0.62073	0.9067	0.90659	1	19090	0	-0.62073
Cyp4a29	4	0.0056765	0.019683	0.468722	939	4	-0.37972	0.99432	0.9943	1	22041	0	-0.37972
Mcoln1	4	0.0056873	0.019721	0.468836	940	3	-0.3475	0.97969	0.9796	1	21407	0	-0.3475
Slfn4	4	0.0056913	0.019738	0.468836	941	4	-0.24862	0.99391	0.99389	1	22016	0	-0.24862
Ctsm	4	0.0056944	0.01975	0.468836	942	4	-0.29782	0.99431	0.99429	1	22039	0	-0.29782
Olfr134	4	0.0057059	0.019788	0.469192	943	3	-0.39648	0.98258	0.98248	1	21518	0	-0.39648
ONE_NON-GENE_SITE_739	2	0.0057059	0.011008	0.376395	944	2	-0.97458	0.99429	0.99429	1	22038	0	-0.97458
Olfr786	4	0.0057114	0.019807	0.469192	945	2	-0.34222	0.44073	0.58688	1	11794	1	-0.34222
Rab7b	4	0.0057234	0.019846	0.469634	946	2	-0.46928	0.90436	0.90422	1	19030	0	-0.46928
Aasdh	4	0.0057481	0.019926	0.470318	947	4	-0.31626	0.99425	0.99423	1	22037	0	-0.31626
Sos1	4	0.0057562	0.019948	0.470318	948	3	-0.52095	0.80765	0.80798	1	16663	1	-0.52095
Csnk1g2	4	0.0057585	0.019952	0.470318	949	4	-0.43973	0.99424	0.99422	1	22035	0	-0.43973
Ms4a1	4	0.0057604	0.019958	0.470318	950	4	-0.42339	0.99424	0.99422	1	22034	0	-0.42339
2023-03-07	4	0.0057888	0.02006	0.471077	951	4	-0.26988	0.99421	0.99419	1	22033	0	-0.26988
Gm14137	4	0.0057904	0.020064	0.471077	952	4	-0.3757	0.98933	0.98929	1	21809	0	-0.3757
Plcd1	4	0.0057969	0.020091	0.471077	953	3	-0.48289	0.98186	0.98176	1	21492	0	-0.48289
Aagab	4	0.0057984	0.020097	0.471077	954	4	-0.40272	0.9942	0.99418	1	22032	0	-0.40272
Dgcr8	4	0.005805	0.020115	0.471077	955	4	-0.40389	0.99419	0.99418	1	22031	0	-0.40389
Slc17a5	4	0.0058146	0.020149	0.471378	956	4	-0.36158	0.99419	0.99417	1	22029	0	-0.36158
Hmgcs1	4	0.0058251	0.020183	0.471674	957	4	-0.3606	0.99417	0.99416	1	22028	0	-0.3606
4930505A04Rik	4	0.0058394	0.020227	0.472215	958	4	-0.57151	0.99416	0.99414	1	22027	0	-0.57151
Vmn2r14	4	0.0058539	0.020274	0.472619	959	2	-0.30039	0.77174	0.77635	1	15894	1	-0.30039
Olfr154	4	0.0058569	0.020286	0.472619	960	2	-0.26419	0.51359	0.61905	1	12395	1	-0.26419
Stx1a	4	0.005865	0.020317	0.472856	961	3	-0.35686	0.95214	0.95212	1	20447	0	-0.35686
Cadps	4	0.0059023	0.020438	0.47498	962	4	-0.29893	0.9941	0.99408	1	22025	0	-0.29893
Tshb	4	0.0059058	0.020451	0.47498	963	2	-0.43354	0.93545	0.93539	1	19921	0	-0.43354
Pdcd5	4	0.005917	0.02049	0.47498	964	3	-0.43593	0.39903	0.54427	1	10906	1	-0.43593
Purg	4	0.0059203	0.0205	0.47498	965	3	-0.3882	0.84747	0.84711	1	17591	0	-0.3882
Nt5dc3	4	0.0059303	0.020539	0.47498	966	2	-0.43777	0.68531	0.71317	1	14473	1	-0.43777
Rnase12	4	0.0059367	0.020556	0.47498	967	4	-0.39882	0.99406	0.99403	1	22024	0	-0.39882
Taok3	4	0.0059385	0.020561	0.47498	968	3	-0.60158	0.9797	0.97962	1	21409	0	-0.60158
Olfr99	4	0.0059419	0.020576	0.47498	969	3	-0.43591	0.95795	0.9579	1	20654	0	-0.43591
Dpy30	4	0.0059522	0.020613	0.475152	970	4	-0.38806	0.99405	0.99402	1	22023	0	-0.38806
Scaf1	4	0.0059569	0.020626	0.475152	971	3	-0.38863	0.9799	0.9798	1	21422	0	-0.38863
Phc1	4	0.0059892	0.020729	0.476955	972	4	-0.25551	0.99401	0.99399	1	22022	0	-0.25551
Gbp10	4	0.0059952	0.020746	0.476955	973	3	-0.38899	0.84798	0.84761	1	17607	0	-0.38899
Il7	4	0.0060028	0.020773	0.477072	974	4	-0.39242	0.994	0.99397	1	22020	0	-0.39242
Tcf21	4	0.0060082	0.020794	0.477072	975	4	-0.45703	0.98651	0.98644	1	21692	0	-0.45703
Gfpt1	4	0.0060499	0.020926	0.479436	976	4	-0.29323	0.99395	0.99393	1	22019	0	-0.29323
Trim54	4	0.0060536	0.020939	0.479436	977	4	-0.36507	0.98926	0.98922	1	21806	0	-0.36507
Ctnnbl1	4	0.006066	0.020981	0.479902	978	4	-0.54948	0.98674	0.98669	1	21699	0	-0.54948
Zfp937	4	0.0060764	0.021017	0.480023	979	4	-0.22824	0.99392	0.9939	1	22018	0	-0.22824
Gm36566	4	0.0060809	0.021028	0.480023	980	4	-0.37173	0.99392	0.9939	1	22017	0	-0.37173
Fam124b	4	0.0060952	0.021071	0.480508	981	4	-0.26005	0.9939	0.99388	1	22015	0	-0.26005
Mdga1	4	0.0061111	0.021124	0.481241	982	3	-0.26258	0.97779	0.97778	1	21335	0	-0.26258
Klrg2	4	0.0061323	0.02119	0.482252	983	3	-0.39267	0.96933	0.96921	1	21011	0	-0.39267
Cd274	4	0.0061467	0.021241	0.482351	984	3	-0.45014	0.6093	0.66769	1	13457	1	-0.45014
Zfp106	4	0.0061502	0.021251	0.482351	985	4	-0.49172	0.99385	0.99382	1	22014	0	-0.49172
Nek3	4	0.0061537	0.021262	0.482351	986	4	-0.3037	0.99385	0.99382	1	22013	0	-0.3037
Zbtb44	4	0.0061657	0.021299	0.482351	987	4	-0.27507	0.99383	0.9938	1	22012	0	-0.27507
Vmn1r119	4	0.0061667	0.021305	0.482351	988	4	-0.50325	0.99383	0.9938	1	22011	0	-0.50325
Cd40lg	4	0.0061722	0.021327	0.482351	989	3	-0.50993	0.98594	0.98587	1	21666	0	-0.50993
Cphx1	4	0.0061781	0.021344	0.482351	990	3	-0.43898	0.94936	0.94934	1	20352	0	-0.43898
Vmn1r40	4	0.0061886	0.021376	0.482602	991	4	-0.28387	0.99381	0.99378	1	22008	0	-0.28387
Olfr881	4	0.006208	0.021437	0.482819	992	3	-0.27075	0.9845	0.98444	1	21602	0	-0.27075
Aipl1	4	0.0062131	0.021457	0.482819	993	3	-0.36083	0.79489	0.79629	1	16391	1	-0.36083
Borcs6	4	0.0062147	0.021461	0.482819	994	2	-0.15091	0.37999	0.52453	1	10529	1	-0.15091
Pcbp3	4	0.0062187	0.021471	0.482819	995	4	-0.2736	0.99378	0.99375	1	22006	0	-0.2736
Cyp3a16	4	0.0062488	0.021576	0.484681	996	4	-0.36694	0.99375	0.99373	1	22004	0	-0.36694
Hoga1	4	0.006266	0.02163	0.485252	997	3	-0.34271	0.87978	0.87965	1	18368	0	-0.34271
Apold1	4	0.0062702	0.021644	0.485252	998	3	-0.5005	0.95624	0.95618	1	20601	0	-0.5005
Kdf1	4	0.0063248	0.021814	0.488568	999	4	-0.39504	0.99326	0.99325	1	21980	0	-0.39504
Rif1	4	0.0063318	0.021837	0.488604	1000	4	-0.32299	0.99367	0.99365	1	22002	0	-0.32299
Cnnm1	4	0.006362	0.021941	0.490026	1001	3	-0.50839	0.75437	0.76235	1	15563	1	-0.50839
Adgrl3	4	0.0063894	0.022031	0.490782	1002	4	-0.3184	0.99361	0.99358	1	22001	0	-0.3184
Olfr273	4	0.0064081	0.02209	0.490782	1003	3	-0.47466	0.98169	0.98159	1	21487	0	-0.47466
Vmn2r102	4	0.0064133	0.022108	0.490782	1004	3	-0.36611	0.73673	0.74877	1	15272	1	-0.36611
Rnf10	4	0.0064197	0.022124	0.490782	1005	4	-0.24629	0.99358	0.99356	1	22000	0	-0.24629
Drg1	4	0.0064217	0.022134	0.490782	1006	4	-0.19326	0.99358	0.99355	1	21999	0	-0.19326
Vmn2r42	4	0.0064291	0.022164	0.490782	1007	4	-0.9311	0.99296	0.99295	1	21960	0	-0.9311
Igf2bp3	4	0.0064343	0.022179	0.490782	1008	3	-0.5627	0.95088	0.95088	1	20404	0	-0.5627
Taf9	4	0.0064382	0.022192	0.490782	1009	4	-1.1394	0.99356	0.99354	1	21998	0	-1.1394
Man1a	4	0.0064393	0.022193	0.490782	1010	3	-0.52839	0.92159	0.9216	1	19493	0	-0.52839
Rps6kb2	4	0.0064401	0.022195	0.490782	1011	3	-0.44806	0.95965	0.95957	1	20706	0	-0.44806
Ints5	4	0.0064681	0.022279	0.49217	1012	4	-0.50925	0.99353	0.99351	1	21997	0	-0.50925
Dclre1a	4	0.0064898	0.022347	0.492654	1013	4	-0.28845	0.99351	0.99349	1	21996	0	-0.28845
LOC102640673	4	0.006493	0.022359	0.492654	1014	3	-0.59861	0.8568	0.85657	1	17802	0	-0.59861
Grsf1	4	0.0065	0.022384	0.492654	1015	3	-0.44619	0.96779	0.96766	1	20951	0	-0.44619
Klhl34	4	0.0065018	0.022388	0.492654	1016	4	-0.22779	0.9935	0.99348	1	21995	0	-0.22779
Uchl5	4	0.0065229	0.022464	0.49297	1017	3	-0.39854	0.94926	0.94924	1	20345	0	-0.39854
Zdhhc23	4	0.0065246	0.02247	0.49297	1018	3	-0.42266	0.76003	0.76678	1	15671	1	-0.42266
Mustn1	4	0.0065273	0.022476	0.49297	1019	3	-0.39989	0.9692	0.96908	1	21006	0	-0.39989
Zfp54	4	0.0065314	0.02249	0.49297	1020	4	-0.37948	0.99347	0.99345	1	21994	0	-0.37948
Erbb2	4	0.0065632	0.022601	0.493264	1021	4	-0.43522	0.99344	0.99342	1	21992	0	-0.43522
Gm7762	4	0.0065731	0.022631	0.493264	1022	4	-0.29985	0.99343	0.99341	1	21991	0	-0.29985
Ptpn18	4	0.0065742	0.022634	0.493264	1023	4	-0.37737	0.99343	0.99341	1	21990	0	-0.37737
Ccrl2	4	0.0065841	0.022667	0.493264	1024	4	-0.24237	0.99342	0.9934	1	21989	0	-0.24237
Klf1	4	0.0065875	0.022679	0.493264	1025	3	-0.52283	0.56313	0.64322	1	12911	1	-0.52283
Galnt16	4	0.0065955	0.022704	0.493264	1026	4	-0.43012	0.99337	0.99336	1	21987	0	-0.43012
Smim12	4	0.0065976	0.02271	0.493264	1027	2	-0.22288	0.70892	0.72892	1	14834	1	-0.22288
Spg7	4	0.0066019	0.022728	0.493264	1028	2	-0.30042	0.34073	0.48403	1	9713	1	-0.30042
Map4k2	4	0.006607	0.022745	0.493264	1029	3	-0.39644	0.96857	0.96843	1	20977	0	-0.39644
Tmed11	4	0.0066105	0.022757	0.493264	1030	3	-0.43884	0.58953	0.65696	1	13219	1	-0.43884
Plce1	4	0.0066213	0.022788	0.493264	1031	4	-0.45878	0.99338	0.99336	1	21988	0	-0.45878
Tceal3	4	0.0066234	0.022793	0.493264	1032	3	-0.33074	0.97244	0.97242	1	21122	0	-0.33074
Art3	4	0.0066278	0.022809	0.493264	1033	3	-0.35947	0.89832	0.89818	1	18868	0	-0.35947
Ascc3	4	0.006645	0.022873	0.493346	1034	2	-0.34077	0.95887	0.95879	1	20683	0	-0.34077
Fgg	4	0.0066453	0.022874	0.493346	1035	3	-0.44397	0.79266	0.79432	1	16339	1	-0.44397
Dgcr14	4	0.0066537	0.022902	0.493346	1036	3	-0.58555	0.80704	0.80739	1	16646	1	-0.58555
Rbm4b	4	0.0066551	0.022905	0.493346	1037	4	-0.2535	0.99334	0.99332	1	21986	0	-0.2535
Ndufa6	4	0.0066655	0.022947	0.493346	1038	1	-0.00034525	0.89259	0.89243	1	18713	0	-0.00034525
Tada2a	4	0.0066703	0.022961	0.493346	1039	4	-0.65633	0.98786	0.9878	1	21749	0	-0.65633
Lpar2	4	0.0066819	0.023001	0.493346	1040	3	-0.48134	0.91077	0.91065	1	19184	0	-0.48134
Pkd2	4	0.0066883	0.023025	0.493346	1041	3	-0.47141	0.97343	0.97343	1	21160	0	-0.47141
Kctd7	4	0.0066889	0.023026	0.493346	1042	4	-0.22696	0.99331	0.99329	1	21985	0	-0.22696
Mad1l1	4	0.0066999	0.023054	0.493376	1043	3	-0.6321	0.91436	0.91426	1	19292	0	-0.6321
Zfp28	4	0.0067106	0.023085	0.493565	1044	2	-0.027101	0.46718	0.59817	1	11998	1	-0.027101
Zfp820	4	0.0067239	0.023136	0.494193	1045	4	-0.25499	0.99328	0.99326	1	21981	0	-0.25499
Uxt	4	0.0067538	0.023234	0.494925	1046	3	-0.55799	0.74773	0.75719	1	15454	1	-0.55799
Naa35	4	0.0067556	0.023241	0.494925	1047	2	-0.19748	0.75926	0.76614	1	15652	1	-0.19748
Prdm2	4	0.0067596	0.023255	0.494925	1048	4	-0.48751	0.99324	0.99323	1	21979	0	-0.48751
Olfr1449	4	0.0067859	0.023338	0.494925	1049	4	-0.2875	0.99321	0.9932	1	21978	0	-0.2875
Dcaf12	4	0.0067881	0.023343	0.494925	1050	3	-0.38839	0.9792	0.97915	1	21387	0	-0.38839
Olfr143	4	0.0067972	0.023369	0.494925	1051	4	-0.34952	0.99086	0.99082	1	21861	0	-0.34952
Eif1ad	4	0.006799	0.023376	0.494925	1052	3	-0.39425	0.46735	0.59823	1	11999	1	-0.39425
Pdss2	4	0.0068057	0.023397	0.494925	1053	3	-0.40329	0.50139	0.61346	1	12274	1	-0.40329
Vgf	4	0.006817	0.023433	0.494925	1054	4	-0.27254	0.99318	0.99317	1	21977	0	-0.27254
Slc2a6	4	0.006818	0.023434	0.494925	1055	4	-0.29105	0.99318	0.99317	1	21976	0	-0.29105
Zbtb7b	4	0.0068207	0.023442	0.494925	1056	4	-0.35715	0.99318	0.99317	1	21975	0	-0.35715
Commd8	4	0.0068232	0.023455	0.494925	1057	3	-0.39343	0.90466	0.90453	1	19038	0	-0.39343
Fam189a1	4	0.0068234	0.023455	0.494925	1058	4	-0.34568	0.99318	0.99317	1	21974	0	-0.34568
Evc2	4	0.0068363	0.023492	0.4951	1059	2	-0.23257	0.40352	0.54892	1	10995	1	-0.23257
4933411K16Rik	4	0.0068425	0.023507	0.4951	1060	3	-0.54346	0.9176	0.91755	1	19385	0	-0.54346
Ccdc108	4	0.0068494	0.023537	0.495266	1061	2	-0.28837	0.96986	0.96978	1	21026	0	-0.28837
Syt7	4	0.0068763	0.023623	0.4959	1062	4	-0.33917	0.99312	0.99311	1	21973	0	-0.33917
Zfp536	4	0.0068774	0.023627	0.4959	1063	4	-0.43189	0.99312	0.99311	1	21972	0	-0.43189
D630023F18Rik	4	0.006879	0.023633	0.4959	1064	4	-0.33361	0.99312	0.99311	1	21971	0	-0.33361
Olfr8	4	0.0068952	0.023689	0.496606	1065	4	-0.24543	0.9931	0.9931	1	21970	0	-0.24543
Lrrc66	4	0.006918	0.02376	0.497633	1066	4	-0.3619	0.99308	0.99307	1	21968	0	-0.3619
Tnfsf15	4	0.0069316	0.023799	0.497912	1067	4	-0.50611	0.99307	0.99306	1	21967	0	-0.50611
Spag6l	4	0.0069359	0.023817	0.497912	1068	3	-0.37136	0.78418	0.78684	1	16159	1	-0.37136
LOC108169105	4	0.0069567	0.023877	0.498705	1069	4	-0.38916	0.99304	0.99303	1	21965	0	-0.38916
Lta4h	4	0.0069643	0.023907	0.498798	1070	4	-0.40684	0.99304	0.99302	1	21964	0	-0.40684
Enpep	4	0.0069724	0.023938	0.498798	1071	3	-0.24078	0.92594	0.92595	1	19639	0	-0.24078
Rnf6	4	0.0069785	0.023955	0.498798	1072	4	-0.42025	0.99302	0.99301	1	21963	0	-0.42025
Adam39	4	0.0069834	0.023971	0.498798	1073	3	-0.33239	0.88644	0.88631	1	18543	0	-0.33239
Adra1a	4	0.0069903	0.023992	0.498798	1074	3	-0.43777	0.95396	0.95391	1	20519	0	-0.43777
Hoxb9	4	0.0070114	0.024059	0.49951	1075	4	-0.24086	0.99299	0.99298	1	21962	0	-0.24086
Olfr1469	4	0.0070235	0.024094	0.49951	1076	4	-0.20994	0.99298	0.99296	1	21961	0	-0.20994
Taf8	4	0.0070261	0.024101	0.49951	1077	2	-0.47039	0.95134	0.95134	1	20419	0	-0.47039
Tctn1	4	0.0070302	0.024115	0.49951	1078	2	-0.38082	0.89156	0.8914	1	18682	0	-0.38082
Rsbn1l	4	0.0070573	0.024201	0.500848	1079	3	-0.43635	0.35883	0.50275	1	10105	1	-0.43635
Mitf	4	0.0070908	0.024313	0.50157	1080	3	-0.40325	0.84955	0.84918	1	17644	0	-0.40325
Cyp3a11	4	0.0070908	0.024313	0.50157	1081	4	-0.26179	0.99291	0.9929	1	21959	0	-0.26179
Snd1	4	0.0070963	0.024334	0.50157	1082	3	-0.54995	0.85984	0.8596	1	17865	0	-0.54995
Ikzf4	4	0.0071281	0.024438	0.502925	1083	2	-0.291	0.73646	0.74857	1	15270	1	-0.291
Anks1	4	0.0071418	0.024481	0.502925	1084	4	-0.39939	0.99286	0.99285	1	21957	0	-0.39939
Cdkn2a	4	0.0071612	0.024552	0.502925	1085	2	-0.15596	0.42132	0.5675	1	11368	2	-0.15596
Vmn1r86	4	0.0071638	0.02456	0.502925	1086	4	-0.33276	0.99197	0.99195	1	21915	0	-0.33276
Gm7102	4	0.0071683	0.02457	0.502925	1087	2	-0.15471	0.037845	0.096903	0.83753	2585	2	-0.15471
Dmwd	4	0.0071753	0.024595	0.502925	1088	4	-0.21314	0.99282	0.99281	1	21956	0	-0.21314
Prr12	4	0.0071804	0.024612	0.502925	1089	3	-0.49764	0.85805	0.85782	1	17821	0	-0.49764
Rap1a	4	0.0071823	0.024616	0.502925	1090	3	-0.33229	0.97579	0.97578	1	21255	0	-0.33229
Gpr83	4	0.0071879	0.024635	0.502925	1091	3	-0.39122	0.95285	0.95282	1	20477	0	-0.39122
Smarcd3	4	0.0071988	0.024666	0.503096	1092	4	-0.3812	0.9928	0.99278	1	21955	0	-0.3812
Pde8b	4	0.0072266	0.024755	0.504422	1093	4	-0.51026	0.98837	0.98833	1	21774	0	-0.51026
Med16	4	0.007247	0.024827	0.504422	1094	4	-0.2319	0.99275	0.99274	1	21953	0	-0.2319
Taar1	4	0.0072472	0.024827	0.504422	1095	3	-0.41495	0.96	0.95989	1	20716	0	-0.41495
Pik3r1	4	0.0072514	0.024839	0.504422	1096	4	-0.23643	0.99022	0.99015	1	21840	0	-0.23643
Gckr	4	0.007256	0.024859	0.504422	1097	4	-0.29284	0.99274	0.99273	1	21952	0	-0.29284
Radil	4	0.0072581	0.024865	0.504422	1098	3	-0.44143	0.65322	0.69303	1	14031	1	-0.44143
Robo2	4	0.0073272	0.025085	0.508427	1099	4	-0.29944	0.99267	0.99266	1	21951	0	-0.29944
Nwd2	4	0.0073397	0.025124	0.50843	1100	4	-0.47034	0.99266	0.99265	1	21950	0	-0.47034
Fam122a	4	0.0073415	0.02513	0.50843	1101	1	0.22969	0.076835	0.17247	0.947245	4067	2	0.22969
Drap1	4	0.0073727	0.025229	0.509976	1102	4	-0.4213	0.99263	0.99261	1	21949	0	-0.4213
Ambn	4	0.0073865	0.025273	0.510056	1103	2	-0.22671	0.81897	0.8188	1	16907	1	-0.22671
Pde6c	4	0.0073892	0.025278	0.510056	1104	2	-0.41856	0.5196	0.6219	1	12458	1	-0.41856
Wipf3	4	0.0074287	0.025405	0.51182	1105	4	-0.46007	0.99071	0.99065	1	21857	0	-0.46007
Tsr1	4	0.007431	0.025411	0.51182	1106	4	-0.55366	0.99257	0.99255	1	21948	0	-0.55366
Golm1	4	0.0074448	0.025458	0.512295	1107	4	-0.29322	0.99256	0.99254	1	21947	0	-0.29322
Otof	4	0.007458	0.025503	0.512295	1108	4	-0.24935	0.99254	0.99253	1	21946	0	-0.24935
Zfp42	4	0.0074851	0.025586	0.513519	1109	4	-0.23626	0.99251	0.9925	1	21943	0	-0.23626
Klk8	4	0.0075123	0.025677	0.51447	1110	2	-0.31486	0.94747	0.94744	1	20299	0	-0.31486
Cpn1	4	0.0075128	0.025679	0.51447	1111	4	-0.5962	0.99249	0.99247	1	21942	0	-0.5962
Kank2	4	0.007522	0.025706	0.51454	1112	4	-0.29152	0.99248	0.99246	1	21941	0	-0.29152
Foxd4	4	0.007529	0.025728	0.51454	1113	4	-0.29466	0.99247	0.99245	1	21940	0	-0.29466
Ap3d1	4	0.0075615	0.025817	0.515854	1114	4	-0.60862	0.99244	0.99241	1	21939	0	-0.60862
Rbpms	4	0.0075777	0.025866	0.516001	1115	4	-0.27567	0.99242	0.9924	1	21938	0	-0.27567
Naa11	4	0.0075801	0.02587	0.516001	1116	4	-0.22778	0.99242	0.9924	1	21937	0	-0.22778
Ltbp3	4	0.0075975	0.025931	0.516362	1117	4	-0.33093	0.9924	0.99239	1	21936	0	-0.33093
Klra4	4	0.0076063	0.025957	0.516362	1118	4	-0.46449	0.99239	0.99238	1	21935	0	-0.46449
Btd	4	0.0076118	0.025968	0.516362	1119	3	-0.32101	0.95271	0.95268	1	20470	0	-0.32101
Lipt2	4	0.0076174	0.025979	0.516362	1120	4	-0.27276	0.99238	0.99237	1	21934	0	-0.27276
Rab40b	4	0.0076336	0.026025	0.516777	1121	3	-0.36536	0.92266	0.9227	1	19532	0	-0.36536
Mtf2	4	0.0076408	0.026046	0.516777	1122	4	-0.28862	0.99236	0.99234	1	21932	0	-0.28862
Gm20684	4	0.007661	0.026111	0.517164	1123	3	-0.54678	0.97691	0.97693	1	21300	0	-0.54678
Zmat3	4	0.0076872	0.026194	0.517461	1124	3	-0.43307	0.89917	0.89905	1	18892	0	-0.43307
Erp44	4	0.0076877	0.026195	0.517461	1125	4	-0.40374	0.99231	0.99229	1	21929	0	-0.40374
Rap1gap2	4	0.0077021	0.02624	0.517464	1126	3	-0.50792	0.43193	0.57862	1	11618	1	-0.50792
Mllt11	4	0.007704	0.026247	0.517464	1127	3	-0.29051	0.35727	0.50109	1	10072	1	-0.29051
1700016D06Rik	4	0.007716	0.026282	0.517464	1128	4	-0.302	0.99228	0.99226	1	21928	0	-0.302
Zc3h15	4	0.0077243	0.026316	0.517464	1129	3	-0.56261	0.68336	0.71188	1	14446	1	-0.56261
Prol1	4	0.0077248	0.026317	0.517464	1130	4	-0.21045	0.99228	0.99225	1	21927	0	-0.21045
Vmn2r13	4	0.0077296	0.026332	0.517464	1131	3	-0.4531	0.96482	0.96472	1	20861	0	-0.4531
Zdhhc24	4	0.0077469	0.026381	0.517578	1132	3	-0.36154	0.8558	0.85553	1	17781	0	-0.36154
Klf5	4	0.0077492	0.026386	0.517578	1133	3	-0.44313	0.65022	0.69128	1	13997	1	-0.44313
Pfkfb4	4	0.0077568	0.026407	0.517578	1134	2	-0.34422	0.68237	0.71121	1	14426	1	-0.34422
ONE_NON-GENE_SITE_239	2	0.0077932	0.014777	0.42488	1135	2	-0.45157	0.99221	0.99223	1	21926	0	-0.45157
Gm5885	4	0.0078104	0.026566	0.520252	1136	3	-0.33236	0.6443	0.68772	1	13908	1	-0.33236
Pla2g3	4	0.007836	0.026645	0.520396	1137	3	-0.37214	0.60811	0.66705	1	13441	1	-0.37214
Lrp3	4	0.007837	0.026649	0.520396	1138	2	-0.023791	0.39825	0.54346	1	10888	2	-0.023791
Srpx2	4	0.0078394	0.026652	0.520396	1139	4	-0.23598	0.99216	0.99213	1	21925	0	-0.23598
E2f1	4	0.007843	0.026666	0.520396	1140	2	-0.4197	0.52649	0.62517	1	12531	1	-0.4197
Scgb1b19	4	0.0078531	0.0267	0.520419	1141	4	-0.61586	0.99215	0.99212	1	21924	0	-0.61586
Afmid	4	0.0078719	0.026758	0.520419	1142	3	-0.37138	0.54859	0.63591	1	12761	1	-0.37138
ONE_NON-GENE_SITE_790	2	0.0078785	0.014931	0.427165	1143	2	-0.69288	0.97442	0.97447	1	21197	0	-0.69288
Olfr1308	4	0.00788	0.02678	0.520419	1144	4	-0.34365	0.99212	0.9921	1	21923	0	-0.34365
Naa38	4	0.0078819	0.026787	0.520419	1145	3	-0.55925	0.21101	0.35016	1	7202	1	-0.55925
Vmn2r124	4	0.007882	0.026787	0.520419	1146	1	-0.033407	0.71202	0.73105	1	14890	1	-0.033407
D10Jhu81e	4	0.0078872	0.026805	0.520419	1147	4	-0.30558	0.99211	0.99209	1	21922	0	-0.30558
Kcnh1	4	0.007904	0.026854	0.520924	1148	4	-0.21005	0.9921	0.99207	1	21921	0	-0.21005
Papd4	4	0.0079106	0.026882	0.52102	1149	4	-0.49463	0.99209	0.99207	1	21920	0	-0.49463
1600014C10Rik	4	0.0079245	0.026928	0.521456	1150	4	-0.38555	0.99208	0.99205	1	21919	0	-0.38555
Olfr1489	4	0.0079397	0.026975	0.521934	1151	3	-0.42683	0.76803	0.77335	1	15827	1	-0.42683
Ubn1	4	0.0079578	0.027031	0.522563	1152	3	-0.4818	0.85813	0.8579	1	17823	0	-0.4818
ONE_NON-GENE_SITE_70	2	0.007962	0.015078	0.429286	1153	2	-0.79965	0.99204	0.99205	1	21918	0	-0.79965
Olfr770	4	0.0079898	0.027129	0.523737	1154	3	-0.48079	0.89409	0.89395	1	18755	0	-0.48079
Tmem130	4	0.0079958	0.027151	0.523737	1155	3	-0.3609	0.92475	0.92476	1	19603	0	-0.3609
Cyp2c29	4	0.0080049	0.027183	0.523737	1156	4	-0.37003	0.98743	0.98737	1	21729	0	-0.37003
F2rl1	4	0.0080114	0.027206	0.523737	1157	4	-0.23026	0.99199	0.99197	1	21916	0	-0.23026
Plxdc1	4	0.0080144	0.027216	0.523737	1158	2	-0.1624	0.17854	0.31643	1	6596	2	-0.1624
Cdk12	4	0.008019	0.027231	0.523737	1159	3	-0.43044	0.83176	0.83148	1	17203	0	-0.43044
Vmn1r55	4	0.0080332	0.027274	0.524125	1160	3	-0.42484	0.98166	0.98156	1	21485	0	-0.42484
Ptges3	4	0.0080546	0.027336	0.52422	1161	4	-0.39886	0.99195	0.99192	1	21914	0	-0.39886
Fam217b	4	0.0080621	0.027357	0.52422	1162	2	-0.01877	0.43669	0.58348	1	11710	1	-0.01877
Scnn1a	4	0.0080623	0.027358	0.52422	1163	3	-0.39321	0.83153	0.83126	1	17196	0	-0.39321
Atp8a1	4	0.0080663	0.027372	0.52422	1164	3	-0.71738	0.85527	0.85497	1	17766	0	-0.71738
Uba6	4	0.0080833	0.027434	0.524966	1165	4	-0.33556	0.99192	0.99189	1	21913	0	-0.33556
Cdh3	4	0.0080979	0.027485	0.525259	1166	4	-0.47045	0.9919	0.99188	1	21912	0	-0.47045
2023-09-04	4	0.0081016	0.027496	0.525259	1167	4	-0.34257	0.9919	0.99187	1	21911	0	-0.34257
Map3k2	4	0.0081138	0.027539	0.525635	1168	2	-0.3269	0.7781	0.78163	1	16014	1	-0.3269
Hinfp	4	0.0081279	0.027584	0.526043	1169	4	-0.66939	0.99187	0.99185	1	21910	0	-0.66939
Pcdhga2	4	0.0081375	0.027616	0.526111	1170	2	-0.26565	0.68245	0.71126	1	14429	1	-0.26565
Dnajb2	4	0.0081482	0.027652	0.526111	1171	4	-0.3419	0.99185	0.99182	1	21909	0	-0.3419
Ccr8	4	0.0081522	0.027664	0.526111	1172	2	-0.065208	0.7107	0.73013	1	14866	1	-0.065208
Gm12169	4	0.0081617	0.027692	0.526111	1173	4	-0.26815	0.99184	0.99181	1	21908	0	-0.26815
Ssc4d	4	0.0081739	0.027732	0.526111	1174	3	-0.40294	0.93299	0.93296	1	19857	0	-0.40294
Oosp1	4	0.0081789	0.027748	0.526111	1175	4	-0.26753	0.99182	0.99179	1	21907	0	-0.26753
Olfr1359	4	0.0081802	0.02775	0.526111	1176	4	-0.30851	0.99182	0.99179	1	21906	0	-0.30851
Haus8	4	0.0081994	0.027817	0.526498	1177	3	-0.712	0.81853	0.81837	1	16895	1	-0.712
Tgfbr3l	4	0.0082061	0.027844	0.526563	1178	4	-0.2867	0.99179	0.99177	1	21905	0	-0.2867
Gm2446	4	0.0082185	0.027884	0.526884	1179	2	-0.37668	0.16272	0.29995	1	6334	1	-0.37668
Rfpl4b	4	0.0082331	0.027939	0.526889	1180	3	-0.37676	0.97482	0.97482	1	21214	0	-0.37676
B4galt7	4	0.0082407	0.027961	0.526889	1181	4	-0.34743	0.99176	0.99173	1	21904	0	-0.34743
Ttc9c	4	0.0082556	0.028016	0.526889	1182	4	-0.35944	0.99109	0.99105	1	21872	0	-0.35944
Crlf3	4	0.0082606	0.028027	0.526889	1183	4	-0.35409	0.99174	0.99171	1	21903	0	-0.35409
NO_SITE_222	2	0.0082661	0.015637	0.437341	1184	2	-0.63033	0.99173	0.99175	1	21902	0	-0.63033
Rgs16	4	0.0082767	0.028076	0.526889	1185	4	-0.35972	0.99172	0.9917	1	21901	0	-0.35972
Gm4141	4	0.0082873	0.028117	0.526889	1186	3	-0.46634	0.045918	0.11292	0.865616	2912	1	-0.46634
Zfp574	4	0.0082885	0.02812	0.526889	1187	3	-0.4321	0.97627	0.97627	1	21275	0	-0.4321
Sbk2	4	0.0082929	0.028134	0.526889	1188	4	-0.34243	0.99171	0.99168	1	21900	0	-0.34243
Pitpnm2	4	0.0082946	0.028141	0.526889	1189	3	-0.34447	0.98533	0.98528	1	21643	0	-0.34447
Noa1	4	0.0083035	0.028171	0.527019	1190	4	-0.32065	0.9917	0.99167	1	21899	0	-0.32065
Mbp	4	0.0083214	0.028228	0.527285	1191	3	-0.50337	0.98628	0.98621	1	21686	0	-0.50337
1700009N14Rik	4	0.0083234	0.028232	0.527285	1192	3	-0.29787	0.8305	0.83024	1	17171	0	-0.29787
Ccdc163	4	0.0083691	0.028379	0.529418	1193	4	-0.23926	0.99163	0.9916	1	21896	0	-0.23926
Dpp10	4	0.0083813	0.028422	0.529418	1194	3	-0.2607	0.97995	0.97985	1	21427	0	-0.2607
Ankrd13b	4	0.0083833	0.028427	0.529418	1195	3	-0.29624	0.98251	0.98241	1	21514	0	-0.29624
Tas2r114	4	0.0083913	0.028454	0.529418	1196	3	-0.44838	0.93997	0.93996	1	20062	0	-0.44838
Prr29	4	0.0083948	0.028465	0.529418	1197	4	-0.30882	0.99161	0.99157	1	21895	0	-0.30882
ONE_NON-GENE_SITE_185	2	0.0084036	0.015899	0.439421	1198	2	-0.52189	0.9916	0.99161	1	21894	0	-0.52189
Pdgfra	4	0.008408	0.02851	0.529418	1199	4	-0.32906	0.99159	0.99156	1	21893	0	-0.32906
Vmn1r230	4	0.0084082	0.02851	0.529418	1200	3	-0.36978	0.62804	0.67825	1	13690	1	-0.36978
Trcg1	4	0.00843	0.028579	0.530087	1201	3	-0.52098	0.74794	0.75735	1	15456	1	-0.52098
Atf6b	4	0.0084348	0.028596	0.530087	1202	3	-0.26365	0.73594	0.74818	1	15260	1	-0.26365
Zfp653	4	0.0084444	0.028627	0.530087	1203	3	-0.61155	0.87743	0.87731	1	18306	0	-0.61155
Bri3bp	4	0.0084534	0.028657	0.530087	1204	4	-0.36605	0.99155	0.99151	1	21892	0	-0.36605
Ccz1	4	0.0084591	0.028677	0.530087	1205	3	-0.42198	0.95997	0.95988	1	20715	0	-0.42198
Ocrl	4	0.0084675	0.028707	0.530087	1206	4	-0.51891	0.99074	0.99069	1	21858	0	-0.51891
Olfr455	4	0.0084929	0.028795	0.530087	1207	2	-0.30722	0.26903	0.4101	1	8281	1	-0.30722
B4galt6	4	0.0084977	0.028808	0.530087	1208	4	-0.27566	0.9915	0.99146	1	21891	0	-0.27566
Spata18	4	0.0085053	0.028834	0.530087	1209	4	-0.3905	0.99149	0.99145	1	21890	0	-0.3905
Vmn2r9	4	0.0085123	0.028852	0.530087	1210	3	-0.16841	0.98317	0.98308	1	21542	0	-0.16841
Capn10	4	0.0085317	0.028904	0.530087	1211	2	-0.26577	0.72734	0.74195	1	15131	1	-0.26577
Zbtb3	4	0.0085427	0.028942	0.530087	1212	3	-0.43711	0.88239	0.88223	1	18439	0	-0.43711
Mfsd12	4	0.0085447	0.028947	0.530087	1213	4	-0.36485	0.99146	0.99142	1	21888	0	-0.36485
Gm10324	4	0.0085498	0.028965	0.530087	1214	4	-0.37872	0.99145	0.99141	1	21887	0	-0.37872
Slc25a41	4	0.0085512	0.028967	0.530087	1215	2	-0.22196	0.41875	0.56478	1	11309	2	-0.22196
Sh2d3a	4	0.008556	0.028979	0.530087	1216	2	-0.3007	0.095436	0.20677	0.979637	4726	1	-0.3007
Shroom3	4	0.0085584	0.028985	0.530087	1217	3	-0.39215	0.98123	0.98112	1	21469	0	-0.39215
Exoc3l2	4	0.0085625	0.028999	0.530087	1218	4	-0.40347	0.99144	0.9914	1	21886	0	-0.40347
Olfr1294	4	0.0085658	0.029011	0.530087	1219	2	-0.10364	0.015516	0.050249	0.650389	1728	2	-0.10364
Cep68	4	0.0085664	0.029015	0.530087	1220	4	-0.44011	0.99143	0.9914	1	21885	0	-0.44011
Lgals4	4	0.0085849	0.029082	0.530664	1221	4	-0.23245	0.99142	0.99137	1	21884	0	-0.23245
Maged1	4	0.0085945	0.029106	0.530664	1222	4	-0.52323	0.99141	0.99136	1	21883	0	-0.52323
LOC100504180	4	0.0086098	0.029156	0.530664	1223	4	-0.36333	0.99139	0.99135	1	21882	0	-0.36333
Nufip2	4	0.0086194	0.029187	0.530664	1224	3	-0.45951	0.96564	0.96552	1	20887	0	-0.45951
Slco1b2	4	0.008632	0.02924	0.530664	1225	3	-0.37499	0.9397	0.93969	1	20051	0	-0.37499
Olfr1361	4	0.0086341	0.029244	0.530664	1226	2	-0.40417	0.73106	0.74464	1	15186	1	-0.40417
Peli2	4	0.008639	0.029261	0.530664	1227	2	-0.26422	0.93169	0.93167	1	19817	0	-0.26422
Npy5r	4	0.0086447	0.029282	0.530664	1228	4	-0.36363	0.99081	0.99077	1	21860	0	-0.36363
Crybb3	4	0.008683	0.029405	0.532476	1229	2	-0.25872	0.90537	0.90525	1	19056	0	-0.25872
Lin28a	4	0.0087002	0.029464	0.532769	1230	3	-0.38767	0.9825	0.9824	1	21513	0	-0.38767
Olfr473	4	0.0087153	0.029512	0.532769	1231	4	-0.25755	0.99128	0.99124	1	21880	0	-0.25755
Krtap5-1	4	0.0087172	0.029519	0.532769	1232	4	-0.28214	0.99128	0.99124	1	21879	0	-0.28214
Cutc	4	0.0087192	0.029529	0.532769	1233	4	-0.30721	0.99128	0.99124	1	21878	0	-0.30721
Bmp2	4	0.0087223	0.029539	0.532769	1234	2	-0.37419	0.95845	0.95838	1	20671	0	-0.37419
Hist2h2ac	4	0.0087801	0.02972	0.535327	1235	4	-0.58079	0.99122	0.99118	1	21877	0	-0.58079
Fam90a1b	4	0.0087898	0.029752	0.535327	1236	4	-0.27825	0.99121	0.99117	1	21876	0	-0.27825
Grb2	4	0.0087986	0.029779	0.535374	1237	3	-0.49332	0.98081	0.9807	1	21449	0	-0.49332
Krtap10-4	4	0.00881	0.029815	0.535602	1238	4	-0.41306	0.99119	0.99115	1	21875	0	-0.41306
H2-Eb1	4	0.0088274	0.029882	0.53604	1239	1	0.12434	0.26201	0.40283	1	8163	2	0.12434
Vps45	4	0.0088297	0.029887	0.53604	1240	3	-0.33534	0.96029	0.9602	1	20725	0	-0.33534
Phtf1	4	0.0088404	0.029917	0.536132	1241	3	-0.35935	0.96132	0.9612	1	20762	0	-0.35935
Tmem216	4	0.0088465	0.029939	0.536132	1242	4	-0.27336	0.99115	0.99111	1	21874	0	-0.27336
Rhobtb3	4	0.0088661	0.030006	0.536691	1243	3	-0.49243	0.61933	0.67338	1	13575	1	-0.49243
Ankrd13d	4	0.0088832	0.03006	0.536691	1244	4	-0.34709	0.99112	0.99108	1	21873	0	-0.34709
Aadacl3	4	0.0088851	0.030066	0.536691	1245	3	-0.32405	0.87972	0.87959	1	18365	0	-0.32405
Tex37	4	0.0088972	0.030105	0.536978	1246	3	-0.39706	0.95166	0.95165	1	20433	0	-0.39706
NO_SITE_242	2	0.0089382	0.016884	0.446802	1247	2	-0.51852	0.99106	0.99106	1	21871	0	-0.51852
Ptprv	4	0.0089542	0.030291	0.539432	1248	4	-0.51712	0.99105	0.99101	1	21870	0	-0.51712
Batf3	4	0.0089674	0.03034	0.539635	1249	4	-0.1711	0.99103	0.991	1	21869	0	-0.1711
Plekhb2	4	0.008972	0.03035	0.539635	1250	2	-0.3789	0.76687	0.77238	1	15806	1	-0.3789
Rgs21	4	0.008982	0.030385	0.539767	1251	2	-0.21517	0.72636	0.74126	1	15122	1	-0.21517
Hnf1a	4	0.0089895	0.030405	0.539767	1252	3	-0.48018	0.84038	0.84006	1	17425	0	-0.48018
Tgm6	4	0.0090524	0.030605	0.542339	1253	2	-0.10397	0.93718	0.93715	1	19973	0	-0.10397
Dnph1	4	0.0090588	0.030622	0.542339	1254	4	-0.17499	0.99094	0.99091	1	21867	0	-0.17499
Tram1	4	0.0090695	0.030655	0.542496	1255	4	-0.3696	0.99093	0.9909	1	21866	0	-0.3696
Supt5	4	0.0090974	0.030738	0.542736	1256	3	-0.49987	0.97623	0.97623	1	21274	0	-0.49987
Fam177a	4	0.0090998	0.030741	0.542736	1257	3	-0.40211	0.94955	0.94954	1	20357	0	-0.40211
Ggh	4	0.0091068	0.030765	0.542736	1258	4	-0.30264	0.99089	0.99086	1	21865	0	-0.30264
Ctdspl	4	0.0091095	0.030772	0.542736	1259	4	-0.29452	0.99089	0.99085	1	21864	0	-0.29452
Prss36	4	0.0091142	0.030788	0.542736	1260	4	-0.4781	0.99089	0.99085	1	21863	0	-0.4781
NO_SITE_113	2	0.009119	0.017213	0.448151	1261	2	-0.71629	0.95185	0.95191	1	20438	0	-0.71629
Olfr367-ps	4	0.0091282	0.030833	0.5431	1262	4	-0.18572	0.99087	0.99083	1	21862	0	-0.18572
Olfr202	4	0.0091424	0.03087	0.543325	1263	2	0.031867	0.20668	0.34569	1	7104	2	0.031867
Wdr41	4	0.0091521	0.030904	0.543495	1264	2	-0.40144	0.94267	0.94263	1	20134	0	-0.40144
Sparcl1	4	0.0092099	0.031091	0.54636	1265	3	-0.43445	0.74128	0.75222	1	15335	1	-0.43445
Ncapd2	4	0.0092357	0.031185	0.547589	1266	3	-0.71439	0.63657	0.68318	1	13801	1	-0.71439
Ush1g	4	0.0092492	0.031225	0.547871	1267	4	-0.3259	0.99075	0.9907	1	21859	0	-0.3259
Klf16	4	0.0092621	0.031265	0.548145	1268	3	-0.57438	0.97637	0.97638	1	21283	0	-0.57438
Ppargc1a	4	0.0093088	0.03141	0.549918	1269	4	-0.44046	0.99069	0.99063	1	21856	0	-0.44046
Abcd2	4	0.0093129	0.031425	0.549918	1270	4	-0.41468	0.99069	0.99063	1	21855	0	-0.41468
Mmachc	4	0.0093223	0.031455	0.549918	1271	2	-0.14489	0.50792	0.61644	1	12336	1	-0.14489
Skida1	4	0.0093258	0.031464	0.549918	1272	4	-0.40184	0.99067	0.99061	1	21854	0	-0.40184
Olfr559	4	0.0093435	0.031522	0.550519	1273	4	-0.20381	0.99066	0.99059	1	21853	0	-0.20381
Copz2	4	0.0093523	0.031555	0.550667	1274	4	-0.29836	0.99065	0.99058	1	21852	0	-0.29836
ONE_NON-GENE_SITE_835	2	0.009367	0.017691	0.450741	1275	2	-0.57492	0.97824	0.9783	1	21352	0	-0.57492
Cep170	4	0.0093897	0.031684	0.552488	1276	2	-0.20667	0.57829	0.65099	1	13092	1	-0.20667
S100a11	4	0.0093973	0.031709	0.552505	1277	2	-0.14778	0.092093	0.20069	0.972725	4624	2	-0.14778
Slco1a5	4	0.0094163	0.031765	0.55304	1278	3	-0.40578	0.97383	0.97383	1	21176	0	-0.40578
Stx12	4	0.0094357	0.031826	0.553689	1279	4	-0.29049	0.99056	0.99051	1	21850	0	-0.29049
Zfp395	4	0.00947	0.031942	0.554747	1280	4	-0.22328	0.99053	0.99046	1	21849	0	-0.22328
Sf3b4	4	0.0094817	0.031971	0.554747	1281	4	-0.89956	0.99052	0.99045	1	21848	0	-0.89956
Ufsp1	4	0.0094934	0.032014	0.554747	1282	3	-0.50915	0.80321	0.80382	1	16569	1	-0.50915
Tmem5	4	0.0094976	0.032026	0.554747	1283	4	-0.21331	0.9905	0.99044	1	21847	0	-0.21331
Nlrp9c	4	0.0095002	0.03203	0.554747	1284	3	-0.3594	0.97517	0.97516	1	21224	0	-0.3594
Slc22a12	4	0.009508	0.032056	0.554747	1285	4	-0.49048	0.98934	0.9893	1	21810	0	-0.49048
Ccdc59	4	0.0095176	0.03209	0.554747	1286	4	-0.44723	0.99048	0.99042	1	21846	0	-0.44723
Ppfia4	4	0.0095204	0.032097	0.554747	1287	3	-0.54017	0.86761	0.86743	1	18056	0	-0.54017
Tmem43	4	0.0095248	0.032108	0.554747	1288	3	-0.46197	0.65687	0.69524	1	14077	1	-0.46197
Bri3	4	0.0095395	0.03216	0.554882	1289	3	-0.44304	0.95712	0.95706	1	20633	0	-0.44304
Zdhhc12	4	0.0095484	0.032185	0.554882	1290	4	-0.49735	0.98987	0.98981	1	21824	0	-0.49735
Nol4l	4	0.0095505	0.032189	0.554882	1291	2	-0.13359	0.28039	0.42189	1	8496	2	-0.13359
Klri2	4	0.0095834	0.032296	0.556285	1292	3	-0.45211	0.50498	0.61506	1	12308	1	-0.45211
Fam170a	4	0.0096172	0.032408	0.557792	1293	3	-0.50929	0.98458	0.98451	1	21603	0	-0.50929
Cd44	4	0.0096482	0.032511	0.559112	1294	2	-0.37372	0.56402	0.64367	1	12919	1	-0.37372
Scgb1b29	4	0.0096534	0.032534	0.559112	1295	3	-1.4509	0.90883	0.90871	1	19145	0	-1.4509
Sdk1	4	0.0096739	0.032597	0.559714	1296	2	-0.30892	0.40918	0.55483	1	11097	1	-0.30892
Elavl1	4	0.0096822	0.032618	0.559714	1297	2	-0.22154	0.97857	0.97854	1	21366	0	-0.22154
Lmod1	4	0.009699	0.032671	0.560097	1298	4	-0.32728	0.9903	0.99024	1	21844	0	-0.32728
Lims2	4	0.0097032	0.03269	0.560097	1299	4	-0.22084	0.9903	0.99024	1	21843	0	-0.22084
Ubxn10	4	0.0097622	0.032882	0.561356	1300	4	-0.1866	0.99024	0.99017	1	21842	0	-0.1866
Tmem132d	4	0.009766	0.032894	0.561356	1301	3	-0.37204	0.94174	0.94173	1	20107	0	-0.37204
Pbld1	4	0.009767	0.032897	0.561356	1302	2	0.039976	0.039963	0.10113	0.845249	2673	2	0.039976
Gm40848	4	0.0097699	0.032907	0.561356	1303	4	-0.21269	0.99023	0.99017	1	21841	0	-0.21269
Ptpn13	4	0.0097721	0.032913	0.561356	1304	2	-0.11852	0.87289	0.87279	1	18190	0	-0.11852
Lypd8	4	0.0097981	0.032986	0.561808	1305	2	-0.30708	0.74988	0.75884	1	15492	1	-0.30708
NO_SITE_955	2	0.0098198	0.018534	0.461793	1306	2	-0.48818	0.99018	0.9902	1	21839	0	-0.48818
LOC108168953	4	0.0098518	0.033151	0.563415	1307	3	-0.54887	0.23441	0.37424	1	7650	1	-0.54887
Krtap22-2	4	0.0098604	0.033175	0.563415	1308	2	-0.48996	0.42789	0.57441	1	11524	1	-0.48996
Eps15	4	0.0098617	0.033181	0.563415	1309	4	-0.21376	0.99014	0.99008	1	21837	0	-0.21376
Gm11567	4	0.0098621	0.033183	0.563415	1310	3	-0.59411	0.90956	0.90943	1	19161	0	-0.59411
Mark2	4	0.0098738	0.033219	0.563602	1311	4	-0.26102	0.99013	0.99007	1	21836	0	-0.26102
Lipo2	4	0.0099129	0.033343	0.56485	1312	4	-0.24946	0.99009	0.99003	1	21834	0	-0.24946
Gsg1l	4	0.0099129	0.033343	0.56485	1313	4	-0.33089	0.99009	0.99003	1	21835	0	-0.33089
Dennd4a	4	0.0099506	0.03345	0.56534	1314	4	-0.17907	0.99005	0.98999	1	21833	0	-0.17907
Klk7	4	0.0099578	0.033469	0.56534	1315	4	-0.20449	0.99004	0.98998	1	21832	0	-0.20449
Fn3k	4	0.0099601	0.033481	0.56534	1316	3	-0.3861	0.97838	0.97834	1	21356	0	-0.3861
Slc3a2	4	0.0099693	0.033508	0.56534	1317	3	-0.35093	0.85583	0.85556	1	17782	0	-0.35093
Pdzd9	4	0.00997	0.033508	0.56534	1318	3	-0.29283	0.92643	0.92641	1	19657	0	-0.29283
Olfr1445	4	0.0099809	0.033546	0.56534	1319	3	-0.32886	0.65861	0.6963	1	14104	1	-0.32886
Ofcc1	4	0.0099878	0.033569	0.56534	1320	3	-0.33041	0.65737	0.69555	1	14087	1	-0.33041
Acsm2	4	0.0099907	0.033574	0.56534	1321	4	-0.27532	0.99001	0.98995	1	21831	0	-0.27532
Tmem86a	4	0.010005	0.033616	0.56534	1322	4	-0.28742	0.99	0.98994	1	21830	0	-0.28742
Atp2a1	4	0.010007	0.033622	0.56534	1323	2	-0.30718	0.41654	0.56251	1	11257	1	-0.30718
Agbl5	4	0.010031	0.033697	0.566178	1324	4	-0.2715	0.98997	0.98991	1	21828	0	-0.2715
Ubr7	4	0.010041	0.033726	0.566227	1325	4	-0.14373	0.98996	0.9899	1	21827	0	-0.14373
Ppp1r12a	4	0.010048	0.03375	0.566227	1326	3	-0.50639	0.31902	0.46156	1	9243	1	-0.50639
Ugt1a9	4	0.01006	0.03378	0.566321	1327	4	-0.36849	0.98994	0.98988	1	21826	0	-0.36849
Mycbp	4	0.010128	0.033984	0.568977	1328	2	-0.23998	0.27207	0.4133	1	8339	1	-0.23998
Map3k11	4	0.010135	0.034005	0.568977	1329	4	-0.4722	0.98987	0.9898	1	21823	0	-0.4722
Ctnna3	4	0.010137	0.034014	0.568977	1330	3	-0.43721	0.68762	0.71463	1	14510	1	-0.43721
Rasgef1b	4	0.010159	0.034095	0.569672	1331	3	-0.43826	0.98084	0.98073	1	21451	0	-0.43826
Gm16427	4	0.010172	0.034146	0.569672	1332	4	-0.31184	0.98983	0.98977	1	21822	0	-0.31184
Fam20c	4	0.010175	0.034152	0.569672	1333	3	-0.43689	0.96489	0.96479	1	20864	0	-0.43689
Spata9	4	0.010186	0.034194	0.569672	1334	3	-0.42548	0.98308	0.98299	1	21539	0	-0.42548
Olfr798	4	0.010187	0.034197	0.569672	1335	4	-0.37304	0.98981	0.98976	1	21821	0	-0.37304
Myh11	4	0.010189	0.034207	0.569672	1336	3	-0.47074	0.81632	0.81623	1	16846	1	-0.47074
Gm17353	4	0.01023	0.034324	0.570779	1337	4	-0.51567	0.98749	0.98743	1	21733	0	-0.51567
Hsf5	4	0.010253	0.034395	0.570869	1338	4	-0.36588	0.98975	0.98969	1	21819	0	-0.36588
Spink12	4	0.010253	0.034395	0.570869	1339	4	-0.25079	0.98975	0.98969	1	21820	0	-0.25079
Tex264	4	0.010271	0.034451	0.570869	1340	4	-0.34981	0.98973	0.98968	1	21818	0	-0.34981
Arl9	4	0.010276	0.034469	0.570869	1341	3	-0.5694	0.82956	0.82929	1	17153	0	-0.5694
Phf12	4	0.010281	0.03449	0.570869	1342	2	-0.32334	0.3599	0.50387	1	10125	1	-0.32334
Ube2r2	4	0.010286	0.034506	0.570869	1343	3	-0.33573	0.9509	0.9509	1	20406	0	-0.33573
Rassf4	4	0.010302	0.034565	0.57127	1344	3	-0.37756	0.97731	0.97731	1	21315	0	-0.37756
Amz1	4	0.010313	0.034596	0.57127	1345	2	-0.33594	0.9501	0.95011	1	20376	0	-0.33594
Pxn	4	0.010315	0.034606	0.57127	1346	3	-0.52095	0.9403	0.9403	1	20069	0	-0.52095
Atg7	4	0.010329	0.034644	0.571479	1347	3	-0.44161	0.81191	0.812	1	16750	1	-0.44161
Camta1	4	0.010357	0.03473	0.572477	1348	2	-0.0073788	0.31848	0.46101	1	9235	1	-0.0073788
Gm362	4	0.010429	0.034968	0.575971	1349	4	-0.2443	0.98957	0.98952	1	21817	0	-0.2443
Gamt	4	0.010451	0.035032	0.576619	1350	3	-0.5952	0.37688	0.52134	1	10462	1	-0.5952
Lyplal1	4	0.010466	0.035084	0.577043	1351	4	-0.27119	0.98953	0.98948	1	21816	0	-0.27119
Mab21l1	4	0.010481	0.035133	0.577233	1352	3	-0.39499	0.12427	0.2577	1	5649	1	-0.39499
Olfr380	4	0.010485	0.035146	0.577233	1353	3	-0.46475	0.98272	0.98262	1	21524	0	-0.46475
Cyp17a1	4	0.010513	0.03522	0.577782	1354	3	-0.29243	0.87727	0.87715	1	18301	0	-0.29243
Thegl	4	0.010516	0.035231	0.577782	1355	2	-0.29009	0.71565	0.73355	1	14949	1	-0.29009
Mt3	4	0.010551	0.035349	0.578646	1356	3	-0.29882	0.78839	0.79053	1	16247	1	-0.29882
Opalin	4	0.010555	0.03536	0.578646	1357	4	-0.39314	0.98945	0.98939	1	21814	0	-0.39314
Ubald2	4	0.010565	0.035392	0.578646	1358	3	-0.58173	0.96506	0.96496	1	20867	0	-0.58173
Fam149a	4	0.010569	0.035401	0.578646	1359	2	-0.1895	0.78827	0.79043	1	16244	1	-0.1895
Zfp157	4	0.010575	0.035421	0.578646	1360	3	-0.35762	0.75486	0.76272	1	15569	1	-0.35762
Aifm3	4	0.010581	0.035437	0.578646	1361	2	-0.072818	0.38392	0.52856	1	10604	2	-0.072818
Ap5b1	4	0.010592	0.035471	0.578779	1362	4	-0.26823	0.98941	0.98936	1	21813	0	-0.26823
Tfap2b	4	0.010626	0.035577	0.58009	1363	3	-0.40178	0.33193	0.47498	1	9523	1	-0.40178
Immp2l	4	0.010646	0.035644	0.580503	1364	4	-0.24227	0.98935	0.98931	1	21812	0	-0.24227
Rab5b	4	0.01065	0.035654	0.580503	1365	3	-0.50785	0.91598	0.91594	1	19332	0	-0.50785
NO_SITE_819	2	0.010656	0.02008	0.471077	1366	2	-0.39443	0.98934	0.98937	1	21811	0	-0.39443
Evx1	4	0.01068	0.035744	0.581377	1367	3	-0.53362	0.52153	0.62281	1	12472	1	-0.53362
Pld4	4	0.010685	0.035759	0.581377	1368	4	-0.27302	0.98931	0.98927	1	21808	0	-0.27302
Dync1li2	4	0.010709	0.035832	0.581751	1369	4	-0.32131	0.98929	0.98925	1	21807	0	-0.32131
Slc19a3	4	0.01071	0.035833	0.581751	1370	3	-0.33605	0.94086	0.94084	1	20081	0	-0.33605
Kcnj6	4	0.010737	0.035918	0.582712	1371	3	-0.42688	0.67995	0.70963	1	14386	1	-0.42688
Hsp90ab1	4	0.010746	0.035949	0.582798	1372	4	-0.54575	0.98925	0.98921	1	21805	0	-0.54575
Tmem259	4	0.01078	0.036055	0.583274	1373	3	-0.36456	0.92693	0.92692	1	19669	0	-0.36456
Luc7l	4	0.010782	0.036058	0.583274	1374	4	-0.29932	0.98922	0.98917	1	21804	0	-0.29932
Tada2b	4	0.010806	0.036136	0.583274	1375	3	-0.73663	0.96172	0.96161	1	20773	0	-0.73663
Wfdc9	4	0.010813	0.036155	0.583274	1376	2	-0.33888	0.13385	0.26998	1	5846	1	-0.33888
Bloc1s1	4	0.010822	0.036179	0.583274	1377	3	-0.33651	0.97303	0.97302	1	21145	0	-0.33651
Uhrf2	4	0.010834	0.036215	0.583274	1378	3	-0.42028	0.85282	0.85245	1	17708	0	-0.42028
Sptbn2	4	0.010839	0.036225	0.583274	1379	3	-0.3113	0.45854	0.59443	1	11932	1	-0.3113
Cep350	4	0.010851	0.036266	0.583274	1380	3	-0.34492	0.93406	0.93398	1	19883	0	-0.34492
Speer4e	4	0.010856	0.036279	0.583274	1381	2	-0.49424	0.069316	0.15833	0.93028	3800	1	-0.49424
Vps11	4	0.01087	0.036321	0.583274	1382	4	-0.48272	0.98913	0.98908	1	21803	0	-0.48272
Taf3	4	0.01087	0.036321	0.583274	1383	3	-0.60729	0.79155	0.79334	1	16307	1	-0.60729
Olfr1437	4	0.010878	0.036348	0.583274	1384	4	-0.25384	0.98912	0.98907	1	21802	0	-0.25384
Otub1	4	0.010879	0.036353	0.583274	1385	4	-0.29571	0.98912	0.98907	1	21801	0	-0.29571
Olfr789	4	0.010885	0.036367	0.583274	1386	3	-0.2923	0.56651	0.64489	1	12947	1	-0.2923
Fam72a	4	0.0109	0.036412	0.583274	1387	3	-0.3342	0.9741	0.97408	1	21187	0	-0.3342
Abca15	4	0.010907	0.036434	0.583274	1388	3	-0.47586	0.91574	0.91568	1	19327	0	-0.47586
Dlc1	4	0.010911	0.036444	0.583274	1389	4	-0.22245	0.98909	0.98905	1	21800	0	-0.22245
Gzmn	4	0.010922	0.036479	0.583274	1390	2	-0.066214	0.033968	0.089009	0.813951	2438	2	-0.066214
Mcemp1	4	0.010929	0.036498	0.583274	1391	3	-0.54909	0.96769	0.96754	1	20946	0	-0.54909
Nudt22	4	0.010934	0.036515	0.583274	1392	3	-0.41274	0.50045	0.61302	1	12263	1	-0.41274
Casp2	4	0.010945	0.036547	0.583274	1393	4	-0.26769	0.98905	0.98901	1	21798	0	-0.26769
Pld2	4	0.01097	0.036622	0.584071	1394	4	-0.39496	0.98903	0.98899	1	21797	0	-0.39496
Olfr1120	4	0.010986	0.036671	0.584364	1395	3	-0.31759	0.62789	0.67816	1	13687	1	-0.31759
Cdkl5	4	0.010993	0.036692	0.584364	1396	3	-0.4468	0.65369	0.69332	1	14040	1	-0.4468
Akap5	4	0.011031	0.036813	0.584967	1397	2	-0.23761	0.86238	0.86216	1	17929	0	-0.23761
Tia1	4	0.011031	0.036814	0.584967	1398	3	-0.33896	0.95156	0.95156	1	20426	0	-0.33896
Cpne3	4	0.011041	0.036844	0.584967	1399	4	-0.29801	0.98896	0.98891	1	21796	0	-0.29801
Spint2	4	0.011042	0.036848	0.584967	1400	2	-0.27974	0.29549	0.43734	1	8785	1	-0.27974
Mark1-ps1	4	0.011048	0.036867	0.584967	1401	4	-0.37108	0.98895	0.9889	1	21795	0	-0.37108
Fam172a	4	0.01106	0.036898	0.584967	1402	4	-0.35328	0.98894	0.98889	1	21794	0	-0.35328
Pip4k2b	4	0.011067	0.036916	0.584967	1403	4	-0.3746	0.98893	0.98888	1	21793	0	-0.3746
Olfr123	4	0.011073	0.036937	0.584967	1404	4	-0.23708	0.98893	0.98888	1	21792	0	-0.23708
Srl	4	0.011091	0.036999	0.585073	1405	4	-0.3657	0.98744	0.98738	1	21731	0	-0.3657
Ypel4	4	0.011096	0.037015	0.585073	1406	4	-0.21083	0.9889	0.98885	1	21791	0	-0.21083
Gm13067	4	0.011109	0.037066	0.585073	1407	3	-0.32513	0.92555	0.92554	1	19627	0	-0.32513
Tdrd12	4	0.011112	0.037072	0.585073	1408	4	-0.27363	0.98889	0.98883	1	21790	0	-0.27363
Gm6346	4	0.011121	0.037108	0.585073	1409	2	-0.37414	0.8764	0.87627	1	18279	0	-0.37414
Psmb9	4	0.011122	0.037109	0.585073	1410	3	-0.41009	0.7036	0.72525	1	14750	1	-0.41009
Ccdc162	4	0.011126	0.037125	0.585073	1411	3	-0.37768	0.98191	0.98181	1	21494	0	-0.37768
Vps13b	4	0.011144	0.037179	0.585514	1412	4	-0.29914	0.98886	0.9888	1	21789	0	-0.29914
Pctp	4	0.011195	0.037335	0.587554	1413	4	-0.27266	0.98881	0.98875	1	21787	0	-0.27266
Ccdc154	4	0.01121	0.037383	0.587903	1414	2	-0.083696	0.3912	0.53607	1	10748	2	-0.083696
Cxcl12	4	0.011281	0.03759	0.590341	1415	3	-0.32757	0.90787	0.90774	1	19117	0	-0.32757
Pdlim4	4	0.011281	0.03759	0.590341	1416	4	-0.29101	0.98872	0.98868	1	21786	0	-0.29101
Mtl5	4	0.0113	0.037651	0.590483	1417	3	-0.35042	0.98125	0.98114	1	21470	0	-0.35042
Pgc	4	0.011301	0.037651	0.590483	1418	3	-0.3803	0.92732	0.92731	1	19685	0	-0.3803
Clic6	4	0.011318	0.0377	0.590666	1419	4	-0.41955	0.98868	0.98864	1	21785	0	-0.41955
Zscan30	4	0.011321	0.037715	0.590666	1420	4	-0.20895	0.98868	0.98864	1	21784	0	-0.20895
Vmn2r54	4	0.011341	0.037778	0.591027	1421	4	-0.3849	0.98866	0.98862	1	21783	0	-0.3849
Pdc	4	0.011345	0.037791	0.591027	1422	2	-0.14338	0.85927	0.85902	1	17851	0	-0.14338
Gm4884	4	0.011364	0.037847	0.591495	1423	4	-0.41239	0.98864	0.98859	1	21782	0	-0.41239
Tnfrsf13b	4	0.011389	0.037927	0.591589	1424	3	-0.34932	0.84614	0.84581	1	17557	0	-0.34932
Prss45	4	0.01139	0.037931	0.591589	1425	1	0.029404	0.73511	0.74759	1	15249	1	0.029404
Tnks2	4	0.01139	0.037931	0.591589	1426	2	-0.38344	0.67256	0.70491	1	14285	1	-0.38344
Prss21	4	0.011406	0.037981	0.591744	1427	3	-0.39071	0.95899	0.9589	1	20689	0	-0.39071
1700016C15Rik	4	0.011426	0.038041	0.591744	1428	4	-0.14208	0.98857	0.98853	1	21780	0	-0.14208
Kank4	4	0.011435	0.03807	0.591744	1429	1	0.18717	0.089633	0.19618	0.970879	4530	2	0.18717
Med30	4	0.011437	0.038076	0.591744	1430	3	-0.5498	0.83173	0.83145	1	17202	0	-0.5498
Mospd2	4	0.01144	0.038091	0.591744	1431	3	-0.4204	0.96799	0.96786	1	20959	0	-0.4204
Pfn3	4	0.011449	0.038118	0.591744	1432	3	-0.39633	0.97846	0.97842	1	21359	0	-0.39633
Nom1	4	0.011452	0.038125	0.591744	1433	2	-0.23229	0.34156	0.4849	1	9734	2	-0.23229
Epcam	4	0.011476	0.038189	0.591823	1434	4	-0.25773	0.98852	0.98848	1	21779	0	-0.25773
Hivep2	4	0.011482	0.038207	0.591823	1435	4	-0.40412	0.98852	0.98847	1	21778	0	-0.40412
D17H6S53E	4	0.011482	0.038208	0.591823	1436	3	-0.3541	0.76608	0.77172	1	15790	1	-0.3541
Vmn2r31	4	0.011497	0.038253	0.59211	1437	4	-0.39256	0.9885	0.98846	1	21776	0	-0.39256
Plin2	8	0.011501	0.049182	0.649744	1438	6	-0.25736	0.74326	0.85671	1	15377	1	-0.25736
Zkscan5	4	0.01153	0.03836	0.593264	1439	4	-0.32729	0.98847	0.98843	1	21775	0	-0.32729
Loxhd1	4	0.011535	0.03838	0.593264	1440	2	-0.31644	0.84999	0.84963	1	17652	0	-0.31644
Vmn2r62	4	0.01158	0.038512	0.594895	1441	3	-0.44715	0.7299	0.7438	1	15175	1	-0.44715
Ccdc138	4	0.011603	0.038586	0.595225	1442	3	-0.37094	0.85307	0.85269	1	17716	0	-0.37094
Nmbr	4	0.011615	0.038624	0.595306	1443	2	-0.015233	0.39193	0.53682	1	10763	2	-0.015233
Vmn1r157	4	0.011631	0.038673	0.595306	1444	3	-0.46733	0.68558	0.71335	1	14476	1	-0.46733
Gm6176	4	0.011642	0.03871	0.595306	1445	3	-0.2886	0.96997	0.96989	1	21031	0	-0.2886
Vmn1r93	2	0.011643	0.021944	0.490026	1446	2	-0.68361	0.93286	0.93291	1	19855	0	-0.68361
Defb40	4	0.011644	0.038714	0.595306	1447	4	-0.44773	0.98836	0.98831	1	21773	0	-0.44773
Itga5	4	0.011655	0.038748	0.595306	1448	3	-0.48852	0.56909	0.64619	1	12982	1	-0.48852
Gipc3	4	0.011665	0.038777	0.595306	1449	3	-0.33485	0.97143	0.97137	1	21087	0	-0.33485
Katnal1	4	0.011672	0.038802	0.595306	1450	4	-0.24569	0.98833	0.98828	1	21772	0	-0.24569
Olfr775	4	0.011704	0.038901	0.59642	1451	2	-0.14992	0.73979	0.75106	1	15320	1	-0.14992
Pdk2	4	0.011729	0.03897	0.59692	1452	4	-0.19997	0.98827	0.98822	1	21769	0	-0.19997
Vmn2r101	4	0.011734	0.038986	0.59692	1453	4	-0.32289	0.98827	0.98821	1	21768	0	-0.32289
Rsg1	4	0.011758	0.039064	0.597703	1454	4	-0.32119	0.98824	0.98818	1	21766	0	-0.32119
Aldh1b1	4	0.011796	0.039182	0.598819	1455	4	-0.22708	0.9882	0.98814	1	21765	0	-0.22708
LOC105242399	4	0.011809	0.039211	0.598819	1456	3	-0.958	0.77399	0.77818	1	15935	1	-0.958
Dcxr	4	0.011812	0.039216	0.598819	1457	3	-0.45739	0.97379	0.97379	1	21172	0	-0.45739
Sftpd	4	0.011851	0.039336	0.599955	1458	4	-0.31435	0.98815	0.98808	1	21764	0	-0.31435
LOC102634132	4	0.011853	0.039344	0.599955	1459	4	-0.29557	0.98815	0.98808	1	21763	0	-0.29557
Mkl2	4	0.011896	0.039468	0.601308	1460	2	-0.26682	0.7542	0.76221	1	15559	1	-0.26682
Basp1	4	0.011902	0.039486	0.601308	1461	3	-0.34082	0.95242	0.9524	1	20459	0	-0.34082
Cntnap1	4	0.011917	0.039535	0.601452	1462	4	-0.25831	0.98808	0.98802	1	21761	0	-0.25831
Ms4a6d	4	0.011922	0.039549	0.601452	1463	4	-0.3539	0.98808	0.98801	1	21760	0	-0.3539
Ccdc61	4	0.011949	0.039632	0.601598	1464	3	-0.34773	0.95738	0.95733	1	20641	0	-0.34773
Suds3	4	0.011951	0.039643	0.601598	1465	4	-0.58003	0.98805	0.98798	1	21759	0	-0.58003
Foxq1	4	0.011955	0.039652	0.601598	1466	4	-0.19043	0.98805	0.98797	1	21758	0	-0.19043
Cklf	4	0.011959	0.039665	0.601598	1467	2	-0.35725	0.35545	0.49919	1	10028	1	-0.35725
Ttyh3	4	0.011974	0.039705	0.601812	1468	4	-0.16552	0.98803	0.98795	1	21757	0	-0.16552
Irak3	4	0.011985	0.039743	0.60198	1469	4	-0.34512	0.9868	0.98675	1	21703	0	-0.34512
NO_SITE_438	2	0.012026	0.022658	0.493264	1470	1	-0.65526	0.81367	0.81318	1	16788	0	-0.65526
Fbxw24	4	0.012043	0.039899	0.603944	1471	4	-0.32566	0.98796	0.98789	1	21755	0	-0.32566
Cpeb2	4	0.012055	0.039933	0.603964	1472	4	-0.19898	0.98795	0.98788	1	21754	0	-0.19898
St3gal5	4	0.012081	0.040007	0.603964	1473	4	-0.32916	0.98792	0.98786	1	21753	0	-0.32916
Fbln2	4	0.01209	0.040033	0.603964	1474	4	-0.28453	0.98791	0.98784	1	21752	0	-0.28453
Ppp1r9b	4	0.012101	0.040073	0.603964	1475	4	-0.23662	0.9879	0.98784	1	21751	0	-0.23662
Tspan2	4	0.012114	0.040117	0.603964	1476	4	-0.28852	0.98789	0.98782	1	21750	0	-0.28852
Pus1	4	0.012142	0.040203	0.603964	1477	2	-0.14033	0.068526	0.15681	0.929622	3769	2	-0.14033
Mettl21c	4	0.012148	0.04022	0.603964	1478	2	-0.52835	0.23437	0.3742	1	7648	1	-0.52835
Ppp1r21	4	0.012152	0.040232	0.603964	1479	3	-0.62708	0.97648	0.9765	1	21286	0	-0.62708
Plekhm2	4	0.012153	0.040238	0.603964	1480	2	-0.29923	0.97008	0.97002	1	21033	0	-0.29923
Wdr77	4	0.012155	0.040239	0.603964	1481	4	-0.68132	0.98785	0.98778	1	21748	0	-0.68132
Cpeb3	4	0.012157	0.040249	0.603964	1482	3	-0.38296	0.98309	0.983	1	21540	0	-0.38296
Star	4	0.012163	0.040271	0.603964	1483	3	-0.46988	0.87409	0.87398	1	18219	0	-0.46988
Klk5	4	0.012171	0.040295	0.603964	1484	2	-0.32788	0.95235	0.95233	1	20455	0	-0.32788
Hs3st4	4	0.012188	0.040354	0.603964	1485	2	-0.20545	0.40361	0.54902	1	10997	1	-0.20545
Fcrla	4	0.012199	0.040392	0.603964	1486	3	-0.35094	0.59155	0.65804	1	13245	1	-0.35094
Gbp5	4	0.012206	0.040406	0.603964	1487	4	-0.29957	0.98779	0.98773	1	21747	0	-0.29957
Guk1	4	0.012223	0.040451	0.603964	1488	3	-0.51025	0.98493	0.98486	1	21624	0	-0.51025
ONE_NON-GENE_SITE_437	2	0.012228	0.023031	0.493346	1489	1	-0.41575	0.76217	0.76175	1	15710	0	-0.41575
Tle1	4	0.012255	0.040547	0.603964	1490	3	-0.34916	0.92255	0.92258	1	19527	0	-0.34916
Spp1	4	0.012269	0.040586	0.603964	1491	3	-0.30027	0.8878	0.88768	1	18580	0	-0.30027
Stab2	4	0.012272	0.040597	0.603964	1492	4	-0.22702	0.98773	0.98766	1	21745	0	-0.22702
Rmnd5a	4	0.012273	0.040598	0.603964	1493	3	-0.40587	0.96476	0.96465	1	20859	0	-0.40587
Mboat4	4	0.012274	0.040599	0.603964	1494	3	-0.38363	0.80639	0.80678	1	16633	1	-0.38363
Snx9	4	0.012277	0.040606	0.603964	1495	4	-0.20765	0.98772	0.98766	1	21744	0	-0.20765
Sntn	4	0.012286	0.040633	0.603964	1496	4	-0.32937	0.98771	0.98765	1	21743	0	-0.32937
Gm7982	4	0.012288	0.040639	0.603964	1497	3	-0.57648	0.8487	0.84834	1	17622	0	-0.57648
Capza1	4	0.012315	0.040715	0.603964	1498	3	-0.55336	0.97904	0.979	1	21382	0	-0.55336
AU018091	4	0.012317	0.040718	0.603964	1499	4	-0.2263	0.98768	0.98762	1	21742	0	-0.2263
Sgsm3	4	0.012319	0.040728	0.603964	1500	4	-0.38119	0.98768	0.98761	1	21741	0	-0.38119
Olfr390	4	0.012323	0.040738	0.603964	1501	3	-0.39459	0.96882	0.96869	1	20989	0	-0.39459
Cenpp	4	0.012328	0.040756	0.603964	1502	4	-0.27267	0.98767	0.9876	1	21740	0	-0.27267
Pou2f2	4	0.012331	0.040766	0.603964	1503	3	-0.2717	0.94495	0.94489	1	20209	0	-0.2717
Ccdc40	4	0.012336	0.040781	0.603964	1504	4	-0.28781	0.98766	0.9876	1	21739	0	-0.28781
D3Ertd751e	4	0.012336	0.040783	0.603964	1505	3	-0.57757	0.27692	0.41835	1	8438	1	-0.57757
Gm10142	4	0.012357	0.040846	0.604106	1506	4	-0.33437	0.98764	0.98758	1	21738	0	-0.33437
Gm38481	4	0.012395	0.040959	0.605388	1507	3	-0.37535	0.93591	0.93585	1	19932	0	-0.37535
Sirt4	4	0.012411	0.041011	0.605464	1508	3	-0.37837	0.97873	0.97868	1	21371	0	-0.37837
Gar1	4	0.012413	0.041018	0.605464	1509	4	-0.19911	0.98759	0.98753	1	21737	0	-0.19911
Olfr1208	4	0.012448	0.04112	0.606568	1510	2	-0.18938	0.33735	0.48055	1	9651	2	-0.18938
Caprin1	4	0.012468	0.041168	0.606883	1511	3	-0.33792	0.97976	0.97967	1	21412	0	-0.33792
Rasa2	4	0.012498	0.041261	0.607444	1512	4	-0.35433	0.9875	0.98744	1	21735	0	-0.35433
Gm10666	4	0.012506	0.041284	0.607444	1513	2	-0.41649	0.62368	0.67582	1	13642	1	-0.41649
Fbxo40	4	0.012508	0.041287	0.607444	1514	4	-0.26231	0.98749	0.98744	1	21734	0	-0.26231
Gm3402	4	0.012525	0.041338	0.607517	1515	4	-0.50244	0.98697	0.9869	1	21712	0	-0.50244
Gm36864	4	0.012528	0.041345	0.607517	1516	3	-0.46373	0.45329	0.59213	1	11890	1	-0.46373
Dusp7	4	0.012545	0.0414	0.607927	1517	4	-0.30248	0.98745	0.9874	1	21732	0	-0.30248
Diexf	4	0.012557	0.041435	0.608031	1518	3	-0.30771	0.92907	0.92906	1	19739	0	-0.30771
Sgms2	4	0.012566	0.041461	0.608031	1519	4	-0.30777	0.98743	0.98738	1	21730	0	-0.30777
Ndrg4	4	0.012595	0.041562	0.60912	1520	3	-0.20316	0.81645	0.81634	1	16848	1	-0.20316
Opn3	4	0.012602	0.041591	0.609155	1521	2	-0.18989	0.54495	0.63414	1	12720	1	-0.18989
Srek1	4	0.012617	0.041641	0.609398	1522	3	-0.46888	0.97986	0.97976	1	21418	0	-0.46888
Dazap1	4	0.012622	0.041662	0.609398	1523	3	-0.39435	0.90216	0.90204	1	18964	0	-0.39435
LOC108168657	4	0.012675	0.041815	0.611245	1524	4	-0.31702	0.98733	0.98726	1	21726	0	-0.31702
Enc1	4	0.012737	0.042009	0.613673	1525	2	-0.29842	0.83901	0.83867	1	17390	0	-0.29842
Ifi47	4	0.012759	0.042088	0.614434	1526	3	-0.45046	0.58653	0.65537	1	13184	1	-0.45046
Mmrn1	4	0.012795	0.042193	0.615565	1527	3	-0.37505	0.98021	0.98012	1	21434	0	-0.37505
Clpx	4	0.012808	0.042225	0.615647	1528	4	-0.25633	0.98719	0.98713	1	21723	0	-0.25633
Gusb	4	0.01282	0.042265	0.615766	1529	4	-0.19204	0.98718	0.98713	1	21722	0	-0.19204
1700001P01Rik	4	0.012827	0.042288	0.615766	1530	4	-0.29062	0.98717	0.98712	1	21721	0	-0.29062
ONE_NON-GENE_SITE_261	2	0.012883	0.024242	0.501232	1531	2	-0.50474	0.98712	0.98718	1	21720	0	-0.50474
Cwf19l1	4	0.012944	0.042643	0.619969	1532	4	-0.24735	0.98706	0.987	1	21719	0	-0.24735
Tex40	4	0.012946	0.042647	0.619969	1533	3	-0.34881	0.76307	0.76926	1	15723	1	-0.34881
NO_SITE_817	2	0.012949	0.024347	0.50157	1534	1	-0.77353	0.75618	0.75585	1	15595	0	-0.77353
LOC108168506	4	0.012961	0.042689	0.619969	1535	3	-0.29167	0.97542	0.97541	1	21230	0	-0.29167
Fra10ac1	4	0.012963	0.042695	0.619969	1536	4	-0.32975	0.98704	0.98698	1	21718	0	-0.32975
Zfy1	4	0.01297	0.042714	0.619969	1537	4	-0.38211	0.98703	0.98697	1	21717	0	-0.38211
Ddx39b	4	0.013003	0.042824	0.621166	1538	4	-0.37162	0.987	0.98693	1	21716	0	-0.37162
Ccdc190	4	0.013017	0.04286	0.621195	1539	4	-0.36027	0.98698	0.98692	1	21715	0	-0.36027
Twist2	4	0.013024	0.042881	0.621195	1540	4	-0.30924	0.98698	0.98691	1	21714	0	-0.30924
Tchp	4	0.013048	0.042942	0.621598	1541	4	-0.31534	0.98695	0.98688	1	21711	0	-0.31534
Tfe3	4	0.013055	0.042964	0.621598	1542	4	-0.17489	0.98694	0.98688	1	21710	0	-0.17489
Agap3	4	0.013064	0.042994	0.621643	1543	2	-0.27348	0.91935	0.91932	1	19439	0	-0.27348
ONE_NON-GENE_SITE_737	2	0.013081	0.024582	0.502925	1544	2	-0.49474	0.98692	0.98697	1	21709	0	-0.49474
Ccl26	4	0.013082	0.043043	0.621899	1545	2	-0.18289	0.29751	0.43942	1	8821	1	-0.18289
Spaca6	4	0.01309	0.043067	0.621899	1546	4	-0.27981	0.98691	0.98685	1	21708	0	-0.27981
Inha	4	0.013101	0.043103	0.622027	1547	4	-0.18271	0.9869	0.98683	1	21707	0	-0.18271
Paqr6	4	0.013136	0.043214	0.622064	1548	4	-0.21878	0.98686	0.98679	1	21706	0	-0.21878
Fpr2	4	0.01314	0.043226	0.622064	1549	4	-0.18001	0.98686	0.98679	1	21705	0	-0.18001
Tmprss11a	4	0.013141	0.043232	0.622064	1550	3	-0.29804	0.82366	0.82346	1	17006	0	-0.29804
Zbed5	4	0.013144	0.043244	0.622064	1551	2	-0.18797	0.26399	0.40491	1	8197	2	-0.18797
Aida	4	0.013185	0.043364	0.623394	1552	4	-0.2772	0.98681	0.98676	1	21704	0	-0.2772
Gm21454	4	0.013202	0.043409	0.623627	1553	3	-0.34823	0.94919	0.94917	1	20343	0	-0.34823
Dhfr	4	0.013212	0.043435	0.623627	1554	4	-0.46748	0.98679	0.98673	1	21702	0	-0.46748
Cep85l	4	0.01323	0.043498	0.623753	1555	4	-0.16059	0.98677	0.98671	1	21701	0	-0.16059
Abcb5	4	0.013231	0.043499	0.623753	1556	3	-0.4657	0.95698	0.95692	1	20629	0	-0.4657
Slc25a45	4	0.013241	0.04353	0.623803	1557	3	-0.39894	0.92966	0.92964	1	19759	0	-0.39894
Styk1	4	0.013279	0.043643	0.625027	1558	4	-0.29894	0.98672	0.98666	1	21698	0	-0.29894
Pex11g	4	0.013291	0.043681	0.625176	1559	3	-0.27403	0.94814	0.94813	1	20316	0	-0.27403
Vps18	4	0.013302	0.043714	0.625251	1560	3	-0.52501	0.95798	0.95792	1	20656	0	-0.52501
Smim6	4	0.013342	0.043841	0.626023	1561	3	-0.34395	0.96755	0.9674	1	20942	0	-0.34395
Brat1	4	0.013342	0.043841	0.626023	1562	3	-0.56228	0.81338	0.81345	1	16784	1	-0.56228
Bin2	4	0.013379	0.04396	0.626023	1563	4	-0.23542	0.98662	0.98655	1	21697	0	-0.23542
Zmat5	4	0.01338	0.043963	0.626023	1564	3	-0.55068	0.091564	0.19972	0.972009	4603	1	-0.55068
Dpy19l2	4	0.013387	0.043988	0.626023	1565	4	-0.38473	0.98661	0.98654	1	21696	0	-0.38473
Speer4f1	4	0.013391	0.044003	0.626023	1566	3	-0.4909	0.88104	0.88088	1	18397	0	-0.4909
Fth1	4	0.013405	0.044049	0.626023	1567	3	-0.38792	0.98044	0.98035	1	21439	0	-0.38792
Atp11b	4	0.013414	0.044077	0.626023	1568	4	-0.30711	0.98659	0.98651	1	21695	0	-0.30711
Ercc1	4	0.013416	0.044083	0.626023	1569	3	-0.41061	0.77659	0.78035	1	15984	1	-0.41061
Gpr4	4	0.013419	0.04409	0.626023	1570	3	-0.39099	0.96604	0.96589	1	20903	0	-0.39099
Prpf18	4	0.013421	0.044095	0.626023	1571	4	-0.24515	0.98658	0.9865	1	21694	0	-0.24515
Hnrnpa2b1	4	0.013423	0.044101	0.626023	1572	2	-0.33146	0.97301	0.973	1	21144	0	-0.33146
Ddx52	4	0.013434	0.044137	0.626131	1573	3	-0.54708	0.89244	0.89229	1	18709	0	-0.54708
Emc8	4	0.01345	0.044179	0.626131	1574	2	-0.51323	0.89463	0.89446	1	18768	0	-0.51323
Acta2	4	0.013455	0.044191	0.626131	1575	2	0.16651	0.019874	0.059648	0.702808	1906	2	0.16651
Ttll7	4	0.013479	0.044263	0.626221	1576	4	-0.1879	0.98652	0.98645	1	21693	0	-0.1879
Pbsn	4	0.013483	0.044274	0.626221	1577	2	-0.25597	0.6307	0.67978	1	13724	1	-0.25597
Tgfb2	4	0.013495	0.044317	0.626221	1578	2	-0.10702	0.31953	0.46207	1	9252	2	-0.10702
Trim59	4	0.013506	0.044352	0.626221	1579	4	-0.40663	0.98649	0.98642	1	21691	0	-0.40663
Fig4	4	0.013513	0.044378	0.626221	1580	3	-0.33895	0.82082	0.8206	1	16944	1	-0.33895
Zp3r	4	0.013519	0.044395	0.626221	1581	2	-0.17901	0.84599	0.84566	1	17551	0	-0.17901
Eif4enif1	4	0.01354	0.044459	0.626221	1582	3	-0.49996	0.9688	0.96867	1	20987	0	-0.49996
Cxcl3	4	0.013542	0.044469	0.626221	1583	3	-0.34938	0.55096	0.63709	1	12775	1	-0.34938
Nepn	4	0.013544	0.044475	0.626221	1584	2	-0.016383	0.29701	0.43891	1	8814	2	-0.016383
NO_SITE_362	2	0.01357	0.025488	0.512295	1585	2	-0.39475	0.98643	0.98646	1	21690	0	-0.39475
BC029214	4	0.013589	0.044599	0.627567	1586	1	0.49869	0.001884	0.0067376	0.274159	550	2	0.49869
Gm1043	4	0.013597	0.044626	0.627567	1587	2	-0.17925	0.90625	0.90614	1	19077	0	-0.17925
Dnajc24	4	0.013626	0.044727	0.628577	1588	4	-0.23909	0.98637	0.9863	1	21689	0	-0.23909
Tbx1	4	0.013634	0.044753	0.628577	1589	3	-0.55262	0.97961	0.97954	1	21401	0	-0.55262
Phc2	4	0.013658	0.044812	0.628823	1590	3	-0.35189	0.20675	0.34577	1	7107	1	-0.35189
Sbno1	4	0.013678	0.044853	0.628823	1591	3	-0.73311	0.98578	0.9857	1	21660	0	-0.73311
Pdcd4	4	0.013679	0.044859	0.628823	1592	3	-0.16395	0.89478	0.89462	1	18773	0	-0.16395
Slc25a10	4	0.013689	0.044882	0.628823	1593	3	-0.35135	0.94838	0.94838	1	20320	0	-0.35135
Tmbim1	4	0.013717	0.044941	0.629013	1594	3	-0.39456	0.72071	0.73715	1	15030	1	-0.39456
Obox2	4	0.013787	0.04508	0.630073	1595	3	-0.39272	0.54961	0.63642	1	12768	1	-0.39272
Gm11554	4	0.013794	0.045094	0.630073	1596	3	-0.27896	0.94472	0.94468	1	20201	0	-0.27896
Sall2	4	0.013834	0.045198	0.630073	1597	3	-0.40261	0.80385	0.80439	1	16583	1	-0.40261
Hgsnat	4	0.013842	0.045218	0.630073	1598	3	-0.26798	0.57394	0.64872	1	13038	1	-0.26798
Alox12b	4	0.013846	0.045231	0.630073	1599	2	-0.19228	0.18247	0.32052	1	6656	2	-0.19228
Rab3c	4	0.013852	0.045239	0.630073	1600	2	-0.35686	0.96696	0.96682	1	20927	0	-0.35686
Pramef12	4	0.013858	0.04525	0.630073	1601	1	0.033676	0.88197	0.8818	1	18428	0	0.033676
9130019O22Rik	4	0.013886	0.045315	0.630131	1602	3	-0.29296	0.986	0.98593	1	21670	0	-0.29296
Scml4	4	0.013903	0.045352	0.630131	1603	1	0.12455	0.1957	0.33424	1	6903	2	0.12455
NO_SITE_884	2	0.013905	0.026084	0.517088	1604	2	-0.49237	0.9861	0.98613	1	21681	0	-0.49237
Abcg1	4	0.013907	0.045358	0.630131	1605	2	-0.47696	0.82934	0.82908	1	17146	0	-0.47696
AI481877	4	0.013918	0.045388	0.630131	1606	3	-0.45924	0.96112	0.961	1	20757	0	-0.45924
Vmn1r104	4	0.013934	0.045421	0.630131	1607	3	-0.97411	0.4833	0.60527	1	12126	1	-0.97411
Dmrt1	4	0.013938	0.045431	0.630131	1608	2	-0.19497	0.69969	0.72256	1	14692	1	-0.19497
2023-03-04	4	0.013948	0.04545	0.630131	1609	2	-0.12283	0.96368	0.96356	1	20837	0	-0.12283
ONE_NON-GENE_SITE_135	2	0.013961	0.02618	0.517461	1610	2	-0.46936	0.98604	0.98607	1	21674	0	-0.46936
Slc36a3	4	0.013993	0.045548	0.630791	1611	2	-0.15442	0.51043	0.61755	1	12368	1	-0.15442
Akr1c19	4	0.013994	0.045553	0.630791	1612	3	-0.31296	0.97684	0.97688	1	21298	0	-0.31296
Tex29	4	0.014037	0.045641	0.631167	1613	1	0.13168	0.16792	0.30535	1	6417	2	0.13168
Gm14459	4	0.014048	0.045669	0.631167	1614	3	-0.41508	0.47056	0.59961	1	12030	1	-0.41508
Hes3	4	0.014057	0.045689	0.631167	1615	3	-0.41668	0.98325	0.98316	1	21547	0	-0.41668
Pgm1	4	0.014065	0.045708	0.631167	1616	3	-0.40123	0.96053	0.96043	1	20733	0	-0.40123
Btbd2	4	0.014082	0.045745	0.631167	1617	1	0.036343	0.32606	0.46879	1	9404	2	0.036343
Hmces	4	0.014083	0.045748	0.631167	1618	3	-0.4503	0.98573	0.98565	1	21657	0	-0.4503
Nipa1	4	0.014104	0.0458	0.631504	1619	2	-0.32579	0.76668	0.77222	1	15801	1	-0.32579
Ugt2a3	4	0.014172	0.045949	0.633177	1620	2	-0.11916	0.66607	0.70086	1	14201	1	-0.11916
Olfr578	4	0.014217	0.046044	0.634089	1621	2	0.051587	0.10194	0.21837	0.992279	4942	2	0.051587
Sebox	4	0.014247	0.046119	0.634746	1622	3	-0.3148	0.50814	0.61653	1	12338	1	-0.3148
Brip1	4	0.014306	0.046256	0.636234	1623	1	0.11541	0.33931	0.48257	1	9690	2	0.11541
Nkiras2	4	0.01435	0.046357	0.636654	1624	2	-0.19058	0.72952	0.74352	1	15169	1	-0.19058
Dnajb14	4	0.014366	0.046395	0.636654	1625	3	-0.43494	0.85034	0.84996	1	17660	0	-0.43494
Vmn2r99	4	0.014368	0.046399	0.636654	1626	3	-0.40274	0.15516	0.29212	1	6206	1	-0.40274
Akr1cl	4	0.014368	0.046399	0.636654	1627	3	-0.46896	0.98378	0.98369	1	21567	0	-0.46896
Pdik1l	4	0.014415	0.046505	0.636799	1628	3	-0.4454	0.69519	0.71954	1	14628	1	-0.4454
Gm4216	4	0.014425	0.046525	0.636799	1629	3	-0.65808	0.96968	0.96958	1	21021	0	-0.65808
Gm31166	4	0.014457	0.046594	0.636799	1630	3	-0.45519	0.88103	0.88087	1	18395	0	-0.45519
Gm7861	4	0.014462	0.046603	0.636799	1631	3	-0.29028	0.83133	0.83106	1	17193	0	-0.29028
Plagl1	4	0.014468	0.046615	0.636799	1632	3	-0.36615	0.48494	0.60602	1	12143	1	-0.36615
BC037156	4	0.014469	0.046618	0.636799	1633	3	-0.36744	0.83836	0.83803	1	17369	0	-0.36744
Fam102a	4	0.014486	0.046659	0.636799	1634	2	-0.27681	0.87679	0.87667	1	18288	0	-0.27681
Cyp2c69	4	0.014487	0.046663	0.636799	1635	3	-0.27883	0.92052	0.92053	1	19465	0	-0.27883
Glipr1l3	4	0.014512	0.046721	0.637022	1636	3	-0.4211	0.77613	0.77997	1	15973	1	-0.4211
Dnaaf1	4	0.014518	0.046736	0.637022	1637	2	0.07242	0.022706	0.065571	0.723368	2023	2	0.07242
Ndufa11	4	0.014607	0.046924	0.637786	1638	3	-0.37462	0.9343	0.93423	1	19886	0	-0.37462
Ubc	4	0.014622	0.046958	0.637786	1639	3	-0.38063	0.9701	0.97004	1	21034	0	-0.38063
Amot	4	0.014625	0.046965	0.637786	1640	3	-0.27155	0.96077	0.96067	1	20741	0	-0.27155
Esp6	4	0.014628	0.046972	0.637786	1641	3	-0.32592	0.95897	0.95889	1	20688	0	-0.32592
Krtap26-1	4	0.014643	0.04701	0.637786	1642	2	-0.24679	0.37177	0.51607	1	10366	2	-0.24679
Dmrta2	4	0.01465	0.047024	0.637786	1643	2	-0.33364	0.51504	0.61975	1	12409	1	-0.33364
Pmp22	4	0.014662	0.047053	0.637786	1644	3	-0.24977	0.81628	0.81619	1	16845	1	-0.24977
Vmn1r91	4	0.014665	0.047059	0.637786	1645	2	-0.33027	0.57261	0.648	1	13024	1	-0.33027
Fbxo47	4	0.014672	0.047074	0.637786	1646	3	-0.55958	0.96902	0.9689	1	20998	0	-0.55958
Ssc5d	4	0.01471	0.04715	0.638107	1647	2	-0.12854	0.3371	0.48028	1	9641	2	-0.12854
Pdlim3	4	0.014712	0.047154	0.638107	1648	3	-0.37461	0.72	0.73665	1	15016	1	-0.37461
Olfr266	4	0.014739	0.047208	0.638448	1649	3	-0.50613	0.71354	0.73208	1	14918	1	-0.50613
Vmn1r163	4	0.014762	0.047254	0.638673	1650	3	-0.57536	0.91393	0.91382	1	19276	0	-0.57536
Eif4ebp1	4	0.014773	0.047281	0.638673	1651	3	-0.39609	0.76942	0.77446	1	15850	1	-0.39609
Med14	4	0.014813	0.04737	0.639492	1652	2	-0.9339	0.94971	0.94969	1	20366	0	-0.9339
Artn	4	0.014835	0.047421	0.639796	1653	3	-0.41235	0.93054	0.93053	1	19784	0	-0.41235
Cyp2j8	4	0.014856	0.047477	0.640176	1654	3	-0.48584	0.19327	0.33171	1	6851	1	-0.48584
ONE_NON-GENE_SITE_548	2	0.014883	0.027814	0.526498	1655	2	-0.53599	0.96492	0.96501	1	20865	0	-0.53599
Apba2	4	0.014891	0.047567	0.640828	1656	2	-0.33349	0.33916	0.48241	1	9683	2	-0.33349
Spns2	4	0.014901	0.047588	0.640828	1657	3	-0.47981	0.95573	0.95568	1	20579	0	-0.47981
Pigz	4	0.014925	0.047637	0.640828	1658	3	-0.28226	0.86384	0.86364	1	17960	0	-0.28226
Kndc1	4	0.014934	0.047655	0.640828	1659	3	-0.22354	0.64602	0.68875	1	13928	1	-0.22354
Mocs1	4	0.014939	0.047667	0.640828	1660	3	-0.46664	0.96964	0.96955	1	21019	0	-0.46664
ONE_NON-GENE_SITE_220	2	0.01496	0.027959	0.526889	1661	2	-0.4266	0.98504	0.98506	1	21631	0	-0.4266
Gm5347	4	0.01497	0.047748	0.641291	1662	3	-0.32987	0.9776	0.9776	1	21325	0	-0.32987
Eif2a	4	0.014977	0.047758	0.641291	1663	3	-0.4193	0.42792	0.57444	1	11525	1	-0.4193
Capn15	4	0.015023	0.04786	0.642271	1664	2	-0.22202	0.70801	0.72829	1	14820	1	-0.22202
ONE_NON-GENE_SITE_950	2	0.015052	0.028137	0.526889	1665	2	-0.58264	0.98495	0.98497	1	21625	0	-0.58264
Scgb2b7	4	0.015068	0.047961	0.642857	1666	2	-0.091252	0.34974	0.49332	1	9911	2	-0.091252
Tnc	4	0.015083	0.047986	0.642857	1667	3	-0.35567	0.77171	0.77633	1	15893	1	-0.35567
Naaa	4	0.015084	0.047989	0.642857	1668	3	-0.33886	0.98343	0.98334	1	21553	0	-0.33886
Agpat9	4	0.015113	0.048058	0.643397	1669	2	0.0053261	0.30305	0.44513	1	8916	2	0.0053261
Glod4	4	0.015177	0.048192	0.644357	1670	3	-0.33679	0.9119	0.9118	1	19218	0	-0.33679
Cd200	4	0.01518	0.0482	0.644357	1671	3	-0.33814	0.97789	0.97789	1	21340	0	-0.33814
Vmn2r80	4	0.015192	0.048221	0.644357	1672	3	-0.26782	0.91413	0.91402	1	19285	0	-0.26782
Cul7	4	0.015202	0.048243	0.644357	1673	3	-0.45561	0.89272	0.89255	1	18717	0	-0.45561
Cers3	4	0.015224	0.048286	0.644473	1674	2	-0.22993	0.39587	0.54101	1	10843	1	-0.22993
Abca17	4	0.01524	0.048326	0.644473	1675	3	-0.39375	0.98231	0.98221	1	21502	0	-0.39375
Htra3	4	0.015247	0.048338	0.644473	1676	3	-0.41961	0.98548	0.98542	1	21646	0	-0.41961
Aldh3b2	4	0.015282	0.048412	0.644886	1677	3	-0.31039	0.63152	0.68024	1	13730	1	-0.31039
Fkbp2	4	0.015288	0.048426	0.644886	1678	2	-0.33959	0.80721	0.80754	1	16650	1	-0.33959
Serpinb1c	4	0.015321	0.048497	0.645451	1679	3	-0.38634	0.82099	0.82078	1	16951	1	-0.38634
Mief2	4	0.015337	0.048526	0.645461	1680	2	0.017731	0.10832	0.22979	1	5154	2	0.017731
R3hdm2	4	0.01538	0.048607	0.645731	1681	3	-0.36584	0.97896	0.97892	1	21378	0	-0.36584
Mfsd9	4	0.01539	0.048627	0.645731	1682	2	-0.16644	0.61825	0.67277	1	13564	1	-0.16644
Zfp541	4	0.015392	0.048632	0.645731	1683	3	-0.34763	0.84565	0.84531	1	17545	0	-0.34763
Ccdc77	4	0.015435	0.048727	0.646449	1684	2	-0.31004	0.50704	0.61603	1	12326	1	-0.31004
LOC108168003	4	0.015442	0.048743	0.646449	1685	3	-0.76401	0.45851	0.59441	1	11931	1	-0.76401
Vmn1r219	4	0.01548	0.048837	0.647247	1686	2	-0.21873	0.37979	0.52434	1	10524	1	-0.21873
Tmem223	4	0.01549	0.048861	0.647247	1687	3	-0.35563	0.82121	0.821	1	16958	1	-0.35563
Gyltl1b	4	0.015561	0.049019	0.648967	1688	2	-0.15051	0.63188	0.68046	1	13734	1	-0.15051
Mical1	4	0.015605	0.049117	0.649744	1689	2	-0.11503	0.26206	0.40288	1	8165	1	-0.11503
Capn1	4	0.015629	0.049174	0.649744	1690	3	-0.38262	0.97546	0.97545	1	21233	0	-0.38262
Sbk1	4	0.015644	0.049205	0.649744	1691	2	-0.16732	0.17691	0.31473	1	6576	2	-0.16732
LOC108168648	2	0.015647	0.029215	0.530664	1692	2	-0.998	0.98435	0.98437	1	21597	0	-0.998
Efna2	4	0.01565	0.049222	0.649744	1693	2	-0.084134	0.5634	0.64337	1	12915	1	-0.084134
ONE_NON-GENE_SITE_917	2	0.015675	0.029272	0.530664	1694	2	-0.51098	0.98432	0.98435	1	21595	0	-0.51098
Ms4a4a	4	0.015688	0.049298	0.650364	1695	3	-0.3949	0.45571	0.59319	1	11909	1	-0.3949
Ewsr1	4	0.015699	0.04933	0.65041	1696	3	-0.66584	0.97943	0.97936	1	21397	0	-0.66584
Mylk3	4	0.015744	0.049424	0.651269	1697	2	-0.16929	0.75261	0.76097	1	15535	1	-0.16929
Acnat2	4	0.015829	0.049603	0.653249	1698	3	-0.35471	0.89737	0.89724	1	18845	0	-0.35471
S100a3	4	0.015847	0.049643	0.653399	1699	3	-0.27627	0.79818	0.79928	1	16453	1	-0.27627
Arf2	4	0.015874	0.049709	0.653716	1700	2	-0.18579	0.97618	0.97618	1	21270	0	-0.18579
Gm4871	4	0.015881	0.049725	0.653716	1701	3	-0.37523	0.20435	0.34322	1	7061	1	-0.37523
Zfp407	4	0.015919	0.049804	0.654366	1702	1	-0.12906	0.49101	0.60876	1	12191	1	-0.12906
NO_SITE_855	2	0.015929	0.029729	0.535327	1703	2	-0.56432	0.98407	0.98408	1	21578	0	-0.56432
Eno4	4	0.015964	0.049906	0.655072	1704	1	0.15263	0.205	0.34392	1	7071	2	0.15263
Mill2	4	0.015967	0.049915	0.655072	1705	3	-0.42166	0.93155	0.93154	1	19811	0	-0.42166
4930579F01Rik	4	0.015984	0.049952	0.655175	1706	3	-0.42087	0.79752	0.79866	1	16433	1	-0.42087
Mob2	4	0.016008	0.049998	0.655235	1707	1	0.17187	0.08077	0.17981	0.955249	4208	3	0.17187
Il1rl2	4	0.016017	0.05002	0.655235	1708	3	-0.34488	0.518	0.62115	1	12444	1	-0.34488
Etnk2	4	0.01603	0.050044	0.655235	1709	2	-0.30991	0.90475	0.90462	1	19041	0	-0.30991
Gli3	4	0.016045	0.050089	0.655365	1710	3	-0.45463	0.94906	0.94905	1	20339	0	-0.45463
Fam110a	4	0.016053	0.050112	0.655365	1711	3	-0.31816	0.94454	0.9445	1	20194	0	-0.31816
Otud7b	4	0.01609	0.050192	0.655832	1712	3	-0.4162	0.94104	0.94103	1	20090	0	-0.4162
Prss37	4	0.016096	0.050205	0.655832	1713	3	-0.3464	0.95925	0.95917	1	20697	0	-0.3464
ONE_NON-GENE_SITE_269	2	0.016124	0.030057	0.536691	1714	2	-0.48371	0.98388	0.98389	1	21570	0	-0.48371
Wnk1	4	0.016161	0.05034	0.656835	1715	2	-0.16878	0.84117	0.84085	1	17449	0	-0.16878
Cyp2c37	4	0.016184	0.050393	0.656991	1716	3	-0.32821	0.90415	0.90401	1	19019	0	-0.32821
Ppp1r18	4	0.016194	0.05041	0.656991	1717	3	-0.37325	0.87513	0.87498	1	18242	0	-0.37325
Paip1	4	0.016213	0.05046	0.657263	1718	3	-0.26409	0.93503	0.93496	1	19907	0	-0.26409
NO_SITE_940	2	0.016242	0.030271	0.539432	1719	2	-0.70223	0.98376	0.98376	1	21564	0	-0.70223
Papss2	4	0.016243	0.050522	0.657689	1720	3	-0.60352	0.97372	0.97371	1	21168	0	-0.60352
Pepd	4	0.016325	0.050718	0.659638	1721	3	-0.28826	0.72555	0.74067	1	15104	1	-0.28826
Vmn1r172	4	0.016332	0.05073	0.659638	1722	3	-0.36947	0.95046	0.95047	1	20392	0	-0.36947
Catsperb	4	0.016351	0.050773	0.659811	1723	2	0.01636	0.046478	0.11403	0.866209	2933	2	0.01636
NO_SITE_363	2	0.016407	0.030552	0.541947	1724	2	-0.62009	0.98359	0.98361	1	21561	0	-0.62009
Tacc1	4	0.016411	0.050908	0.661003	1725	2	-0.2835	0.7533	0.76149	1	15548	1	-0.2835
Scyl1	4	0.016418	0.050923	0.661003	1726	3	-0.40358	0.94349	0.94347	1	20162	0	-0.40358
Zfp108	4	0.016466	0.051036	0.661995	1727	3	-0.35762	0.94272	0.94268	1	20135	0	-0.35762
Slc13a4	4	0.016482	0.051058	0.661995	1728	3	-0.34447	0.35176	0.49543	1	9951	1	-0.34447
Stag3	4	0.016497	0.051093	0.662069	1729	2	-0.27519	0.69978	0.72262	1	14695	1	-0.27519
Tmem256	4	0.016545	0.0512	0.66308	1730	3	-0.3728	0.73737	0.74925	1	15279	1	-0.3728
Gm38523	4	0.01658	0.051275	0.663664	1731	3	-0.32947	0.91193	0.91183	1	19219	0	-0.32947
Fam47e	4	0.016616	0.051356	0.664338	1732	3	-0.54946	0.98606	0.98599	1	21676	0	-0.54946
Zfp605	4	0.016638	0.051406	0.664604	1733	3	-0.33917	0.72433	0.73978	1	15079	1	-0.33917
Fabp9	4	0.016679	0.051489	0.664946	1734	3	-0.23866	0.97886	0.97881	1	21375	0	-0.23866
Cant1	4	0.016686	0.051498	0.664946	1735	3	-0.37448	0.40793	0.5535	1	11076	1	-0.37448
Dbndd1	4	0.016705	0.051539	0.664946	1736	3	-0.35874	0.06286	0.14595	0.920511	3534	1	-0.35874
Vmn1r63	4	0.016709	0.05155	0.664946	1737	2	-0.31313	0.66106	0.69775	1	14129	1	-0.31313
Ms4a3	4	0.016724	0.051581	0.664956	1738	2	-0.14069	0.80823	0.80849	1	16677	1	-0.14069
Wbscr22	4	0.016764	0.051677	0.665552	1739	3	-0.67284	0.93439	0.93432	1	19890	0	-0.67284
Dusp11	4	0.016769	0.051686	0.665552	1740	2	-0.12122	0.3417	0.48504	1	9736	1	-0.12122
Fam102b	4	0.016822	0.05179	0.666521	1741	3	-0.36448	0.98634	0.98627	1	21687	0	-0.36448
Pstpip1	4	0.016875	0.051901	0.667266	1742	2	-0.29683	0.40753	0.55312	1	11067	1	-0.29683
Trpc5os	4	0.016879	0.051907	0.667266	1743	3	-0.30303	0.93343	0.93338	1	19871	0	-0.30303
Ctxn1	4	0.016972	0.052122	0.669334	1744	3	-0.45305	0.84674	0.84639	1	17574	0	-0.45305
Eif2ak3	4	0.016982	0.052144	0.669334	1745	3	-0.37682	0.87329	0.87318	1	18198	0	-0.37682
Pou4f2	4	0.016989	0.052157	0.669334	1746	3	-0.47156	0.94374	0.9437	1	20171	0	-0.47156
LOC108169102	4	0.017076	0.052351	0.671438	1747	3	-0.26368	0.96556	0.96545	1	20883	0	-0.26368
Flt1	4	0.017129	0.052477	0.672675	1748	3	-0.2635	0.8884	0.88828	1	18597	0	-0.2635
Gm7697	4	0.017171	0.052569	0.673293	1749	3	-0.25886	0.95774	0.95769	1	20649	0	-0.25886
LOC108168578	4	0.017184	0.052596	0.673293	1750	3	-0.25848	0.9087	0.90858	1	19141	0	-0.25848
Il6	4	0.017207	0.052642	0.673293	1751	3	-0.43136	0.66662	0.7012	1	14211	1	-0.43136
Slc22a30	4	0.017218	0.05266	0.673293	1752	3	-0.51508	0.93362	0.93355	1	19875	0	-0.51508
A830010M20Rik	4	0.017238	0.052704	0.673293	1753	2	-0.19687	0.60555	0.66564	1	13419	1	-0.19687
Gm29986	4	0.017272	0.052783	0.673919	1754	3	-0.34658	0.87348	0.87337	1	18204	0	-0.34658
Thrap3	4	0.017303	0.052858	0.67425	1755	3	-0.37375	0.98109	0.98098	1	21463	0	-0.37375
Nfs1	4	0.017326	0.052908	0.67425	1756	3	-0.61455	0.17169	0.3093	1	6483	1	-0.61455
D030056L22Rik	4	0.01735	0.052955	0.67425	1757	2	-0.20551	0.8702	0.87007	1	18121	0	-0.20551
Clic4	4	0.017367	0.052986	0.67425	1758	3	-0.33903	0.9741	0.97408	1	21186	0	-0.33903
Olfr646	4	0.017393	0.053032	0.67425	1759	3	-0.42448	0.068328	0.15643	0.929128	3760	1	-0.42448
Mterf1a	4	0.017395	0.053036	0.67425	1760	3	-0.25519	0.98246	0.98236	1	21510	0	-0.25519
Ankrd17	4	0.0174	0.053047	0.67425	1761	3	-0.52495	0.93596	0.93589	1	19933	0	-0.52495
Gabrr2	4	0.017448	0.053144	0.674894	1762	3	-0.37033	0.95174	0.95173	1	20436	0	-0.37033
Cul2	4	0.017456	0.053158	0.674894	1763	3	-0.60582	0.9855	0.98544	1	21647	0	-0.60582
Alox12	4	0.017475	0.053192	0.674955	1764	2	-0.24816	0.81005	0.81027	1	16720	1	-0.24816
Cat	4	0.017542	0.05334	0.676443	1765	3	-0.36668	0.93729	0.93727	1	19977	0	-0.36668
B230219D22Rik	4	0.017574	0.053418	0.677063	1766	1	0.032125	0.43648	0.58325	1	11704	1	0.032125
Lrwd1	4	0.017593	0.053454	0.677133	1767	3	-0.37009	0.98624	0.98617	1	21684	0	-0.37009
Sorbs1	4	0.017619	0.053501	0.677165	1768	2	-0.22498	0.95769	0.95764	1	20647	0	-0.22498
ONE_NON-GENE_SITE_218	2	0.017624	0.032752	0.56073	1769	2	-0.58286	0.98238	0.98238	1	21509	0	-0.58286
Pelo	4	0.017686	0.053639	0.677165	1770	2	-0.39517	0.78142	0.78446	1	16097	1	-0.39517
6030498E09Rik	4	0.017688	0.053645	0.677165	1771	3	-0.4061	0.45737	0.59392	1	11919	1	-0.4061
Slc22a27	4	0.017691	0.053652	0.677165	1772	3	-0.34718	0.72177	0.73791	1	15043	1	-0.34718
Renbp	4	0.017693	0.053655	0.677165	1773	2	-0.18099	0.11543	0.24222	1	5382	2	-0.18099
Rhox9	4	0.017699	0.053673	0.677165	1774	2	-0.26774	0.42382	0.57012	1	11421	1	-0.26774
Tex26	4	0.017713	0.053696	0.677165	1775	3	-0.34634	0.71223	0.73116	1	14896	1	-0.34634
Lzic	4	0.017726	0.053729	0.677207	1776	3	-0.32756	0.92258	0.92261	1	19530	0	-0.32756
ONE_NON-GENE_SITE_327	2	0.017757	0.032989	0.561808	1777	2	-0.58425	0.98224	0.98226	1	21499	0	-0.58425
Slc25a5	4	0.017816	0.053928	0.678001	1778	2	-0.28647	0.94663	0.94656	1	20265	0	-0.28647
Gjd3	4	0.017823	0.053945	0.678001	1779	2	-0.26408	0.75866	0.76567	1	15638	1	-0.26408
Atp4a	4	0.017829	0.053967	0.678001	1780	3	-0.37199	0.9014	0.90129	1	18945	0	-0.37199
Sat2	4	0.017835	0.053979	0.678001	1781	3	-0.37516	0.71662	0.73421	1	14965	1	-0.37516
Etv5	4	0.017836	0.053981	0.678001	1782	2	-0.30281	0.58957	0.65697	1	13220	1	-0.30281
Mapk10	4	0.017848	0.054003	0.678001	1783	3	-0.3747	0.97481	0.9748	1	21212	0	-0.3747
Olfr846	4	0.017858	0.054026	0.678001	1784	3	-0.37048	0.96797	0.96783	1	20958	0	-0.37048
Osgin1	4	0.017875	0.054057	0.678001	1785	3	-0.29973	0.70644	0.72717	1	14791	1	-0.29973
Olfr507	4	0.017877	0.054062	0.678001	1786	3	-0.36141	0.84251	0.84221	1	17472	0	-0.36141
Nat2	4	0.01796	0.054238	0.679821	1787	3	-0.31909	0.6197	0.67358	1	13581	1	-0.31909
Baiap3	4	0.017976	0.054268	0.679823	1788	2	-0.15746	0.42626	0.57271	1	11481	1	-0.15746
Gm10103	4	0.018009	0.054339	0.680341	1789	3	-0.41613	0.96873	0.96859	1	20984	0	-0.41613
Ndufs8	4	0.018064	0.054464	0.681177	1790	3	-0.30551	0.94002	0.94002	1	20063	0	-0.30551
Kirrel3	4	0.018066	0.054466	0.681177	1791	2	-0.17084	0.92859	0.92859	1	19725	0	-0.17084
Olfr76	4	0.01811	0.054558	0.681939	1792	2	-0.092713	0.86138	0.86115	1	17901	0	-0.092713
Taok1	4	0.0182	0.054749	0.683417	1793	2	-0.16401	0.96678	0.96663	1	20921	0	-0.16401
Rack1	4	0.018208	0.054762	0.683417	1794	2	-0.52907	0.73465	0.74724	1	15241	1	-0.52907
Tagln	4	0.01821	0.054767	0.683417	1795	3	-0.33176	0.97432	0.97431	1	21191	0	-0.33176
Suv420h1	4	0.018279	0.054918	0.684833	1796	3	-0.34305	0.45011	0.59081	1	11860	1	-0.34305
Ptch2	4	0.018323	0.055014	0.684833	1797	3	-0.34215	0.82519	0.82496	1	17046	0	-0.34215
Gmpr2	4	0.018334	0.055033	0.684833	1798	1	0.059684	0.43923	0.58615	1	11773	2	0.059684
Akr1c18	4	0.018339	0.055041	0.684833	1799	3	-0.36356	0.93687	0.93681	1	19961	0	-0.36356
Olfr32	4	0.01834	0.055042	0.684833	1800	2	-0.013557	0.070767	0.1611	0.932223	3860	2	-0.013557
Raph1	4	0.018347	0.055062	0.684833	1801	3	-0.30391	0.72023	0.73682	1	15022	1	-0.30391
Mtmr12	4	0.018385	0.055151	0.685562	1802	3	-0.31683	0.98552	0.98546	1	21648	0	-0.31683
Abra	4	0.018416	0.055218	0.685804	1803	2	-0.15895	0.64241	0.68665	1	13880	1	-0.15895
Bend4	4	0.018423	0.055231	0.685804	1804	2	-0.16398	0.64579	0.68861	1	13927	1	-0.16398
Gm13139	4	0.018437	0.055262	0.685813	1805	2	-0.29478	0.37199	0.51628	1	10372	2	-0.29478
ONE_NON-GENE_SITE_138	2	0.018451	0.034262	0.570164	1806	2	-0.514	0.98155	0.98159	1	21481	0	-0.514
Nrsn1	4	0.018468	0.055336	0.686218	1807	2	-0.11103	0.90709	0.90696	1	19097	0	-0.11103
Ccs	4	0.018477	0.055355	0.686218	1808	3	-0.34481	0.95919	0.9591	1	20695	0	-0.34481
Klra7	4	0.018512	0.055429	0.686404	1809	3	-0.34369	0.67024	0.70346	1	14254	1	-0.34369
Pdia6	4	0.018514	0.055431	0.686404	1810	3	-0.36819	0.92347	0.9235	1	19561	0	-0.36819
Ick	4	0.018541	0.055489	0.686739	1811	2	0.086307	0.0055043	0.019112	0.46037	927	2	0.086307
Cstf2t	4	0.018573	0.055558	0.687225	1812	2	-0.056094	0.14639	0.28294	1	6055	2	-0.056094
ONE_NON-GENE_SITE_900	2	0.018581	0.034469	0.570869	1813	2	-0.28329	0.98142	0.98145	1	21477	0	-0.28329
Trim80	4	0.018595	0.055598	0.687342	1814	3	-0.27852	0.088103	0.19336	0.969087	4470	1	-0.27852
Mtr	4	0.018626	0.055669	0.687848	1815	3	-0.36558	0.94259	0.94255	1	20131	0	-0.36558
Ppat	4	0.018653	0.055729	0.688203	1816	3	-0.35287	0.49438	0.61026	1	12214	1	-0.35287
Dio2	4	0.0187	0.055825	0.688762	1817	3	-0.37318	0.96063	0.96053	1	20735	0	-0.37318
Pdlim1	4	0.018712	0.055852	0.688762	1818	3	-0.43483	0.97963	0.97956	1	21403	0	-0.43483
Vmn2r60	4	0.018719	0.055865	0.688762	1819	3	-0.36032	0.70299	0.72482	1	14744	1	-0.36032
Orai1	4	0.018736	0.055903	0.68885	1820	3	-0.20138	0.98428	0.98422	1	21594	0	-0.20138
Gabrb3	4	0.018758	0.055951	0.689063	1821	2	-0.26001	0.94467	0.94463	1	20198	0	-0.26001
Zfp120	4	0.01878	0.055994	0.689216	1822	2	-0.22813	0.94408	0.94404	1	20180	0	-0.22813
Pcdha7	4	0.018807	0.056056	0.689612	1823	2	-0.29242	0.96714	0.96699	1	20936	0	-0.29242
1700125H20Rik	4	0.018825	0.056104	0.689798	1824	2	-0.17739	0.54878	0.636	1	12763	1	-0.17739
Vmn2r115	4	0.018864	0.056177	0.689798	1825	3	-0.26794	0.97628	0.97629	1	21276	0	-0.26794
Aff1	4	0.018879	0.056216	0.689798	1826	3	-0.36619	0.5384	0.6309	1	12657	1	-0.36619
Csnk1a1	4	0.018892	0.056243	0.689798	1827	3	-0.51885	0.92727	0.92725	1	19681	0	-0.51885
Zfyve27	4	0.018903	0.056267	0.689798	1828	3	-0.29162	0.78915	0.7912	1	16263	1	-0.29162
C1rb	4	0.018926	0.056321	0.689798	1829	3	-0.32265	0.93748	0.93746	1	19983	0	-0.32265
Tnfsf14	4	0.018934	0.056333	0.689798	1830	2	-0.15702	0.40813	0.55372	1	11080	1	-0.15702
Zfand2a	4	0.018955	0.056377	0.689798	1831	2	-0.24083	0.76675	0.77228	1	15803	1	-0.24083
Sgcb	4	0.018959	0.056388	0.689798	1832	3	-0.4366	0.61504	0.67092	1	13524	1	-0.4366
F5	4	0.018962	0.056395	0.689798	1833	3	-0.33894	0.43869	0.58556	1	11760	1	-0.33894
AF366264	4	0.019048	0.056583	0.691199	1834	1	-0.017484	0.9211	0.92112	1	19479	0	-0.017484
Pcdha1	4	0.019081	0.05666	0.691447	1835	3	-0.5055	0.30595	0.44814	1	8976	1	-0.5055
Picalm	4	0.019082	0.056664	0.691447	1836	3	-0.32051	0.97068	0.97061	1	21060	0	-0.32051
Mttp	4	0.019144	0.056798	0.692538	1837	3	-0.31171	0.94724	0.9472	1	20288	0	-0.31171
Ckmt2	4	0.019153	0.056815	0.692538	1838	2	-0.15016	0.14431	0.2808	1	6022	2	-0.15016
Cdk5rap2	4	0.019182	0.056889	0.692614	1839	2	-0.21179	0.69813	0.72152	1	14670	1	-0.21179
Ifi203	4	0.019195	0.056915	0.692614	1840	3	-0.46417	0.75019	0.75909	1	15499	1	-0.46417
Nudt9	4	0.019217	0.056963	0.692614	1841	2	-0.23577	0.62402	0.676	1	13649	1	-0.23577
Nmu	4	0.019217	0.056964	0.692614	1842	3	-0.30497	0.67702	0.70773	1	14347	1	-0.30497
Nkain4	4	0.019221	0.056975	0.692614	1843	3	-0.35342	0.95276	0.95272	1	20473	0	-0.35342
Serpinb10	4	0.019272	0.057086	0.693594	1844	2	-0.17733	0.75463	0.76255	1	15565	1	-0.17733
Nyap1	4	0.019296	0.057146	0.693955	1845	3	-0.34618	0.63991	0.68519	1	13843	1	-0.34618
Gnb1l	4	0.019333	0.057223	0.694518	1846	3	-0.48076	0.98247	0.98236	1	21511	0	-0.48076
Dmc1	4	0.01938	0.057326	0.694937	1847	2	-0.33825	0.26925	0.41031	1	8285	1	-0.33825
Smim15	4	0.019386	0.057336	0.694937	1848	3	-0.30921	0.56211	0.64271	1	12901	1	-0.30921
Zfp316	4	0.019401	0.05737	0.694937	1849	3	-0.40004	0.96753	0.96737	1	20941	0	-0.40004
Olfr1342	4	0.01943	0.057425	0.694937	1850	2	-0.13746	0.081538	0.18128	0.957199	4232	2	-0.13746
Cdk15	4	0.019437	0.057443	0.694937	1851	2	-0.19359	0.55251	0.63784	1	12797	1	-0.19359
Rnf141	4	0.019442	0.057454	0.694937	1852	3	-0.3417	0.54476	0.63404	1	12717	1	-0.3417
Flrt1	4	0.01945	0.057473	0.694937	1853	1	0.28228	0.11986	0.25001	1	5520	3	0.28228
Olfr561	4	0.019467	0.05751	0.695009	1854	3	-0.21302	0.91364	0.91353	1	19269	0	-0.21302
Ubtfl1	4	0.01948	0.057541	0.695009	1855	2	-0.23394	0.44118	0.58707	1	11797	1	-0.23394
Tnfaip8l2	4	0.019512	0.057602	0.695058	1856	2	-0.30142	0.89529	0.89516	1	18785	0	-0.30142
Col4a2	4	0.019523	0.05762	0.695058	1857	3	-0.40304	0.73742	0.74928	1	15281	1	-0.40304
Alad	4	0.019534	0.057637	0.695058	1858	3	-0.37509	0.97844	0.97841	1	21358	0	-0.37509
Kxd1	4	0.019573	0.057723	0.695228	1859	3	-0.2127	0.91799	0.91792	1	19398	0	-0.2127
Prdm10	4	0.019587	0.057746	0.695228	1860	3	-0.43342	0.90354	0.90341	1	19006	0	-0.43342
Plekho2	4	0.019598	0.057768	0.695228	1861	2	-0.18224	0.56698	0.64513	1	12953	1	-0.18224
Gc	4	0.019601	0.057774	0.695228	1862	3	-0.29893	0.85482	0.85452	1	17757	0	-0.29893
Ddhd2	4	0.019704	0.058004	0.697204	1863	3	-0.38649	0.91731	0.91725	1	19377	0	-0.38649
Tesc	4	0.019718	0.058031	0.697204	1864	3	-0.38613	0.95717	0.95712	1	20636	0	-0.38613
NO_SITE_923	2	0.019728	0.036525	0.583274	1865	2	-0.40832	0.98027	0.98031	1	21435	0	-0.40832
Armc9	4	0.019763	0.058124	0.697765	1866	1	0.12495	0.21971	0.35909	1	7369	2	0.12495
Stk10	4	0.01977	0.058139	0.697765	1867	2	-0.22167	0.73777	0.74955	1	15286	1	-0.22167
Arhgap18	4	0.019791	0.058192	0.698028	1868	3	-0.38054	0.72937	0.74342	1	15166	1	-0.38054
Tmprss11b	4	0.019807	0.058229	0.698104	1869	3	-0.3633	0.97333	0.97333	1	21154	0	-0.3633
Gm40814	4	0.019857	0.058345	0.698867	1870	3	-0.9583	0.7977	0.79883	1	16439	1	-0.9583
Esr1	4	0.019872	0.05838	0.698867	1871	3	-0.43983	0.80302	0.80364	1	16566	1	-0.43983
Olfr1497	4	0.019874	0.058386	0.698867	1872	3	-0.28651	0.7989	0.79994	1	16474	1	-0.28651
Gga3	4	0.019919	0.058487	0.699713	1873	2	-0.043626	0.41219	0.55798	1	11162	1	-0.043626
Cxcl9	4	0.019939	0.058531	0.699861	1874	2	-0.20768	0.37239	0.51671	1	10383	1	-0.20768
Zdhhc2	4	0.019968	0.058584	0.700125	1875	3	-0.43717	0.84598	0.84565	1	17550	0	-0.43717
Olfr822	4	0.019994	0.058639	0.700414	1876	3	-0.27594	0.14195	0.27834	1	5978	1	-0.27594
Sumo3	4	0.020087	0.058835	0.702011	1877	3	-0.40202	0.96067	0.96056	1	20737	0	-0.40202
Zfp697	4	0.020148	0.058968	0.703109	1878	3	-0.27854	0.88139	0.88122	1	18410	0	-0.27854
9130023H24Rik	4	0.020168	0.059007	0.703109	1879	3	-0.49453	0.55099	0.63711	1	12776	1	-0.49453
Adgrf3	4	0.020174	0.05902	0.703109	1880	3	-0.39021	0.96529	0.96518	1	20874	0	-0.39021
Gpd2	4	0.020199	0.059076	0.703401	1881	2	-0.43375	0.71212	0.7311	1	14892	1	-0.43375
Zbtb9	4	0.020272	0.05923	0.704207	1882	2	-0.317	0.93224	0.93221	1	19834	0	-0.317
Fbxw4	4	0.020275	0.059237	0.704207	1883	3	-0.35488	0.98516	0.98511	1	21637	0	-0.35488
Vmn1r200	4	0.020326	0.059356	0.705248	1884	3	-0.32757	0.12215	0.25406	1	5593	1	-0.32757
Rtn4r	4	0.020387	0.059496	0.706166	1885	1	0.10176	0.40784	0.55342	1	11073	2	0.10176
Lias	4	0.020411	0.059538	0.706294	1886	3	-0.44188	0.94351	0.94349	1	20163	0	-0.44188
Olfr665	4	0.020439	0.059595	0.706609	1887	3	-0.46778	0.88565	0.88551	1	18521	0	-0.46778
Ctps	4	0.020505	0.059732	0.707744	1888	2	-0.42357	0.72968	0.74364	1	15172	1	-0.42357
Eomes	4	0.020519	0.059763	0.707744	1889	2	-0.070342	0.16216	0.29938	1	6326	2	-0.070342
Dusp2	4	0.02053	0.059785	0.707744	1890	2	-0.12837	0.12634	0.2612	1	5708	2	-0.12837
Nqo1	4	0.020562	0.059853	0.708131	1891	3	-0.31972	0.7565	0.76404	1	15602	1	-0.31972
Themis2	4	0.020585	0.059899	0.708131	1892	2	-0.063332	0.15036	0.28701	1	6128	2	-0.063332
Fkbp6	4	0.02059	0.059912	0.708131	1893	3	-0.46044	0.82425	0.82408	1	17024	0	-0.46044
Trmt13	4	0.020639	0.060015	0.708922	1894	3	-0.43186	0.60004	0.66262	1	13348	1	-0.43186
Rbks	4	0.020655	0.060041	0.708922	1895	1	-0.094717	0.93383	0.93376	1	19881	0	-0.094717
Fgd4	4	0.020776	0.060276	0.710952	1896	2	-0.27493	0.56108	0.6422	1	12885	1	-0.27493
Ppef2	4	0.020833	0.060405	0.712094	1897	2	-0.28424	0.50685	0.61594	1	12325	1	-0.28424
ONE_NON-GENE_SITE_964	2	0.020844	0.03854	0.594928	1898	2	-0.95502	0.97916	0.97919	1	21385	0	-0.95502
Mbd1	4	0.020882	0.060506	0.712915	1899	3	-0.34815	0.84761	0.84725	1	17594	0	-0.34815
Cmpk2	4	0.02093	0.060607	0.713735	1900	2	-0.36252	0.70859	0.72871	1	14830	1	-0.36252
Khdrbs1	4	0.020967	0.060681	0.714183	1901	2	-0.23601	0.24106	0.38115	1	7783	1	-0.23601
NO_SITE_105	2	0.020972	0.038772	0.595306	1902	2	-0.59482	0.97903	0.97905	1	21380	0	-0.59482
Nfatc2ip	4	0.020981	0.060708	0.714183	1903	3	-0.43243	0.80126	0.80204	1	16515	1	-0.43243
Rffl	4	0.020997	0.060747	0.714237	1904	3	-0.27334	0.47753	0.60272	1	12092	1	-0.27334
Cldn34c1	4	0.021012	0.060777	0.714237	1905	3	-0.29287	0.047142	0.11531	0.866209	2966	1	-0.29287
Casp8	4	0.021026	0.060808	0.714237	1906	2	-0.16734	0.65287	0.69283	1	14028	1	-0.16734
Bmp3	4	0.021041	0.060839	0.714237	1907	3	-0.48339	0.93507	0.935	1	19912	0	-0.48339
Vmn2r37	4	0.021085	0.060934	0.714982	1908	3	-0.25629	0.63958	0.68499	1	13840	1	-0.25629
Meox1	4	0.021133	0.061037	0.715813	1909	3	-0.2237	0.95301	0.95297	1	20482	0	-0.2237
Sgsh	4	0.021178	0.061136	0.7164	1910	3	-0.37472	0.63277	0.68097	1	13744	1	-0.37472
Taf6	4	0.021185	0.06115	0.7164	1911	3	-0.93876	0.98408	0.984	1	21580	0	-0.93876
Nme7	4	0.021225	0.061235	0.716883	1912	3	-0.32124	0.98436	0.98429	1	21598	0	-0.32124
Pcsk7	4	0.021235	0.061255	0.716883	1913	2	-0.15969	0.19523	0.33374	1	6886	1	-0.15969
Colq	4	0.02127	0.061326	0.717174	1914	2	-0.1051	0.17722	0.31505	1	6579	2	-0.1051
Hivep3	4	0.021279	0.061347	0.717174	1915	1	0.040907	0.40803	0.55362	1	11078	2	0.040907
Lyzl1	4	0.021294	0.061375	0.717174	1916	3	-0.33312	0.98525	0.98519	1	21639	0	-0.33312
Zfp971	4	0.021368	0.061523	0.718533	1917	2	0.068518	0.28851	0.43023	1	8649	2	0.068518
Scamp4	4	0.021432	0.061655	0.719701	1918	3	-0.23553	0.96904	0.96892	1	20999	0	-0.23553
Olfr1043	4	0.021457	0.061709	0.719958	1919	1	-0.09616	0.92629	0.92627	1	19652	0	-0.09616
Kcnj1	4	0.021486	0.061776	0.720369	1920	3	-0.30045	0.58881	0.65657	1	13210	1	-0.30045
Gpr6	4	0.021564	0.061935	0.721851	1921	3	-0.37853	0.56559	0.64444	1	12932	1	-0.37853
Ddx19b	4	0.021624	0.06207	0.722948	1922	2	-0.31006	0.78018	0.78338	1	16072	1	-0.31006
Vrtn	4	0.021636	0.062093	0.722948	1923	2	-0.2465	0.41212	0.55791	1	11160	1	-0.2465
Lbh	4	0.02168	0.062187	0.72361	1924	1	-0.11637	0.20179	0.3406	1	7010	1	-0.11637
Cxcl2	4	0.021696	0.062222	0.72361	1925	2	-0.16937	0.77498	0.779	1	15953	1	-0.16937
Steap1	4	0.021707	0.062246	0.72361	1926	3	-0.32115	0.95217	0.95216	1	20449	0	-0.32115
Amfr	4	0.021725	0.062289	0.723737	1927	3	-0.19183	0.3259	0.46864	1	9401	1	-0.19183
Rspry1	4	0.02176	0.062368	0.72403	1928	3	-0.44711	0.75651	0.76406	1	15603	1	-0.44711
Usp17lb	4	0.021769	0.062383	0.72403	1929	1	0.070544	0.28871	0.43043	1	8654	2	0.070544
Tmem9b	4	0.021778	0.06241	0.72403	1930	3	-0.41084	0.55866	0.64095	1	12862	1	-0.41084
Dnajb13	4	0.021814	0.062479	0.724399	1931	2	-0.11965	0.73384	0.74666	1	15228	1	-0.11965
Olfr94	4	0.021846	0.062538	0.724399	1932	2	-0.30275	0.93744	0.93742	1	19980	0	-0.30275
Serpina10	4	0.021859	0.062564	0.724399	1933	3	-0.31274	0.90918	0.90907	1	19151	0	-0.31274
Vps13a	4	0.021915	0.062688	0.724399	1934	3	-0.47803	0.8347	0.83442	1	17275	0	-0.47803
Sowahb	4	0.021928	0.062709	0.724399	1935	3	-0.39322	0.94483	0.94478	1	20204	0	-0.39322
Bex1	4	0.021948	0.062753	0.724399	1936	2	-0.081493	0.78983	0.79179	1	16275	1	-0.081493
2310057M21Rik	4	0.021959	0.062777	0.724399	1937	3	-0.43289	0.98608	0.98602	1	21679	0	-0.43289
Fyn	4	0.021976	0.062813	0.724399	1938	3	-0.35105	0.60525	0.66548	1	13412	1	-0.35105
Cib4	4	0.021984	0.06283	0.724399	1939	3	-0.35154	0.89874	0.8986	1	18880	0	-0.35154
Trp53bp1	4	0.021992	0.062845	0.724399	1940	2	0.16671	0.012801	0.04221	0.616557	1527	2	0.16671
Nhlh2	4	0.022022	0.062908	0.724399	1941	3	-0.4678	0.14441	0.28091	1	6025	1	-0.4678
Atp8b2	4	0.022026	0.062914	0.724399	1942	2	-0.32784	0.94872	0.94873	1	20332	0	-0.32784
Lce6a	4	0.022079	0.06302	0.724399	1943	3	-0.42298	0.89755	0.89742	1	18850	0	-0.42298
Mypn	4	0.022081	0.063026	0.724399	1944	1	0.037211	0.10231	0.21905	0.992846	4954	1	0.037211
Map1lc3b	4	0.022087	0.063034	0.724399	1945	2	-0.36541	0.24809	0.38847	1	7912	2	-0.36541
Thyn1	4	0.022109	0.063083	0.724399	1946	3	-0.50439	0.98475	0.98467	1	21612	0	-0.50439
Lrrn4cl	4	0.022114	0.063089	0.724399	1947	3	-0.31641	0.81594	0.81588	1	16833	1	-0.31641
ONE_NON-GENE_SITE_321	2	0.022116	0.040818	0.604093	1948	2	-0.44557	0.97788	0.97792	1	21338	0	-0.44557
Hspb8	4	0.022121	0.063103	0.724399	1949	3	-0.21413	0.088821	0.1947	0.969158	4504	1	-0.21413
Olfr571	4	0.022125	0.063112	0.724399	1950	2	-0.34692	0.72245	0.73841	1	15052	1	-0.34692
LOC102640586	4	0.022126	0.063115	0.724399	1951	3	-0.33253	0.85008	0.84971	1	17654	0	-0.33253
Med31	4	0.022142	0.063152	0.724453	1952	3	-0.76717	0.75753	0.76484	1	15623	1	-0.76717
Catsper1	4	0.02217	0.063211	0.724759	1953	2	-0.12451	0.90848	0.90835	1	19131	0	-0.12451
Exoc6	4	0.022185	0.063246	0.724793	1954	3	-0.29339	0.78548	0.78798	1	16186	1	-0.29339
Tgfb1	4	0.022215	0.063312	0.725184	1955	1	-0.001922	0.75853	0.76557	1	15637	1	-0.001922
Uqcc1	4	0.022259	0.063406	0.725793	1956	2	-0.15487	0.91501	0.91494	1	19305	0	-0.15487
Rhoq	4	0.022268	0.063429	0.725793	1957	2	-0.14293	0.021345	0.062712	0.713964	1969	2	-0.14293
Gprc6a	4	0.022304	0.063499	0.725895	1958	1	-0.013292	0.91433	0.91423	1	19291	0	-0.013292
Slc39a14	4	0.022306	0.063503	0.725895	1959	2	0.028626	0.019537	0.058908	0.698978	1891	2	0.028626
Spata13	4	0.022349	0.063596	0.726227	1960	1	0.32095	0.079169	0.17685	0.950911	4153	3	0.32095
Zcchc7	4	0.022446	0.063791	0.72752	1961	3	-0.35954	0.55578	0.63951	1	12828	1	-0.35954
Ppp1r8	4	0.022451	0.063804	0.72752	1962	2	-0.63226	0.92632	0.92631	1	19653	0	-0.63226
Gm1123	4	0.022452	0.063806	0.72752	1963	3	-0.28392	0.69932	0.72231	1	14688	1	-0.28392
Ncoa3	4	0.022506	0.063923	0.728244	1964	3	-0.35409	0.86888	0.86872	1	18085	0	-0.35409
Tsc1	4	0.022512	0.063934	0.728244	1965	2	-0.23785	0.78498	0.78754	1	16178	1	-0.23785
Lin9	4	0.022537	0.063984	0.728451	1966	3	-0.66706	0.16363	0.30089	1	6350	1	-0.66706
3830417A13Rik	4	0.022564	0.064046	0.728792	1967	3	-0.26801	0.63778	0.68391	1	13817	1	-0.26801
Mettl24	4	0.022616	0.064154	0.729264	1968	3	-0.19591	0.92848	0.9285	1	19720	0	-0.19591
Arhgap35	4	0.022626	0.064176	0.729264	1969	2	-0.12634	0.68129	0.71054	1	14410	1	-0.12634
Cd37	4	0.022649	0.064228	0.729264	1970	3	-0.4174	0.89022	0.89009	1	18642	0	-0.4174
Gpr156	4	0.022657	0.064245	0.729264	1971	3	-0.24862	0.9418	0.94178	1	20109	0	-0.24862
LOC108168681	4	0.02266	0.064249	0.729264	1972	3	-0.7231	0.91632	0.91627	1	19347	0	-0.7231
Kng1	4	0.022676	0.064287	0.729331	1973	3	-0.27119	0.094638	0.20532	0.978929	4701	1	-0.27119
Pcx	4	0.022705	0.064351	0.729483	1974	3	-0.14516	0.89283	0.89265	1	18719	0	-0.14516
Trpm8	4	0.022711	0.064365	0.729483	1975	3	-0.25978	0.98147	0.98137	1	21478	0	-0.25978
Slc16a3	4	0.022794	0.064542	0.730528	1976	3	-0.30767	0.88756	0.88745	1	18574	0	-0.30767
Cd69	4	0.022809	0.064571	0.730528	1977	3	-0.31978	0.53868	0.63104	1	12661	1	-0.31978
Aqp1	4	0.02281	0.064574	0.730528	1978	3	-0.25571	0.92878	0.92878	1	19731	0	-0.25571
Me2	4	0.022848	0.064652	0.730528	1979	3	-0.39014	0.98348	0.98339	1	21556	0	-0.39014
Prl	4	0.022851	0.064657	0.730528	1980	3	-0.30644	0.97976	0.97967	1	21413	0	-0.30644
Klk4	4	0.022856	0.064667	0.730528	1981	2	-0.26882	0.22473	0.36425	1	7459	1	-0.26882
Mtf1	4	0.022863	0.064684	0.730528	1982	2	-0.35228	0.42732	0.57379	1	11508	1	-0.35228
Birc6	4	0.022927	0.064817	0.731667	1983	1	0.056082	0.3952	0.54029	1	10830	2	0.056082
6330409D20Rik	4	0.022972	0.064907	0.73232	1984	1	0.124	0.31352	0.45601	1	9132	2	0.124
Vmn2r76	4	0.023017	0.065007	0.732715	1985	1	-0.012968	0.73518	0.74764	1	15251	1	-0.012968
Pfdn2	4	0.023031	0.065043	0.73275	1986	3	-1.039	0.98565	0.98558	1	21653	0	-1.039
Ap1s3	4	0.023098	0.06518	0.733756	1987	3	-0.23096	0.35395	0.49767	1	10000	1	-0.23096
Klk1b26	4	0.023106	0.065197	0.733756	1988	2	-0.30319	0.71739	0.73477	1	14977	1	-0.30319
Fam117a	4	0.023149	0.065303	0.734583	1989	3	-0.32592	0.88643	0.8863	1	18542	0	-0.32592
4933415F23Rik	4	0.023195	0.065394	0.734717	1990	2	-0.24783	0.36842	0.51269	1	10299	1	-0.24783
Gm5621	4	0.023202	0.065408	0.734717	1991	2	-0.31821	0.53333	0.62844	1	12607	1	-0.31821
LOC102639847	4	0.023216	0.065447	0.734717	1992	3	-0.29665	0.93807	0.93803	1	20009	0	-0.29665
Tnnt3	4	0.023261	0.065535	0.734717	1993	2	0.023547	0.25496	0.39551	1	8039	2	0.023547
Cyp2g1	4	0.023261	0.065535	0.734717	1994	1	0.13138	0.3292	0.47212	1	9467	2	0.13138
Zfp296	4	0.023279	0.06557	0.734717	1995	2	-0.18359	0.72787	0.74234	1	15140	1	-0.18359
Adra2a	4	0.023287	0.065587	0.734717	1996	2	-0.28397	0.24826	0.38862	1	7916	1	-0.28397
BC107364	4	0.023295	0.065607	0.734717	1997	3	-0.48035	0.86913	0.86899	1	18095	0	-0.48035
Atp1a1	4	0.023368	0.065772	0.735379	1998	3	-0.89108	0.84931	0.84893	1	17637	0	-0.89108
Dnm2	4	0.023368	0.065772	0.735379	1999	3	-0.76892	0.98571	0.98563	1	21655	0	-0.76892
[truncated: 20,600 more rows]

## Sheet: WT counter screen
id	num	neg|score	neg|p-value	neg|fdr	neg|rank	neg|goodsgrna	neg|lfc	pos|score	pos|p-value	pos|fdr	pos|rank	pos|goodsgrna	pos|lfc
Cap1	2	6.284e-09	2.1906e-07	0.000619	1	2	-3.2382	1	1	1	22599	0	-3.2382
Capzb	2	1.0388e-08	2.1906e-07	0.000619	2	2	-2.6842	1	1	1	22598	0	-2.6842
Pprc1	2	3.7063e-08	2.1906e-07	0.000619	3	2	-1.5537	1	1	1	22597	0	-1.5537
Wdr1	2	6.7841e-08	2.1906e-07	0.000619	4	2	-1.9269	1	1	1	22596	0	-1.9269
Nedd8	2	1.0785e-07	2.1906e-07	0.000619	5	2	-1.5935	1	1	1	22595	0	-1.5935
Actb	2	1.3966e-07	2.1906e-07	0.000619	6	2	-1.8998	1	1	1	22594	0	-1.8998
Larp1	2	1.7557e-07	2.1906e-07	0.000619	7	2	-1.5632	1	1	1	22593	0	-1.5632
Uba3	2	1.9506e-07	2.1906e-07	0.000619	8	2	-1.3969	1	1	1	22592	0	-1.3969
Ube2m	2	3.3356e-07	6.5717e-07	0.001238	9	2	-1.0374	1	1	1	22591	0	-1.0374
Supt4b	2	3.8794e-07	6.5717e-07	0.001238	10	2	-1.118	1	1	1	22590	0	-1.118
Nae1	2	4.4642e-07	6.5717e-07	0.001238	11	2	-1.1629	1	1	1	22589	0	-1.1629
Gpn2	2	5.7569e-07	6.5717e-07	0.001238	12	2	-1.0867	1	1	1	22588	0	-1.0867
Mnat1	2	8.0037e-07	1.0953e-06	0.001904	13	2	-1.294	1	1	1	22587	0	-1.294
Cdk7	2	1.2569e-06	1.9715e-06	0.003182	14	2	-1.4838	1	1	1	22586	0	-1.4838
Cfl1	2	1.8776e-06	4.1621e-06	0.006271	15	2	-1.3638	1	1	1	22585	0	-1.3638
Med31	2	2.1341e-06	4.6002e-06	0.006498	16	2	-1.2164	1	1	1	22584	0	-1.2164
Gtf2f1	2	2.407e-06	5.4765e-06	0.00728	17	2	-0.80049	1	1	1	22583	0	-0.80049
Supt4a	2	2.5496e-06	5.9146e-06	0.007426	18	2	-1.0343	1	1	1	22582	0	-1.0343
Eif2ak2	2	2.9241e-06	6.7908e-06	0.008077	19	2	-0.63297	1	1	1	22581	0	-0.63297
Ccni	2	3.0021e-06	7.2289e-06	0.008168	20	2	-0.70355	1	1	1	22580	0	-0.70355
Rbx1	2	3.0811e-06	7.667e-06	0.008251	21	2	-0.82486	1	1	1	22579	0	-0.82486
Gtf2e1	2	3.6628e-06	8.9814e-06	0.008825	22	2	-1.0197	1	1	1	22578	0	-1.0197
Usp5	2	3.8382e-06	8.9814e-06	0.008825	23	2	-0.96705	1	1	1	22577	0	-0.96705
Epc2	2	5.1812e-06	1.2924e-05	0.012079	24	2	-0.79824	0.99999	1	1	22576	0	-0.79824
Ercc2	2	5.6019e-06	1.3363e-05	0.012079	25	2	-1.0112	0.99999	1	1	22575	0	-1.0112
Jak1	2	6.3775e-06	1.5991e-05	0.013899	26	2	-0.55823	0.99999	1	1	22574	0	-0.55823
Stat2	2	7.8241e-06	2.0372e-05	0.017052	27	2	-0.61493	0.99999	0.99999	1	22573	0	-0.61493
Taok1	2	8.4704e-06	2.1249e-05	0.01715	28	2	-0.50377	0.99999	0.99999	1	22572	0	-0.50377
Cul3	2	9.6985e-06	2.3001e-05	0.017924	29	2	-0.76177	0.99999	0.99999	1	22571	0	-0.76177
Dgcr8	2	1.2887e-05	2.9573e-05	0.022277	30	2	-0.59656	0.99999	0.99998	1	22570	0	-0.59656
Med11	2	1.6345e-05	3.8335e-05	0.027946	31	2	-0.88845	0.99998	0.99998	1	22569	0	-0.88845
Vmn2r63	2	1.9807e-05	4.184e-05	0.029548	32	2	-0.67669	0.99998	0.99998	1	22568	0	-0.67669
Taf5	2	2.6317e-05	5.6298e-05	0.038554	33	2	-0.75174	0.99997	0.99997	1	22567	0	-0.75174
Ccnk	2	3.0166e-05	6.4622e-05	0.042008	34	2	-0.67656	0.99997	0.99997	1	22566	0	-0.67656
Med4	2	3.0416e-05	6.506e-05	0.042008	35	2	-0.94598	0.99997	0.99997	1	22565	0	-0.94598
Thap11	2	3.3226e-05	7.3823e-05	0.045357	36	2	-0.72797	0.99997	0.99996	1	22564	0	-0.72797
Dicer1	2	3.375e-05	7.4261e-05	0.045357	37	2	-0.73925	0.99997	0.99996	1	22563	0	-0.73925
Polr2b	2	4.065e-05	8.6528e-05	0.051459	38	2	-0.81955	0.99996	0.99996	1	22562	0	-0.81955
Pfdn1	2	4.2401e-05	9.0033e-05	0.052171	39	2	-0.57463	0.99996	0.99996	1	22561	0	-0.57463
Tango6	2	4.4793e-05	9.3976e-05	0.053094	40	2	-0.77491	0.99996	0.99995	1	22560	0	-0.77491
Abcc10	2	5.2693e-05	0.00010887	0.059995	41	2	-0.48172	0.99995	0.99994	1	22559	0	-0.48172
Fam53a	2	5.4685e-05	0.0001115	0.059995	42	2	-0.60521	0.99995	0.99994	1	22558	0	-0.60521
Med14	2	5.6713e-05	0.00011632	0.061133	43	2	-0.8074	0.99994	0.99994	1	22557	0	-0.8074
Pdrg1	2	5.9825e-05	0.00012552	0.06225	44	2	-0.89808	0.99994	0.99994	1	22556	0	-0.89808
Gm4884	2	6.0176e-05	0.0001264	0.06225	45	2	-0.58638	0.99994	0.99994	1	22555	0	-0.58638
Arih1	2	6.1589e-05	0.00012903	0.06225	46	2	-0.66661	0.99994	0.99994	1	22554	0	-0.66661
Actl6a	2	6.2302e-05	0.00012946	0.06225	47	2	-0.77252	0.99994	0.99994	1	22553	0	-0.77252
Pdcd10	2	6.7781e-05	0.00014524	0.068379	48	2	-0.63114	0.99993	0.99993	1	22552	0	-0.63114
Actr5	2	7.9028e-05	0.00016933	0.078097	49	2	-0.45884	0.99992	0.99992	1	22551	0	-0.45884
Nelfb	2	8.7287e-05	0.00018467	0.08273	50	2	-0.6871	0.99991	0.99991	1	22550	0	-0.6871
Ptk2	2	9.0274e-05	0.00018992	0.08273	51	2	-0.46947	0.99991	0.99991	1	22549	0	-0.46947
Kctd10	2	9.0921e-05	0.00019036	0.08273	52	2	-0.83251	0.99991	0.99991	1	22548	0	-0.83251
Polr2g	2	0.00010457	0.00020876	0.089016	53	2	-0.95453	0.9999	0.9999	1	22547	0	-0.95453
Med30	2	0.0001069	0.00021358	0.089384	54	2	-0.46546	0.99989	0.9999	1	22546	0	-0.46546
Rpap2	2	0.00013844	0.0002828	0.112129	55	2	-0.5952	0.99986	0.99987	1	22545	0	-0.5952
Rsph14	2	0.00014058	0.00028806	0.112129	56	2	-0.4953	0.99986	0.99987	1	22544	0	-0.4953
Mrgbp	2	0.00014166	0.00029069	0.112129	57	2	-0.57321	0.99986	0.99987	1	22543	0	-0.57321
Cmtr1	2	0.00014328	0.0002942	0.112129	58	2	-0.90707	0.99986	0.99986	1	22542	0	-0.90707
Foxk1	2	0.00014437	0.00029639	0.112129	59	2	-0.45061	0.99986	0.99986	1	22541	0	-0.45061
Ep400	2	0.00014491	0.0002977	0.112129	60	2	-0.65576	0.99986	0.99986	1	22540	0	-0.65576
Ccm2	2	0.00015377	0.00031041	0.114998	61	2	-0.55342	0.99985	0.99986	1	22539	0	-0.55342
Eif4enif1	2	0.00015887	0.00032048	0.116816	62	2	-0.67385	0.99984	0.99985	1	22538	0	-0.67385
Olfr1442	2	0.00017465	0.0003494	0.125133	63	2	-0.32783	0.99983	0.99984	1	22537	0	-0.32783
Ubr4	2	0.00017887	0.00035728	0.125133	64	2	-0.50833	0.99982	0.99984	1	22536	0	-0.50833
LOC108169098	2	0.0001813	0.00035991	0.125133	65	2	-0.48065	0.99982	0.99983	1	22535	0	-0.48065
Vmn1r113	2	0.00019687	0.00038883	0.131447	66	2	-0.81742	0.9998	0.99981	1	22534	0	-0.81742
Med6	2	0.00019751	0.0003897	0.131447	67	2	-0.69242	0.9998	0.99981	1	22533	0	-0.69242
Taf8	2	0.00021441	0.00042432	0.140408	68	2	-0.56083	0.99979	0.99979	1	22532	0	-0.56083
Taf6	2	0.00021573	0.0004287	0.140408	69	2	-0.89378	0.99978	0.99979	1	22531	0	-0.89378
Zfp677	2	0.00022176	0.0004414	0.141473	70	2	-0.45206	0.99978	0.99978	1	22530	0	-0.45206
Mesdc1	2	0.00022312	0.00044447	0.141473	71	2	-0.45401	0.99978	0.99978	1	22529	0	-0.45401
Gtf2b	2	0.00024885	0.00049266	0.152855	72	2	-0.96636	0.99975	0.99976	1	22528	0	-0.96636
Pfdn6	2	0.00024957	0.00049376	0.152855	73	2	-0.71388	0.99975	0.99976	1	22527	0	-0.71388
Taf1	2	0.00026556	0.00051807	0.158215	74	2	-0.79845	0.99973	0.99974	1	22526	0	-0.79845
Ncbp2	2	0.00028205	0.00054655	0.164686	75	2	-0.97288	0.99972	0.99972	1	22525	0	-0.97288
Pfdn2	2	0.00030612	0.00059518	0.17698	76	2	-0.75538	0.99969	0.9997	1	22524	0	-0.75538
Fahd1	2	0.00031813	0.00062322	0.182911	77	2	-0.55777	0.99968	0.99968	1	22523	0	-0.55777
Gm6164	2	0.00033036	0.00064381	0.186532	78	2	-0.44053	0.99967	0.99966	1	22522	0	-0.44053
Taf9	2	0.00033698	0.0006552	0.18743	79	2	-0.61582	0.99966	0.99966	1	22521	0	-0.61582
Lipo1	2	0.00034451	0.0006736	0.189507	80	2	-0.38251	0.99966	0.99965	1	22520	0	-0.38251
Supt5	2	0.00034703	0.00068018	0.189507	81	2	-0.67214	0.99965	0.99965	1	22519	0	-0.67214
Olfr770	2	0.00035297	0.00068762	0.189507	82	2	-0.45534	0.99965	0.99964	1	22518	0	-0.45534
Scgb1b29	2	0.00038516	0.00074151	0.201897	83	2	-0.90281	0.99961	0.99961	1	22517	0	-0.90281
Tbcb	2	0.00040132	0.00077174	0.207626	84	2	-0.66005	0.9996	0.99959	1	22516	0	-0.66005
Ttbk1	2	0.00041597	0.00079146	0.210425	85	2	-0.49857	0.99958	0.99958	1	22515	0	-0.49857
Rc3h1	2	0.0004432	0.0008414	0.219003	86	2	-0.48735	0.99956	0.99956	1	22514	0	-0.48735
1700010B08Rik	2	0.00044702	0.00084973	0.219003	87	2	-0.46396	0.99955	0.99955	1	22513	0	-0.46396
Gtf2f2	2	0.00044942	0.00085279	0.219003	88	2	-0.53987	0.99955	0.99955	1	22512	0	-0.53987
Ypel5	2	0.00046932	0.00088346	0.22433	89	2	-0.68753	0.99953	0.99953	1	22511	0	-0.68753
Fosl1	2	0.00050735	0.00096188	0.241529	90	2	-0.71404	0.99949	0.99948	1	22510	0	-0.71404
Polr2d	2	0.00051349	0.00097371	0.241813	91	2	-0.71922	0.99949	0.99948	1	22509	0	-0.71922
Gm9840	2	0.00056615	0.0010793	0.263228	92	1	-0.59249	0.89941	0.89932	1	19900	0	-0.59249
Mrpl21	2	0.00056934	0.0010832	0.263228	93	2	-0.36603	0.99943	0.99942	1	22508	0	-0.36603
Nectin2	2	0.00058566	0.0011143	0.267906	94	2	-0.3874	0.99941	0.9994	1	22507	0	-0.3874
Ptgr2	2	0.00059336	0.0011279	0.268317	95	2	-0.48576	0.99941	0.99939	1	22506	0	-0.48576
Xpo5	2	0.00063147	0.0012011	0.282745	96	2	-0.66688	0.99937	0.99935	1	22505	0	-0.66688
Rngtt	2	0.00064521	0.0012274	0.285955	97	2	-0.88401	0.99935	0.99934	1	22504	0	-0.88401
Klf16	2	0.00066025	0.0012537	0.289099	98	2	-0.52887	0.99934	0.99933	1	22503	0	-0.52887
Dhx38	2	0.00067606	0.0012813	0.292479	99	2	-0.43465	0.99932	0.99931	1	22502	0	-0.43465
Il6st	2	0.00069324	0.0013084	0.295693	100	2	-0.35932	0.99931	0.9993	1	22501	0	-0.35932
Zfp85	2	0.00074671	0.0014088	0.315214	101	2	-0.39488	0.99925	0.99924	1	22500	0	-0.39488
Tspan8	2	0.00081894	0.0015485	0.342965	102	2	-0.49103	0.99918	0.99917	1	22499	0	-0.49103
Med12	2	0.00083326	0.0015744	0.342965	103	2	-0.5382	0.99917	0.99916	1	22498	0	-0.5382
Vmn1r234	2	0.00083456	0.0015783	0.342965	104	2	-0.42595	0.99917	0.99916	1	22497	0	-0.42595
Thoc3	2	0.00085034	0.0016081	0.34611	105	2	-0.59866	0.99915	0.99914	1	22496	0	-0.59866
Gm2128	2	0.00089314	0.0016887	0.360032	106	2	-0.48488	0.99911	0.9991	1	22495	0	-0.48488
Slc5a7	2	0.00098188	0.0018508	0.390904	107	2	-0.41221	0.99902	0.99901	1	22494	0	-0.41221
Gm5157	2	0.00099755	0.0018837	0.39416	108	2	-0.57882	0.999	0.999	1	22493	0	-0.57882
Ccnc	2	0.0010076	0.001903	0.394541	109	2	-0.49026	0.99899	0.99899	1	22492	0	-0.49026
Napb	2	0.0010235	0.0019428	0.399145	110	2	-0.32614	0.99898	0.99897	1	22491	0	-0.32614
Gm10668	2	0.0010512	0.0020002	0.407234	111	2	-0.41086	0.99895	0.99893	1	22490	0	-0.41086
Wdr92	2	0.0010642	0.0020212	0.407841	112	2	-0.57816	0.99194	0.99188	1	22266	0	-0.57816
Olfr1447	2	0.0011488	0.0021961	0.438293	113	2	-0.35637	0.99885	0.99883	1	22489	0	-0.35637
Abca17	2	0.0011565	0.002211	0.438293	114	2	-0.51835	0.99884	0.99882	1	22488	0	-0.51835
Dhx16	2	0.0011828	0.0022662	0.444915	115	2	-0.40968	0.99882	0.9988	1	22487	0	-0.40968
Gigyf2	2	0.0011938	0.0022867	0.444915	116	2	-0.4216	0.99881	0.99879	1	22486	0	-0.4216
Vmn2r92	2	0.0012095	0.0023152	0.444915	117	2	-0.4573	0.99879	0.99877	1	22485	0	-0.4573
Uxt	2	0.0012142	0.0023231	0.444915	118	2	-0.53702	0.99879	0.99877	1	22484	0	-0.53702
Hmga1	2	0.0012952	0.0024878	0.47246	119	2	-0.4245	0.9987	0.99869	1	22483	0	-0.4245
Zfp689	2	0.0013371	0.0025733	0.483762	120	2	-0.55038	0.99866	0.99866	1	22482	0	-0.55038
Olfr128	2	0.0013721	0.0026399	0.483762	121	2	-0.52814	0.99863	0.99862	1	22481	0	-0.52814
Med18	2	0.0013811	0.0026583	0.483762	122	2	-0.59599	0.95761	0.95772	1	21339	0	-0.59599
Vmn1r128	2	0.0013822	0.0026609	0.483762	123	2	-0.42556	0.99862	0.99861	1	22480	0	-0.42556
Med17	2	0.0013907	0.0026758	0.483762	124	2	-0.53003	0.99861	0.9986	1	22479	0	-0.53003
Fam162b	2	0.0013907	0.0026758	0.483762	125	2	-0.41796	0.99861	0.9986	1	22478	0	-0.41796
Cct5	2	0.0014212	0.0027332	0.486329	126	2	-0.54593	0.99858	0.99857	1	22477	0	-0.54593
Rpap3	2	0.0014264	0.002742	0.486329	127	2	-0.5675	0.98247	0.98245	1	21984	0	-0.5675
Sars2	2	0.0014366	0.0027604	0.486329	128	2	-0.26973	0.99856	0.99855	1	22476	0	-0.26973
Kras	2	0.0014487	0.0027866	0.486329	129	2	-0.75903	0.99855	0.99854	1	22475	0	-0.75903
LOC100038995	2	0.0014556	0.0027976	0.486329	130	2	-0.5077	0.99854	0.99853	1	22474	0	-0.5077
Rpl13a	2	0.0014716	0.0028309	0.488361	131	1	-0.68369	0.67778	0.6776	1	14799	0	-0.68369
Pglyrp4	2	0.0014974	0.0028896	0.493375	132	2	-0.47633	0.9985	0.99849	1	22473	0	-0.47633
Msto1	2	0.0015061	0.0029036	0.493375	133	2	-0.42439	0.99849	0.99848	1	22472	0	-0.42439
Gm6866	2	0.0015255	0.002933	0.494643	134	2	-0.57431	0.99847	0.99846	1	22471	0	-0.57431
Lhfpl5	2	0.0015611	0.0030013	0.50242	135	2	-0.39332	0.99844	0.99843	1	22470	0	-0.39332
Ifit1	2	0.0016335	0.0031411	0.51738	136	2	-0.42245	0.99837	0.99835	1	22469	0	-0.42245
Ino80b	2	0.0016409	0.0031542	0.51738	137	2	-0.41841	0.99836	0.99834	1	22468	0	-0.41841
Gm4216	2	0.0016446	0.0031634	0.51738	138	2	-0.52259	0.99836	0.99834	1	22467	0	-0.52259
1110004E09Rik	2	0.0016527	0.0031823	0.51738	139	2	-0.64673	0.99407	0.99401	1	22311	0	-0.64673
LOC108168034	2	0.0016778	0.0032326	0.520996	140	2	-0.46209	0.99832	0.9983	1	22466	0	-0.46209
Defa27	2	0.0016889	0.0032506	0.520996	141	2	-0.37554	0.99831	0.99829	1	22465	0	-0.37554
Fmo4	2	0.0017095	0.0032988	0.524997	142	2	-0.33441	0.99829	0.99827	1	22464	0	-0.33441
Acaa2	2	0.0017283	0.0033391	0.527695	143	2	-0.32099	0.99827	0.99825	1	22463	0	-0.32099
Ell	2	0.0017432	0.0033641	0.52795	144	2	-0.39667	0.9982	0.99817	1	22460	0	-0.39667
Cct3	2	0.001789	0.0034627	0.536315	145	2	-0.68091	0.99821	0.99818	1	22462	0	-0.68091
Ncbp1	2	0.001791	0.0034648	0.536315	146	2	-0.9164	0.99821	0.99818	1	22461	0	-0.9164
Trem3	2	0.0018266	0.0035384	0.543982	147	2	-0.3973	0.99817	0.99815	1	22459	0	-0.3973
Gpn1	2	0.0018538	0.0035915	0.548401	148	2	-0.51424	0.99815	0.99812	1	22458	0	-0.51424
Pkdcc	2	0.0018724	0.0036353	0.551366	149	2	-0.46467	0.99813	0.9981	1	22457	0	-0.46467
Jun	2	0.0019058	0.003697	0.556997	150	2	-0.57349	0.99809	0.99806	1	22456	0	-0.57349
Rbm14	2	0.0019356	0.0037531	0.559277	151	2	-0.37231	0.99806	0.99803	1	22455	0	-0.37231
Fryl	2	0.0019436	0.0037658	0.559277	152	2	-0.408	0.99806	0.99802	1	22454	0	-0.408
Gm9992	2	0.0019516	0.0037864	0.559277	153	2	-0.29919	0.99805	0.99801	1	22453	0	-0.29919
Cdk12	2	0.0019695	0.003828	0.559406	154	2	-0.34149	0.92717	0.9273	1	20578	0	-0.34149
Klf3	2	0.0019737	0.0038368	0.559406	155	2	-0.4059	0.99803	0.99799	1	22452	0	-0.4059
Tceb3	2	0.0020386	0.0039604	0.572494	156	2	-0.3723	0.99796	0.99792	1	22451	0	-0.3723
Vmn2r42	2	0.0020797	0.0040388	0.572494	157	2	-0.52525	0.99792	0.99788	1	22450	0	-0.52525
Cnot11	2	0.0020818	0.0040432	0.572494	158	2	-0.35535	0.99792	0.99788	1	22449	0	-0.35535
Psmc5	2	0.0020859	0.0040489	0.572494	159	2	-0.86177	0.99791	0.99787	1	22448	0	-0.86177
Irf9	2	0.002088	0.0040532	0.572494	160	2	-0.2559	0.99791	0.99787	1	22447	0	-0.2559
Kdm1a	2	0.0021077	0.0040975	0.572516	161	2	-0.35546	0.99789	0.99785	1	22446	0	-0.35546
Clpp	2	0.0021119	0.0041041	0.572516	162	2	-0.49628	0.99789	0.99784	1	22445	0	-0.49628
Zfp955b	2	0.0022418	0.0043674	0.592206	163	2	-0.45606	0.99776	0.99771	1	22444	0	-0.45606
Slc7a6os	2	0.0022676	0.0044121	0.592206	164	2	-0.50124	0.99773	0.99768	1	22443	0	-0.50124
Vmn1r101	2	0.0022947	0.0044607	0.592206	165	2	-0.54456	0.99771	0.99765	1	22442	0	-0.54456
Vmn1r131	2	0.0023001	0.0044712	0.592206	166	2	-0.48299	0.9977	0.99765	1	22441	0	-0.48299
Flot1	2	0.0023175	0.0045032	0.592206	167	2	-0.23059	0.99768	0.99763	1	22440	0	-0.23059
Taf3	2	0.0023197	0.0045076	0.592206	168	2	-0.55931	0.99768	0.99763	1	22439	0	-0.55931
LOC620639	2	0.0023273	0.0045185	0.592206	169	2	-0.35731	0.99767	0.99762	1	22438	0	-0.35731
Telo2	2	0.0023315	0.0045286	0.592206	170	1	-0.40422	0.69794	0.69776	1	15281	0	-0.40422
Zmym3	2	0.002358	0.0045834	0.592206	171	2	-0.46251	0.99764	0.99759	1	22437	0	-0.46251
Capza2	2	0.0023613	0.0045877	0.592206	172	2	-0.35119	0.99764	0.99759	1	22436	0	-0.35119
Ppp1r8	2	0.0023723	0.0046066	0.592206	173	2	-0.44808	0.99763	0.99758	1	22435	0	-0.44808
Gtf2h4	2	0.0023767	0.0046131	0.592206	174	1	-0.21836	0.15761	0.20772	1	4238	1	-0.21836
Gm21992	2	0.0023856	0.0046259	0.592206	175	2	-0.45879	0.99761	0.99757	1	22434	0	-0.45879
Pcbp2	2	0.0023922	0.0046394	0.592206	176	2	-0.29837	0.99761	0.99756	1	22433	0	-0.29837
Gm7030	2	0.00241	0.004671	0.592206	177	2	-0.28881	0.99759	0.99754	1	22432	0	-0.28881
Actg1	2	0.0024189	0.004685	0.592206	178	2	-0.47446	0.99758	0.99753	1	22431	0	-0.47446
Ccnh	2	0.002422	0.0046907	0.592206	179	2	-0.75164	0.98798	0.9879	1	22146	0	-0.75164
Polr2l	2	0.002493	0.0048226	0.605473	180	2	-0.60698	0.99751	0.99745	1	22430	0	-0.60698
Pcdhga11	2	0.0025327	0.0049084	0.612849	181	2	-0.41524	0.99747	0.99741	1	22429	0	-0.41524
Arhgef7	2	0.0025577	0.0049566	0.615079	182	2	-0.49287	0.99652	0.99648	1	22395	0	-0.49287
Maneal	2	0.0025682	0.0049807	0.615079	183	2	-0.37701	0.99743	0.99738	1	22428	0	-0.37701
Chtf8	2	0.0026029	0.0050456	0.6197	184	2	-0.34394	0.93249	0.93263	1	20707	0	-0.34394
Psmd4	2	0.0026482	0.0051218	0.625662	185	2	-0.65862	0.98068	0.98068	1	21941	0	-0.65862
Cnot10	2	0.0027409	0.0052966	0.643538	186	2	-0.45552	0.99726	0.99722	1	22427	0	-0.45552
H2-Q4	2	0.0028173	0.0054456	0.658098	187	2	-0.31003	0.99718	0.99714	1	22426	0	-0.31003
Zfp36l2	2	0.0028571	0.0055157	0.659451	188	2	-0.55812	0.99714	0.9971	1	22425	0	-0.55812
Vmn1r130	2	0.0028607	0.0055236	0.659451	189	2	-0.43598	0.99714	0.9971	1	22424	0	-0.43598
Glmn	2	0.0028744	0.0055494	0.659451	190	1	-0.34634	0.74347	0.74312	1	16310	0	-0.34634
Ehmt2	2	0.0028996	0.0055928	0.659451	191	2	-0.392	0.9971	0.99706	1	22423	0	-0.392
Olfr1033	2	0.002929	0.0056497	0.659451	192	2	-0.42785	0.99707	0.99703	1	22422	0	-0.42785
Zfp598	2	0.0029351	0.0056629	0.659451	193	2	-0.40543	0.99706	0.99702	1	22421	0	-0.40543
Ocln	2	0.0029449	0.0056813	0.659451	194	2	-0.34482	0.99706	0.99702	1	22420	0	-0.34482
Gm42372	2	0.0029609	0.0057119	0.659451	195	2	-0.3378	0.99704	0.997	1	22419	0	-0.3378
Med8	2	0.0029648	0.0057194	0.659451	196	1	-0.3707	0.83483	0.83461	1	18372	0	-0.3707
Vmn1r52	2	0.003003	0.0057917	0.662018	197	2	-0.37784	0.997	0.99696	1	22418	0	-0.37784
Gm5592	2	0.0030129	0.0058127	0.662018	198	2	-0.51081	0.99699	0.99695	1	22417	0	-0.51081
Glipr1l2	2	0.0030241	0.0058342	0.662018	199	2	-0.333	0.99698	0.99694	1	22416	0	-0.333
Rnmt	2	0.0030553	0.0058828	0.662018	200	2	-0.70826	0.99186	0.99179	1	22263	0	-0.70826
Cdh26	2	0.0030628	0.0059025	0.662018	201	2	-0.28198	0.99694	0.9969	1	22415	0	-0.28198
Irx2	2	0.0030704	0.0059174	0.662018	202	2	-0.66431	0.99693	0.99689	1	22414	0	-0.66431
Vgf	2	0.0031284	0.0060344	0.667524	203	2	-0.46534	0.99687	0.99683	1	22413	0	-0.46534
Haghl	2	0.0031385	0.0060532	0.667524	204	2	-0.50642	0.99686	0.99682	1	22412	0	-0.50642
Polr2c	2	0.0031436	0.0060633	0.667524	205	2	-0.67699	0.99686	0.99681	1	22411	0	-0.67699
Zbtb46	2	0.0031538	0.0060848	0.667524	206	2	-0.42466	0.99685	0.9968	1	22410	0	-0.42466
Scgb1b30	2	0.0032048	0.0061869	0.672631	207	2	-0.53856	0.9968	0.99675	1	22409	0	-0.53856
Ubald2	2	0.0032202	0.0062193	0.672631	208	2	-0.39196	0.99678	0.99674	1	22408	0	-0.39196
Gm8453	2	0.0032228	0.0062237	0.672631	209	2	-0.41315	0.99678	0.99674	1	22407	0	-0.41315
Fam170a	2	0.0032383	0.0062504	0.672631	210	2	-0.48566	0.99676	0.99672	1	22406	0	-0.48566
Ccdc154	2	0.0032667	0.006306	0.675402	211	2	-0.44642	0.99673	0.99669	1	22405	0	-0.44642
Epyc	2	0.0032874	0.0063437	0.676233	212	2	-0.39553	0.99671	0.99667	1	22404	0	-0.39553
Vmn2r50	2	0.0033187	0.0063928	0.678035	213	2	-0.60639	0.99668	0.99664	1	22403	0	-0.60639
Ndufaf5	2	0.003337	0.0064361	0.678035	214	2	-0.45835	0.99666	0.99662	1	22402	0	-0.45835
Nr2f1	2	0.00335	0.0064659	0.678035	215	2	-0.41207	0.99665	0.9966	1	22401	0	-0.41207
Vmn2r113	2	0.0033719	0.0065067	0.678035	216	1	-0.33327	0.87688	0.87693	1	19360	0	-0.33327
Sf3b3	2	0.0033737	0.0065106	0.678035	217	2	-0.82993	0.99663	0.99658	1	22400	0	-0.82993
Pef1	2	0.003408	0.0065698	0.681056	218	2	-0.3769	0.99659	0.99655	1	22399	0	-0.3769
Prss21	2	0.0034212	0.0066031	0.681383	219	2	-0.37343	0.99658	0.99653	1	22398	0	-0.37343
Fam234a	2	0.0034517	0.0066587	0.683728	220	2	-0.32363	0.99655	0.9965	1	22397	0	-0.32363
Ndufa8	2	0.0034637	0.0066863	0.683728	221	2	-0.40947	0.99654	0.99649	1	22396	0	-0.40947
Polr2a	2	0.0034851	0.0067183	0.683904	222	2	-0.672	0.99651	0.99647	1	22394	0	-0.672
Ube2z	2	0.0035307	0.0068085	0.687508	223	2	-0.46659	0.99647	0.99643	1	22393	0	-0.46659
Gm5114	2	0.003555	0.0068616	0.687508	224	2	-0.4112	0.99645	0.9964	1	22392	0	-0.4112
Gm6833	2	0.0035658	0.006887	0.687508	225	2	-0.37387	0.99643	0.99639	1	22391	0	-0.37387
Hspa1a	2	0.0035685	0.0068918	0.687508	226	2	-0.38946	0.99643	0.99639	1	22390	0	-0.38946
Ikbkb	2	0.0035766	0.0069058	0.687508	227	2	-0.45107	0.99642	0.99638	1	22389	0	-0.45107
Slc37a1	2	0.0035942	0.0069435	0.688227	228	2	-0.33434	0.99641	0.99637	1	22388	0	-0.33434
Ccdc50	2	0.0036392	0.007028	0.689719	229	2	-0.32219	0.99636	0.99632	1	22387	0	-0.32219
Rcn1	2	0.0036529	0.0070543	0.689719	230	2	-0.45315	0.99635	0.99631	1	22386	0	-0.45315
Gemin4	2	0.0036597	0.0070653	0.689719	231	2	-0.39511	0.99634	0.9963	1	22385	0	-0.39511
Epm2a	2	0.003683	0.007117	0.690286	232	2	-0.33116	0.99632	0.99628	1	22384	0	-0.33116
Rsbn1l	2	0.0037336	0.007223	0.693589	233	1	-0.31804	0.56442	0.56461	1	12180	0	-0.31804
Lrrc8e	2	0.0037479	0.0072497	0.693589	234	2	-0.36526	0.99625	0.99621	1	22383	0	-0.36526
Olfr385	2	0.0037576	0.0072677	0.693589	235	2	-0.30292	0.99624	0.9962	1	22382	0	-0.30292
Map4k5	2	0.0037688	0.007283	0.693589	236	2	-0.23154	0.99623	0.99619	1	22381	0	-0.23154
Ffar2	2	0.0037799	0.0073045	0.693589	237	2	-0.4549	0.99622	0.99618	1	22380	0	-0.4549
Taf12	2	0.0038022	0.0073435	0.694374	238	2	-0.47449	0.9962	0.99616	1	22379	0	-0.47449
Ablim3	2	0.003826	0.0073803	0.694946	239	2	-0.4054	0.99617	0.99614	1	22378	0	-0.4054
Rnf20	2	0.0039431	0.0076107	0.711384	240	2	-0.45692	0.99606	0.99601	1	22377	0	-0.45692
Nlrp4e	2	0.0039574	0.0076344	0.711384	241	2	-0.35917	0.99604	0.996	1	22376	0	-0.35917
4930488N24Rik	2	0.0039631	0.0076493	0.711384	242	2	-0.32553	0.99604	0.996	1	22375	0	-0.32553
Pde6b	2	0.0040376	0.0077855	0.71956	243	2	-0.44696	0.99596	0.99592	1	22374	0	-0.44696
Slc2a1	2	0.0040462	0.0078009	0.71956	244	2	-0.39656	0.99595	0.99591	1	22373	0	-0.39656
Med21	2	0.0040953	0.0078907	0.724885	245	1	-0.44839	0.8475	0.8474	1	18678	0	-0.44839
Ceacam14	2	0.0041506	0.008002	0.731822	246	2	-0.35295	0.99585	0.9958	1	22372	0	-0.35295
LOC108168323	2	0.0041784	0.008055	0.731822	247	2	-0.33731	0.99582	0.99577	1	22371	0	-0.33731
Tspyl2	2	0.0041857	0.0080699	0.731822	248	2	-0.35115	0.98052	0.98051	1	21935	0	-0.35115
Upp2	2	0.0041974	0.0080957	0.731822	249	2	-0.34805	0.9958	0.99574	1	22370	0	-0.34805
Cox6a1	2	0.0042309	0.0081566	0.731907	250	2	-0.39139	0.94013	0.94026	1	20894	0	-0.39139
H2-Bl	2	0.0042327	0.0081614	0.731907	251	2	-0.35282	0.99577	0.99571	1	22369	0	-0.35282
Rprd2	2	0.0042726	0.0082377	0.73546	252	2	-0.42002	0.99573	0.99567	1	22368	0	-0.42002
1520401A03Rik	2	0.0042874	0.0082662	0.73546	253	2	-0.42558	0.99571	0.99566	1	22367	0	-0.42558
Cuedc2	2	0.0043213	0.0083389	0.739022	254	1	-0.34795	0.65789	0.65777	1	14343	0	-0.34795
C87414	2	0.0043665	0.0084234	0.741829	255	1	-0.60429	0.90256	0.9025	1	19981	0	-0.60429
Gm6502	2	0.0043904	0.0084651	0.741829	256	2	-0.43592	0.99561	0.99554	1	22366	0	-0.43592
Snrpa	2	0.0044114	0.0085014	0.741829	257	2	-0.32486	0.99559	0.99551	1	22365	0	-0.32486
Dusp3	2	0.0044117	0.0085019	0.741829	258	1	-0.31229	0.7145	0.71423	1	15635	0	-0.31229
Scgb1b12	2	0.0044733	0.0086254	0.749714	259	2	-0.46879	0.99553	0.99546	1	22364	0	-0.46879
Olfr96	2	0.0045173	0.0087073	0.753936	260	2	-0.30534	0.99548	0.99541	1	22363	0	-0.30534
Taf2	2	0.0045417	0.0087512	0.754837	261	2	-0.51486	0.99546	0.99539	1	22362	0	-0.51486
Dio2	2	0.0045891	0.0088305	0.755312	262	2	-0.33332	0.99541	0.99535	1	22361	0	-0.33332
Paqr4	2	0.0046014	0.0088528	0.755312	263	2	-0.45332	0.9954	0.99533	1	22360	0	-0.45332
Rbbp7	2	0.004606	0.0088611	0.755312	264	2	-0.27673	0.99539	0.99533	1	22359	0	-0.27673
Pigq	2	0.0046377	0.0089203	0.755312	265	2	-0.35555	0.99468	0.99461	1	22334	0	-0.35555
Bcl2	2	0.0046399	0.0089238	0.755312	266	2	-0.33703	0.99536	0.99529	1	22358	0	-0.33703
Ccar1	2	0.0046829	0.0090031	0.755914	267	2	-0.31423	0.92563	0.92574	1	20541	0	-0.31423
Ccng2	2	0.0047298	0.009103	0.755914	268	2	-0.30191	0.99527	0.99521	1	22357	0	-0.30191
Fam181b	2	0.0047361	0.0091113	0.755914	269	2	-0.38625	0.99526	0.9952	1	22356	0	-0.38625
Traf6	2	0.004761	0.0091551	0.755914	270	2	-0.36977	0.99524	0.99517	1	22355	0	-0.36977
Med20	2	0.0047704	0.0091744	0.755914	271	2	-0.54794	0.99523	0.99516	1	22354	0	-0.54794
Gtf2h2	2	0.0047732	0.0091792	0.755914	272	2	-0.7238	0.99038	0.99028	1	22212	0	-0.7238
Prkd2	2	0.0047735	0.0091818	0.755914	273	2	-0.37414	0.99523	0.99516	1	22353	0	-0.37414
Junb	2	0.0047798	0.0091985	0.755914	274	2	-0.38471	0.99522	0.99515	1	22352	0	-0.38471
Ifnar2	2	0.004808	0.0092554	0.756061	275	2	-0.36376	0.99519	0.99512	1	22351	0	-0.36376
Esp36	2	0.0048184	0.009276	0.756061	276	1	-0.26239	0.72385	0.72359	1	15851	0	-0.26239
Cldn24	2	0.00483	0.0093027	0.756061	277	2	-0.23613	0.99517	0.9951	1	22350	0	-0.23613
Olfr1423	2	0.0048636	0.009368	0.756061	278	1	-0.3346	0.86445	0.8645	1	19063	0	-0.3346
Dxo	2	0.0048853	0.0094149	0.756061	279	2	-0.46231	0.99511	0.99505	1	22349	0	-0.46231
Notch4	2	0.0049059	0.0094504	0.756061	280	2	-0.32816	0.99509	0.99502	1	22348	0	-0.32816
Trrap	2	0.0049088	0.0094539	0.756061	281	2	-0.52147	0.99463	0.99456	1	22332	0	-0.52147
Med22	2	0.0049154	0.0094679	0.756061	282	2	-0.53236	0.99508	0.99501	1	22347	0	-0.53236
H2-Ke6	2	0.0049552	0.0095498	0.759918	283	2	-0.33925	0.99504	0.99497	1	22346	0	-0.33925
Vmn2r96	2	0.0050336	0.0096949	0.762329	284	2	-0.38991	0.99497	0.9949	1	22345	0	-0.38991
Entpd1	2	0.0050433	0.0097154	0.762329	285	2	-0.21948	0.99496	0.99489	1	22344	0	-0.21948
Ube2k	2	0.005082	0.0097886	0.762329	286	2	-0.31957	0.99492	0.99485	1	22343	0	-0.31957
Myf6	2	0.005103	0.0098202	0.762329	287	2	-0.39741	0.9949	0.99482	1	22342	0	-0.39741
Creb3l4	2	0.0051078	0.0098285	0.762329	288	2	-0.34366	0.99489	0.99482	1	22341	0	-0.34366
Tmem128	2	0.0051208	0.0098482	0.762329	289	2	-0.42178	0.99488	0.9948	1	22340	0	-0.42178
Olfr1140	2	0.0051347	0.0098736	0.762329	290	2	-0.42761	0.97467	0.9747	1	21768	0	-0.42761
Ropn1	2	0.0051663	0.0099288	0.762329	291	2	-0.32378	0.99483	0.99476	1	22339	0	-0.32378
Zfp445	2	0.0051799	0.0099525	0.762329	292	2	-0.29591	0.99048	0.99038	1	22215	0	-0.29591
Ccnd3	2	0.0052251	0.010043	0.762329	293	2	-0.36813	0.98594	0.98592	1	22086	0	-0.36813
Olfr1450	2	0.0052349	0.010061	0.762329	294	2	-0.32387	0.99477	0.99469	1	22338	0	-0.32387
Vmn2r43	2	0.0052703	0.010129	0.762329	295	2	-0.57106	0.97825	0.97823	1	21870	0	-0.57106
Npas4	2	0.0052743	0.010138	0.762329	296	2	-0.31687	0.99473	0.99465	1	22337	0	-0.31687
Sf3a1	2	0.0052825	0.010158	0.762329	297	2	-0.37726	0.99472	0.99464	1	22336	0	-0.37726
Vmn2r115	2	0.0052907	0.010171	0.762329	298	2	-0.3238	0.99471	0.99463	1	22335	0	-0.3238
Adrm1	2	0.0053601	0.0103	0.762329	299	2	-0.53015	0.99464	0.99457	1	22333	0	-0.53015
Insig2	2	0.0053967	0.010367	0.762329	300	2	-0.43156	0.9946	0.99453	1	22331	0	-0.43156
Hira	2	0.0054058	0.010383	0.762329	301	2	-0.44036	0.93849	0.93863	1	20861	0	-0.44036
Raf1	2	0.0054267	0.010412	0.762329	302	2	-0.35483	0.99457	0.99451	1	22330	0	-0.35483
Olfr1348	2	0.0054434	0.010448	0.762329	303	2	-0.31169	0.99456	0.99449	1	22329	0	-0.31169
Fam89b	2	0.0054467	0.010453	0.762329	304	2	-0.47415	0.99455	0.99449	1	22328	0	-0.47415
Pot1b	2	0.0054802	0.010522	0.762329	305	2	-0.49451	0.99452	0.99445	1	22327	0	-0.49451
Nubpl	2	0.0054869	0.010534	0.762329	306	2	-0.27961	0.99451	0.99445	1	22326	0	-0.27961
Krit1	2	0.0054961	0.010551	0.762329	307	2	-0.6533	0.98954	0.9895	1	22189	0	-0.6533
Ttll2	2	0.0055239	0.010597	0.762329	308	2	-0.23894	0.99448	0.9944	1	22325	0	-0.23894
Lcmt2	2	0.005534	0.010618	0.762329	309	2	-0.27988	0.99447	0.99439	1	22324	0	-0.27988
Rnaset2b	2	0.0055407	0.010632	0.762329	310	2	-0.41515	0.99446	0.99438	1	22323	0	-0.41515
Vmn1r118	2	0.0055413	0.010633	0.762329	311	1	-0.35501	0.86269	0.86273	1	19024	0	-0.35501
Zfp37	2	0.0055441	0.010637	0.762329	312	2	-0.29518	0.99446	0.99438	1	22322	0	-0.29518
Pcdh12	2	0.0055508	0.010653	0.762329	313	2	-0.26335	0.99445	0.99438	1	22321	0	-0.26335
Arid3c	2	0.0055576	0.010667	0.762329	314	2	-0.37599	0.99444	0.99437	1	22320	0	-0.37599
Zfp513	2	0.0055711	0.010693	0.762329	315	2	-0.33327	0.99443	0.99436	1	22319	0	-0.33327
Sos1	2	0.0056084	0.010765	0.763944	316	2	-0.36306	0.99439	0.99433	1	22318	0	-0.36306
Aif1	2	0.0056185	0.010784	0.763944	317	2	-0.3856	0.99438	0.99431	1	22317	0	-0.3856
Sult1c2	2	0.0056768	0.010892	0.769199	318	2	-0.53701	0.98023	0.98022	1	21921	0	-0.53701
Gm1096	2	0.0057038	0.01095	0.77054	319	2	-0.56704	0.9943	0.99423	1	22316	0	-0.56704
Rtf1	2	0.005722	0.010979	0.77054	320	2	-0.47972	0.94203	0.94214	1	20939	0	-0.47972
Fam98a	2	0.005838	0.011208	0.781628	321	2	-0.25562	0.99416	0.9941	1	22315	0	-0.25562
Cdk4	2	0.0058483	0.011226	0.781628	322	2	-0.36701	0.99415	0.99409	1	22314	0	-0.36701
Dmap1	2	0.00589	0.011304	0.781628	323	2	-0.41005	0.99411	0.99404	1	22313	0	-0.41005
Vmn2r112	2	0.0059213	0.011356	0.781628	324	2	-0.31112	0.99408	0.99402	1	22312	0	-0.31112
LOC545763	2	0.0059478	0.01141	0.781628	325	1	-0.13894	0.51607	0.51621	1	11128	1	-0.13894
Tox4	2	0.0059545	0.011423	0.781628	326	2	-0.31224	0.99405	0.99399	1	22310	0	-0.31224
Efnb2	2	0.0059667	0.011446	0.781628	327	2	-0.29961	0.99403	0.99397	1	22309	0	-0.29961
Ppp1r10	2	0.0059842	0.011479	0.781628	328	2	-0.37146	0.99402	0.99396	1	22308	0	-0.37146
Vmn1r149	2	0.0059912	0.011491	0.781628	329	2	-0.50991	0.99401	0.99395	1	22307	0	-0.50991
Banp	2	0.005993	0.011494	0.781628	330	2	-0.51002	0.99374	0.99367	1	22302	0	-0.51002
Gpr182	2	0.0060053	0.011517	0.781628	331	2	-0.31375	0.99399	0.99394	1	22306	0	-0.31375
Olfr1471	2	0.0060381	0.011584	0.783823	332	1	-0.28835	0.85464	0.85455	1	18842	0	-0.28835
Parm1	2	0.0060833	0.011653	0.786124	333	2	-0.36645	0.94046	0.94059	1	20900	0	-0.36645
Zfp619	2	0.0061075	0.011698	0.786819	334	2	-0.45016	0.99389	0.99384	1	22305	0	-0.45016
Dpy19l1	2	0.0061536	0.011793	0.790831	335	2	-0.55886	0.99385	0.99379	1	22304	0	-0.55886
Lig1	2	0.0061856	0.011854	0.792563	336	2	-0.36213	0.99381	0.99375	1	22303	0	-0.36213
Misp	2	0.0062639	0.012005	0.800272	337	2	-0.39289	0.9519	0.95195	1	21188	0	-0.39289
Gm4141	2	0.0063091	0.012087	0.802657	338	1	-0.229	0.57494	0.57512	1	12426	0	-0.229
Atrx	2	0.0063254	0.012115	0.802657	339	2	-0.24157	0.99367	0.99361	1	22301	0	-0.24157
Hmga1-rs1	2	0.0063614	0.01218	0.802657	340	2	-0.40366	0.99364	0.99357	1	22300	0	-0.40366
Cacul1	2	0.006365	0.012188	0.802657	341	2	-0.34613	0.99363	0.99357	1	22299	0	-0.34613
B4gat1	2	0.0063813	0.012218	0.802657	342	2	-0.33234	0.99362	0.99356	1	22298	0	-0.33234
Srm	2	0.0064446	0.012338	0.805886	343	1	-0.2019	0.8441	0.84401	1	18589	0	-0.2019
Vmn2r97	2	0.0064897	0.012431	0.809591	344	2	-0.39728	0.99269	0.99264	1	22280	0	-0.39728
Anks1	2	0.0065068	0.012467	0.809591	345	2	-0.46925	0.99349	0.99343	1	22297	0	-0.46925
Supt6	2	0.0065654	0.012574	0.812375	346	2	-0.96777	0.99343	0.99337	1	22296	0	-0.96777
Nelfcd	2	0.00658	0.012602	0.812375	347	2	-0.40652	0.92971	0.92986	1	20647	0	-0.40652
Hspbp1	2	0.0065874	0.012618	0.812375	348	2	-0.34943	0.99341	0.99336	1	22295	0	-0.34943
Gm5725	2	0.0066252	0.012698	0.815214	349	2	-0.29442	0.91312	0.9132	1	20218	0	-0.29442
Gm10499	2	0.0066464	0.012738	0.815485	350	2	-0.2826	0.99335	0.99329	1	22294	0	-0.2826
Cyp2c69	2	0.006687	0.012809	0.817124	351	2	-0.23072	0.99331	0.99325	1	22293	0	-0.23072
Psmd7	2	0.0067019	0.012841	0.817124	352	2	-0.48224	0.9933	0.99324	1	22292	0	-0.48224
Bmp1	2	0.0067154	0.012872	0.817124	353	1	-0.2083	0.42916	0.43299	1	9216	1	-0.2083
Inhbc	2	0.0067353	0.012911	0.817159	354	2	-0.3739	0.99326	0.9932	1	22291	0	-0.3739
Vbp1	2	0.0067725	0.012979	0.817159	355	2	-0.33514	0.99323	0.99317	1	22290	0	-0.33514
Prr22	2	0.0067837	0.013	0.817159	356	2	-0.26324	0.99322	0.99316	1	22289	0	-0.26324
Gm7971	2	0.0068285	0.013084	0.817159	357	2	-0.30169	0.99317	0.99311	1	22288	0	-0.30169
Slc22a6	2	0.0068509	0.013126	0.817159	358	1	-0.38271	0.8867	0.88664	1	19580	0	-0.38271
Mcoln2	2	0.006851	0.013126	0.817159	359	2	-0.26042	0.99315	0.99309	1	22287	0	-0.26042
LOC108168906	2	0.006896	0.013211	0.820218	360	1	-0.26174	0.52025	0.52042	1	11222	0	-0.26174
LOC102637163	2	0.0069412	0.013297	0.823315	361	2	-0.45176	0.98894	0.98891	1	22175	0	-0.45176
Krtap12-1	2	0.0069753	0.013361	0.8239	362	2	-0.40344	0.99302	0.99296	1	22286	0	-0.40344
Hypk	2	0.0069863	0.01338	0.8239	363	2	-0.39489	0.95964	0.95973	1	21389	0	-0.39489
Drosha	2	0.0070314	0.013459	0.826504	364	1	-0.31664	0.76764	0.76708	1	16832	0	-0.31664
Traf3ip2	2	0.0070512	0.013503	0.826826	365	2	-0.39269	0.99295	0.99288	1	22285	0	-0.39269
Cchcr1	2	0.007074	0.013537	0.826826	366	2	-0.29715	0.99293	0.99286	1	22284	0	-0.29715
Pfdn5	2	0.0071217	0.013621	0.829434	367	2	-0.33562	0.92786	0.92799	1	20598	0	-0.33562
ONE_NON-GENE_SITE_124	1	0.0071231	0.0070806	0.689719	368	1	-0.25663	0.99288	0.99284	1	22283	0	-0.25663
Ctxn2	2	0.0071389	0.013653	0.829434	369	2	-0.43394	0.99286	0.9928	1	22282	0	-0.43394
Pfdn4	2	0.0072292	0.013814	0.836952	370	2	-0.37788	0.99277	0.99271	1	22281	0	-0.37788
Wdr82	2	0.0072571	0.013877	0.8385	371	1	-0.40154	0.86453	0.86459	1	19068	0	-0.40154
Polr2h	2	0.0073474	0.014032	0.845611	372	2	-0.68585	0.98518	0.98516	1	22062	0	-0.68585
Ube2r2	2	0.0074376	0.014204	0.84762	373	2	-0.34164	0.97451	0.97454	1	21763	0	-0.34164
Aldh3b1	2	0.0074562	0.014235	0.84762	374	2	-0.29232	0.99254	0.99249	1	22279	0	-0.29232
Fbxo28	2	0.0074828	0.014289	0.84762	375	2	-0.23668	0.92975	0.92991	1	20649	0	-0.23668
Fam109b	2	0.0074836	0.01429	0.84762	376	2	-0.34928	0.99252	0.99246	1	22278	0	-0.34928
Rbm33	2	0.0075248	0.014361	0.84762	377	2	-0.29834	0.99248	0.99241	1	22277	0	-0.29834
Ssh1	2	0.0075279	0.014365	0.84762	378	1	-0.38904	0.77602	0.77554	1	17032	0	-0.38904
Atic	2	0.0075701	0.014436	0.84959	379	2	-0.24612	0.99243	0.99237	1	22276	0	-0.24612
Meaf6	2	0.0076182	0.014543	0.853518	380	1	-0.19358	0.68735	0.68722	1	15018	0	-0.19358
Trim24	2	0.007661	0.014625	0.853518	381	2	-0.2739	0.99234	0.99228	1	22275	0	-0.2739
Pnpla2	2	0.0076808	0.014659	0.853518	382	2	-0.37346	0.99232	0.99226	1	22274	0	-0.37346
Urad	2	0.0076848	0.014667	0.853518	383	2	-0.36274	0.99232	0.99226	1	22273	0	-0.36274
Met	2	0.0077084	0.014707	0.853518	384	1	-0.23017	0.73654	0.73622	1	16159	0	-0.23017
Adora2a	2	0.0077485	0.014784	0.853518	385	2	-0.23689	0.99225	0.99219	1	22272	0	-0.23689
Gemin6	2	0.0077535	0.014791	0.853518	386	1	-0.28888	0.77957	0.77906	1	17109	0	-0.28888
Lst1	2	0.0077624	0.014805	0.853518	387	2	-0.27533	0.99224	0.99217	1	22271	0	-0.27533
H2-M10.6	2	0.0078365	0.014944	0.858207	388	2	-0.26184	0.99216	0.9921	1	22270	0	-0.26184
Cd320	2	0.0079007	0.015059	0.861574	389	2	-0.27312	0.9921	0.99204	1	22269	0	-0.27312
Plac8	2	0.0079795	0.015209	0.867557	390	2	-0.32617	0.99202	0.99196	1	22268	0	-0.32617
Pou2f1	2	0.0080242	0.015291	0.867557	391	2	-0.25264	0.98109	0.9811	1	21950	0	-0.25264
LOC620551	2	0.0080504	0.015334	0.867557	392	2	-0.3537	0.99195	0.99189	1	22267	0	-0.3537
Catsper1	2	0.0080993	0.015429	0.867557	393	2	-0.25733	0.9919	0.99184	1	22265	0	-0.25733
Sugp1	2	0.0081115	0.01545	0.867557	394	2	-0.41914	0.99189	0.99182	1	22264	0	-0.41914
Psg22	2	0.0081687	0.015544	0.867557	395	2	-0.26328	0.99183	0.99175	1	22262	0	-0.26328
Ifi35	2	0.008181	0.015567	0.867557	396	2	-0.30638	0.99182	0.99174	1	22261	0	-0.30638
Zfp277	2	0.008257	0.015711	0.867557	397	2	-0.32342	0.99174	0.99167	1	22260	0	-0.32342
Gm21293	2	0.0082673	0.015733	0.867557	398	2	-0.25125	0.99173	0.99165	1	22259	0	-0.25125
Olfr8	2	0.0082879	0.015774	0.867557	399	2	-0.31363	0.99171	0.99163	1	22258	0	-0.31363
Npr1	2	0.0082949	0.01579	0.867557	400	1	-0.37562	0.64173	0.64159	1	13959	0	-0.37562
Lin7b	2	0.008325	0.01585	0.867557	401	2	-0.23105	0.99167	0.99159	1	22257	0	-0.23105
Fbxl8	2	0.0083292	0.015856	0.867557	402	2	-0.35148	0.99167	0.99158	1	22256	0	-0.35148
Ephx3	2	0.0083374	0.015871	0.867557	403	2	-0.17006	0.99166	0.99158	1	22255	0	-0.17006
Cyp3a41a	2	0.0083499	0.015889	0.867557	404	2	-0.25901	0.99165	0.99156	1	22254	0	-0.25901
Klc2	2	0.0083851	0.015959	0.867557	405	1	-0.21461	0.31034	0.32914	1	6893	1	-0.21461
Vmn2r98	2	0.0084079	0.016008	0.867557	406	2	-0.24437	0.99159	0.9915	1	22253	0	-0.24437
Gm36864	2	0.0084204	0.016031	0.867557	407	2	-0.37068	0.99158	0.99149	1	22252	0	-0.37068
Spats1	2	0.0084302	0.016054	0.867557	408	2	-0.29955	0.91829	0.91837	1	20349	0	-0.29955
Clp1	2	0.0084308	0.016056	0.867557	409	2	-0.45526	0.99157	0.99148	1	22251	0	-0.45526
Crx	2	0.0084745	0.016149	0.867557	410	2	-0.34381	0.99153	0.99145	1	22250	0	-0.34381
Gm10697	2	0.0084754	0.01615	0.867557	411	2	-0.45066	0.97448	0.97451	1	21760	0	-0.45066
Ppp2r2b	2	0.0084787	0.016157	0.867557	412	2	-0.28375	0.99152	0.99144	1	22249	0	-0.28375
Prmt5	2	0.0085079	0.016219	0.867557	413	2	-0.25708	0.99149	0.99141	1	22248	0	-0.25708
Arid4b	2	0.0085581	0.016322	0.867557	414	2	-0.29477	0.99144	0.99136	1	22247	0	-0.29477
Gpbp1	2	0.0085875	0.016378	0.867557	415	2	-0.35091	0.99141	0.99133	1	22246	0	-0.35091
Tmc3	2	0.0086107	0.016418	0.867557	416	1	-0.23245	0.70052	0.70035	1	15337	0	-0.23245
Cnn3	2	0.0086358	0.016467	0.867557	417	2	-0.23421	0.99136	0.99128	1	22245	0	-0.23421
Mpv17l2	2	0.0086505	0.016493	0.867557	418	2	-0.25201	0.99135	0.99126	1	22244	0	-0.25201
Tbc1d10c	2	0.0086558	0.016502	0.867557	419	1	-0.22835	0.78018	0.77968	1	17126	0	-0.22835
Smc3	2	0.0086737	0.016534	0.867557	420	2	-0.37424	0.99133	0.99124	1	22243	0	-0.37424
Usp7	2	0.0087009	0.016581	0.867557	421	2	-0.4928	0.99055	0.99044	1	22216	0	-0.4928
Gm10665	2	0.0087012	0.016581	0.867557	422	2	-0.30469	0.9913	0.99122	1	22242	0	-0.30469
Ctsh	2	0.008716	0.016612	0.867557	423	2	-0.23752	0.99128	0.9912	1	22241	0	-0.23752
Fpr2	2	0.0087244	0.016629	0.867557	424	2	-0.25806	0.99128	0.9912	1	22240	0	-0.25806
Sord	2	0.008735	0.016644	0.867557	425	2	-0.32135	0.99126	0.99118	1	22239	0	-0.32135
Med19	2	0.0087392	0.01665	0.867557	426	2	-0.21767	0.99126	0.99117	1	22238	0	-0.21767
Polr2j	2	0.008746	0.016661	0.867557	427	2	-0.48561	0.95689	0.95698	1	21325	0	-0.48561
Safb	2	0.0087774	0.016717	0.868453	428	2	-0.44274	0.99122	0.99113	1	22237	0	-0.44274
Cpe	2	0.008805	0.016769	0.869164	429	2	-0.3155	0.9912	0.99111	1	22236	0	-0.3155
Wac	2	0.0088362	0.016832	0.869318	430	1	-0.26038	0.69265	0.6925	1	15154	0	-0.26038
Capza1	2	0.008871	0.016895	0.869318	431	2	-0.40983	0.99113	0.99105	1	22235	0	-0.40983
Tbc1d1	2	0.0088795	0.016909	0.869318	432	2	-0.29034	0.99112	0.99104	1	22234	0	-0.29034
Gm34768	2	0.0088902	0.016934	0.869318	433	2	-0.40955	0.99111	0.99102	1	22233	0	-0.40955
Adam33	2	0.008918	0.016989	0.869318	434	2	-0.34187	0.99108	0.99099	1	22232	0	-0.34187
Slc1a4	2	0.008963	0.017062	0.869318	435	2	-0.26761	0.99104	0.99094	1	22231	0	-0.26761
Ddx6	2	0.0089715	0.01708	0.869318	436	1	-0.48296	0.9048	0.90477	1	20034	0	-0.48296
Vmn1r91	2	0.0089737	0.017082	0.869318	437	2	-0.30468	0.99103	0.99093	1	22230	0	-0.30468
Suv420h1	2	0.0090403	0.017211	0.869318	438	2	-0.27403	0.99096	0.99085	1	22229	0	-0.27403
Kif15	2	0.0090554	0.017241	0.869318	439	2	-0.37587	0.99094	0.99084	1	22228	0	-0.37587
Nfib	2	0.0090813	0.017288	0.869318	440	2	-0.33543	0.99092	0.99082	1	22227	0	-0.33543
6430531B16Rik	2	0.0090856	0.017302	0.869318	441	2	-0.28417	0.99091	0.99081	1	22226	0	-0.28417
Zfp512	2	0.0091067	0.017338	0.869318	442	1	-0.12251	0.40375	0.40983	1	8692	1	-0.12251
LOC108169100	2	0.0091245	0.01737	0.869318	443	2	-0.5043	0.99088	0.99077	1	22225	0	-0.5043
Sp4	2	0.0091518	0.017414	0.869318	444	1	-0.17818	0.88213	0.88214	1	19491	0	-0.17818
Atg7	2	0.0091635	0.017435	0.869318	445	2	-0.246	0.99084	0.99073	1	22224	0	-0.246
Trerf1	2	0.0091969	0.017501	0.869318	446	1	-0.10594	0.50169	0.50195	1	10812	1	-0.10594
Snrnp27	2	0.0091982	0.017503	0.869318	447	2	-0.3494	0.9908	0.99069	1	22223	0	-0.3494
Ticam1	2	0.0092548	0.017603	0.870152	448	2	-0.24933	0.99075	0.99063	1	22222	0	-0.24933
Atoh7	2	0.0092831	0.017659	0.870152	449	2	-0.2566	0.99072	0.9906	1	22221	0	-0.2566
Vmn1r170	2	0.0093322	0.01775	0.870152	450	1	-0.14211	0.36905	0.37921	1	8002	1	-0.14211
Tmem108	2	0.0093553	0.017784	0.870152	451	2	-0.24662	0.99064	0.99053	1	22220	0	-0.24662
LOC102638183	2	0.0093773	0.017824	0.870152	452	1	-0.26656	0.57858	0.57876	1	12516	0	-0.26656
Chil3	2	0.0093926	0.017855	0.870152	453	2	-0.26858	0.99061	0.99049	1	22219	0	-0.26858
Hdac3	2	0.0094057	0.017877	0.870152	454	2	-0.46874	0.99059	0.99048	1	22218	0	-0.46874
Dagla	2	0.0094223	0.017918	0.870152	455	2	-0.32163	0.91701	0.9171	1	20321	0	-0.32163
Adgrf4	2	0.0094343	0.017938	0.870152	456	2	-0.28481	0.99057	0.99046	1	22217	0	-0.28481
Tgm2	2	0.0094674	0.018002	0.870152	457	1	-0.21925	0.69949	0.69934	1	15318	0	-0.21925
Fem1a	2	0.0095125	0.018093	0.870152	458	1	-0.28464	0.89507	0.89497	1	19794	0	-0.28464
Ruvbl2	2	0.0095557	0.018184	0.870152	459	2	-0.2861	0.99044	0.99035	1	22214	0	-0.2861
Olfr108	2	0.0095576	0.018187	0.870152	460	1	-0.19641	0.72275	0.72247	1	15826	0	-0.19641
LOC102639117	2	0.0095668	0.018205	0.870152	461	2	-0.2321	0.99043	0.99034	1	22213	0	-0.2321
Maml1	2	0.0096252	0.018315	0.870152	462	2	-0.34284	0.93186	0.93201	1	20694	0	-0.34284
Cck	2	0.0096252	0.018315	0.870152	463	2	-0.34116	0.95947	0.95959	1	21385	0	-0.34116
Plpp4	2	0.0096534	0.018368	0.870152	464	2	-0.28009	0.99035	0.99025	1	22211	0	-0.28009
Coro1c	2	0.0096645	0.018384	0.870152	465	2	-0.30297	0.99034	0.99025	1	22210	0	-0.30297
Ccr6	2	0.0096868	0.018429	0.870152	466	2	-0.3296	0.99031	0.99022	1	22209	0	-0.3296
Wiz	2	0.0096928	0.018441	0.870152	467	1	-0.30017	0.90161	0.90154	1	19955	0	-0.30017
Prkar1b	2	0.0097001	0.018461	0.870152	468	2	-0.18302	0.9903	0.99021	1	22208	0	-0.18302
Zbtb33	2	0.0097379	0.018536	0.870152	469	1	-0.14131	0.4526	0.45476	1	9720	1	-0.14131
Oosp2	2	0.009756	0.018565	0.870152	470	2	-0.20905	0.99024	0.99016	1	22207	0	-0.20905
Fastk	2	0.009756	0.018565	0.870152	471	2	-0.30859	0.99024	0.99016	1	22206	0	-0.30859
Zfp526	2	0.0097627	0.018575	0.870152	472	2	-0.25313	0.99024	0.99015	1	22205	0	-0.25313
Vmn2r102	2	0.009783	0.018614	0.870152	473	1	-0.25588	0.87042	0.87045	1	19202	0	-0.25588
Zfp973	2	0.009803	0.018648	0.870152	474	2	-0.31726	0.9902	0.99012	1	22204	0	-0.31726
ONE_NON-GENE_SITE_983	1	0.0098184	0.0097693	0.762329	475	1	-0.53696	0.99018	0.99016	1	22203	0	-0.53696
Gnb3	2	0.0098281	0.018692	0.870152	476	1	-0.26162	0.16185	0.21096	1	4302	1	-0.26162
Acp7	2	0.0098731	0.018778	0.870152	477	2	-0.37286	0.97787	0.97786	1	21857	0	-0.37286
Ccdc149	2	0.0099182	0.01886	0.870152	478	2	-0.34518	0.94075	0.94086	1	20908	0	-0.34518
Gm11437	2	0.0099245	0.018871	0.870152	479	2	-0.24162	0.99008	0.99	1	22202	0	-0.24162
Tmem223	2	0.0099633	0.018933	0.870152	480	2	-0.33695	0.9356	0.93574	1	20786	0	-0.33695
Olfr1443	2	0.0099652	0.018934	0.870152	481	2	-0.20683	0.99003	0.98997	1	22201	0	-0.20683
Igf2bp2	2	0.0099697	0.018944	0.870152	482	2	-0.19522	0.99003	0.98996	1	22200	0	-0.19522
Dlc1	2	0.0099742	0.018955	0.870152	483	2	-0.31442	0.99003	0.98996	1	22199	0	-0.31442
Kdm8	2	0.0099878	0.018982	0.870152	484	2	-0.34938	0.99001	0.98994	1	22198	0	-0.34938
Rnf40	2	0.01001	0.019024	0.870275	485	2	-0.3689	0.98999	0.98992	1	22197	0	-0.3689
4930583I09Rik	2	0.010088	0.019175	0.874531	486	2	-0.26197	0.98991	0.98984	1	22196	0	-0.26197
Vmn1r69	2	0.010098	0.019194	0.874531	487	1	-0.36085	0.8779	0.87799	1	19382	0	-0.36085
Scgb2b33	2	0.010144	0.019281	0.876327	488	1	-0.21418	0.81737	0.81715	1	17966	0	-0.21418
Tmem190	2	0.010177	0.019342	0.876327	489	2	-0.34203	0.98982	0.98976	1	22195	0	-0.34203
Klk13	2	0.010189	0.019369	0.876327	490	1	-0.2452	0.86173	0.86175	1	18997	0	-0.2452
D130040H23Rik	2	0.010202	0.019389	0.876327	491	2	-0.22519	0.9898	0.98973	1	22194	0	-0.22519
Tagap1	2	0.010247	0.019476	0.87851	492	2	-0.30814	0.98975	0.98969	1	22193	0	-0.30814
AA414768	2	0.010324	0.019613	0.881512	493	1	-0.31966	0.44128	0.44408	1	9468	1	-0.31966
Ccdc70	2	0.010337	0.019637	0.881512	494	2	-0.45644	0.98966	0.98961	1	22192	0	-0.45644
Yif1a	2	0.010358	0.019674	0.881512	495	2	-0.35989	0.98964	0.98959	1	22191	0	-0.35989
Olfr114	2	0.010369	0.019698	0.881512	496	1	-0.3285	0.90074	0.90069	1	19933	0	-0.3285
Zfp454	2	0.010414	0.01978	0.883429	497	1	-0.24567	0.3709	0.3808	1	8038	1	-0.24567
Mief1	2	0.010441	0.019828	0.883751	498	2	-0.30422	0.98956	0.98951	1	22190	0	-0.30422
Igbp1b	2	0.010459	0.019866	0.883751	499	1	-0.18863	0.26331	0.29045	1	6023	1	-0.18863
Gtf2h1	2	0.010538	0.020023	0.885056	500	2	-0.48625	0.98946	0.98942	1	22188	0	-0.48625
Tbxas1	2	0.010549	0.020041	0.885056	501	2	-0.29863	0.95171	0.95176	1	21185	0	-0.29863
Vmn1r231	2	0.01058	0.020099	0.885056	502	2	-0.32703	0.98942	0.98938	1	22187	0	-0.32703
Ebp	2	0.010594	0.020124	0.885056	503	1	-0.28565	0.69543	0.69527	1	15223	0	-0.28565
Plekhf1	2	0.010639	0.020195	0.885056	504	2	-0.33639	0.98011	0.9801	1	21916	0	-0.33639
Sppl2a	2	0.010702	0.02032	0.885056	505	2	-0.24297	0.9893	0.98925	1	22186	0	-0.24297
Ctps2	2	0.010706	0.020325	0.885056	506	2	-0.40287	0.98929	0.98925	1	22185	0	-0.40287
Adamts16	2	0.010729	0.020373	0.885056	507	2	-0.3082	0.947	0.94703	1	21061	0	-0.3082
Vmn1r172	2	0.010774	0.020467	0.885056	508	1	-0.22742	0.70746	0.70726	1	15491	0	-0.22742
Adprh	2	0.010777	0.020471	0.885056	509	2	-0.52118	0.98922	0.98918	1	22184	0	-0.52118
1700061G19Rik	2	0.010782	0.020479	0.885056	510	2	-0.26753	0.98922	0.98917	1	22183	0	-0.26753
Limch1	2	0.010819	0.020544	0.885056	511	1	-0.23373	0.44405	0.44671	1	9531	1	-0.23373
Atf6b	2	0.010831	0.020566	0.885056	512	2	-0.24753	0.98917	0.98913	1	22182	0	-0.24753
Olfr134	2	0.010865	0.020626	0.885056	513	1	-0.18772	0.45605	0.45795	1	9799	1	-0.18772
Arx	2	0.010881	0.020658	0.885056	514	2	-0.3278	0.98912	0.98907	1	22181	0	-0.3278
Grifin	2	0.0109	0.020692	0.885056	515	2	-0.37014	0.9891	0.98906	1	22180	0	-0.37014
Ccl12	2	0.010918	0.020722	0.885056	516	2	-0.28686	0.98908	0.98904	1	22179	0	-0.28686
Vmn2r54	2	0.010959	0.020798	0.885056	517	2	-0.36768	0.98904	0.989	1	22178	0	-0.36768
Plcl1	2	0.011009	0.020887	0.885056	518	2	-0.28408	0.98899	0.98895	1	22177	0	-0.28408
Ppp1r16a	2	0.011028	0.020923	0.885056	519	2	-0.24386	0.98897	0.98893	1	22176	0	-0.24386
Cyp2c67	2	0.011045	0.020957	0.885056	520	1	-0.35263	0.81267	0.8124	1	17854	0	-0.35263
Gm4201	2	0.011089	0.021044	0.885056	521	2	-0.26227	0.98891	0.98887	1	22174	0	-0.26227
Gm35257	2	0.01109	0.021045	0.885056	522	2	-0.22445	0.94918	0.94922	1	21118	0	-0.22445
Vezf1	2	0.011135	0.02112	0.885056	523	1	-0.18802	0.7507	0.75026	1	16465	0	-0.18802
Col28a1	2	0.011159	0.021164	0.885056	524	2	-0.27432	0.98884	0.9888	1	22173	0	-0.27432
Adam18	2	0.011166	0.021173	0.885056	525	2	-0.34799	0.98883	0.98879	1	22172	0	-0.34799
Bicc1	2	0.01118	0.021207	0.885056	526	1	-0.16585	0.4334	0.43686	1	9304	1	-0.16585
Ctdp1	2	0.011209	0.021272	0.885056	527	2	-0.42492	0.98879	0.98874	1	22171	0	-0.42492
Edc4	2	0.01127	0.021387	0.885056	528	2	-0.40165	0.98715	0.98708	1	22115	0	-0.40165
Olfr822	2	0.011276	0.021398	0.885056	529	2	-0.19512	0.98872	0.98868	1	22170	0	-0.19512
Olfr1467	2	0.011315	0.021469	0.885056	530	2	-0.36448	0.95763	0.95773	1	21340	0	-0.36448
Stac	2	0.011329	0.021496	0.885056	531	2	-0.29292	0.98867	0.98862	1	22169	0	-0.29292
Gm36527	2	0.011337	0.021506	0.885056	532	2	-0.33643	0.98866	0.98862	1	22168	0	-0.33643
Vps37d	2	0.011353	0.02155	0.885056	533	2	-0.23351	0.98865	0.9886	1	22167	0	-0.23351
Npepl1	2	0.01136	0.021563	0.885056	534	1	-0.18437	0.49169	0.49213	1	10598	1	-0.18437
Zfp706	2	0.011462	0.021756	0.885056	535	2	-0.44983	0.98854	0.9885	1	22166	0	-0.44983
Defb8	2	0.011462	0.021756	0.885056	536	2	-0.32355	0.98854	0.9885	1	22165	0	-0.32355
Slc25a27	2	0.011474	0.021779	0.885056	537	2	-0.19212	0.98853	0.98849	1	22164	0	-0.19212
Skint8	2	0.011482	0.021792	0.885056	538	2	-0.3382	0.98852	0.98849	1	22163	0	-0.3382
Vmn2r62	2	0.011494	0.021811	0.885056	539	2	-0.29454	0.98851	0.98846	1	22162	0	-0.29454
Ppef2	2	0.01154	0.021889	0.885056	540	1	-0.21556	0.74663	0.74626	1	16373	0	-0.21556
Gm3435	2	0.011542	0.021893	0.885056	541	2	-0.34799	0.98846	0.98841	1	22161	0	-0.34799
Efnb1	2	0.01155	0.021904	0.885056	542	2	-0.47124	0.98845	0.9884	1	22160	0	-0.47124
Fads1	2	0.01163	0.022067	0.885056	543	1	-0.26399	0.80637	0.806	1	17713	0	-0.26399
1810043H04Rik	2	0.011675	0.022147	0.885056	544	1	-0.32594	0.82566	0.82545	1	18157	0	-0.32594
Zfp114	2	0.011718	0.022221	0.885056	545	2	-0.28513	0.98828	0.98822	1	22159	0	-0.28513
Csf2ra	2	0.011758	0.022299	0.885056	546	2	-0.35326	0.98824	0.98818	1	22158	0	-0.35326
Amtn	2	0.011765	0.022316	0.885056	547	2	-0.38086	0.92244	0.92252	1	20458	0	-0.38086
Gsto2	2	0.011775	0.022331	0.885056	548	2	-0.29118	0.98823	0.98816	1	22157	0	-0.29118
Mlycd	2	0.011785	0.02235	0.885056	549	2	-0.27728	0.98822	0.98815	1	22156	0	-0.27728
Jak2	2	0.011794	0.02237	0.885056	550	2	-0.30812	0.98821	0.98814	1	22155	0	-0.30812
Zfp229	2	0.011809	0.022401	0.885056	551	2	-0.34325	0.98819	0.98813	1	22154	0	-0.34325
Crybb1	2	0.01181	0.022401	0.885056	552	1	-0.23153	0.26492	0.29175	1	6049	1	-0.23153
Dpysl5	2	0.011826	0.022433	0.885056	553	2	-0.20806	0.98817	0.98811	1	22153	0	-0.20806
Tjap1	2	0.011851	0.022482	0.885056	554	2	-0.23727	0.98815	0.98809	1	22152	0	-0.23727
Vmn2r101	2	0.011855	0.022492	0.885056	555	2	-0.33476	0.93562	0.93576	1	20787	0	-0.33476
Capn10	2	0.011871	0.022519	0.885056	556	2	-0.22609	0.98813	0.98807	1	22151	0	-0.22609
Tsku	2	0.011881	0.022536	0.885056	557	2	-0.35207	0.98812	0.98806	1	22150	0	-0.35207
Krtcap3	2	0.0119	0.022567	0.885056	558	1	-0.32623	0.68089	0.68077	1	14873	0	-0.32623
Ercc3	2	0.011945	0.022657	0.885056	559	1	-0.21679	0.73647	0.73615	1	16156	0	-0.21679
H2-T-ps	2	0.01195	0.022667	0.885056	560	2	-0.33997	0.98805	0.98798	1	22149	0	-0.33997
Cyp4f15	2	0.01199	0.022734	0.885056	561	2	-0.40627	0.98126	0.98129	1	21954	0	-0.40627
Snx17	2	0.012004	0.022759	0.885056	562	2	-0.22798	0.988	0.98793	1	22148	0	-0.22798
Ints4	2	0.012014	0.022776	0.885056	563	2	-0.2953	0.98799	0.98792	1	22147	0	-0.2953
Olfr820	2	0.012029	0.022805	0.885056	564	2	-0.32346	0.98797	0.9879	1	22145	0	-0.32346
Tcl1b2	2	0.012036	0.022817	0.885056	565	2	-0.19132	0.91382	0.91391	1	20236	0	-0.19132
Prpf39	2	0.012054	0.022854	0.885056	566	2	-0.39159	0.98795	0.98787	1	22144	0	-0.39159
Asap1	2	0.012119	0.022972	0.885056	567	2	-0.3054	0.98788	0.98781	1	22143	0	-0.3054
Kif20b	2	0.012126	0.022988	0.885056	568	1	-0.091147	0.16087	0.21021	1	4288	1	-0.091147
Gnai2	2	0.012126	0.022988	0.885056	569	2	-0.35554	0.98787	0.9878	1	22142	0	-0.35554
Ccdc129	2	0.012149	0.023034	0.885056	570	2	-0.26637	0.98785	0.98778	1	22141	0	-0.26637
Nyap1	2	0.012154	0.023047	0.885056	571	2	-0.29448	0.98785	0.98778	1	22140	0	-0.29448
Cc2d2b	2	0.012171	0.023079	0.885056	572	1	-0.011778	0.092411	0.1584	1	3226	1	-0.011778
Zfp451	2	0.012174	0.023083	0.885056	573	2	-0.28709	0.98783	0.98776	1	22139	0	-0.28709
Fam81b	2	0.012179	0.023094	0.885056	574	2	-0.26796	0.98782	0.98775	1	22138	0	-0.26796
Pid1	2	0.012216	0.023163	0.885056	575	1	-0.22951	0.84292	0.84279	1	18562	0	-0.22951
Snrnp40	2	0.012224	0.023174	0.885056	576	2	-0.2772	0.98778	0.98771	1	22137	0	-0.2772
Psapl1	2	0.012261	0.023243	0.885056	577	1	-0.18495	0.3535	0.3656	1	7704	1	-0.18495
Igsf5	2	0.012306	0.023316	0.885056	578	1	-0.25109	0.79563	0.79519	1	17482	0	-0.25109
Sfta2	2	0.012324	0.023346	0.885056	579	2	-0.29848	0.98768	0.98761	1	22136	0	-0.29848
Myo1e	2	0.012334	0.023364	0.885056	580	2	-0.34173	0.98767	0.9876	1	22135	0	-0.34173
Slc1a1	2	0.012351	0.023394	0.885056	581	2	-0.36762	0.94938	0.94942	1	21123	0	-0.36762
ONE_NON-GENE_SITE_519	1	0.012378	0.012299	0.805611	582	1	-0.48646	0.98762	0.98764	1	22134	0	-0.48646
Pcdh20	2	0.012396	0.023478	0.885056	583	1	-0.25135	0.88993	0.88984	1	19662	0	-0.25135
Dtymk	2	0.01241	0.023502	0.885056	584	2	-0.46013	0.98759	0.98752	1	22133	0	-0.46013
Trim15	2	0.01243	0.023544	0.885056	585	2	-0.51172	0.98757	0.9875	1	22132	0	-0.51172
Sema6b	2	0.012441	0.02356	0.885056	586	1	-0.27729	0.89359	0.89349	1	19757	0	-0.27729
Cntd1	2	0.01245	0.02358	0.885056	587	2	-0.37854	0.98755	0.98747	1	22130	0	-0.37854
Arid4a	2	0.01245	0.02358	0.885056	588	2	-0.43277	0.98755	0.98747	1	22131	0	-0.43277
Vmn2r8	2	0.01247	0.023616	0.885056	589	2	-0.208	0.98753	0.98746	1	22129	0	-0.208
4930564D02Rik	2	0.012481	0.023631	0.885056	590	2	-0.20204	0.98752	0.98745	1	22128	0	-0.20204
H2-Eb2	2	0.012486	0.023642	0.885056	591	2	-0.2784	0.95641	0.9565	1	21315	0	-0.2784
Elk3	2	0.012508	0.023684	0.885056	592	2	-0.38459	0.98749	0.98742	1	22127	0	-0.38459
Olfr1205	2	0.012521	0.023704	0.885056	593	2	-0.26312	0.98748	0.9874	1	22126	0	-0.26312
Slc16a3	2	0.012529	0.023719	0.885056	594	2	-0.25847	0.98747	0.98739	1	22125	0	-0.25847
Iapp	2	0.012531	0.023722	0.885056	595	1	-0.33143	0.90974	0.9098	1	20135	0	-0.33143
Apool	2	0.012546	0.023752	0.885056	596	2	-0.31124	0.98745	0.98738	1	22124	0	-0.31124
Slc22a3	2	0.012562	0.023785	0.885056	597	2	-0.30088	0.98744	0.98736	1	22123	0	-0.30088
Gm8653	2	0.012576	0.023811	0.885056	598	1	-0.21389	0.35033	0.36291	1	7635	1	-0.21389
Smim12	2	0.012621	0.023893	0.885085	599	1	-0.12608	0.41133	0.41661	1	8836	1	-0.12608
Hip1	2	0.012638	0.023923	0.885085	600	2	-0.26392	0.98736	0.98729	1	22122	0	-0.26392
Scamp1	2	0.012643	0.02393	0.885085	601	2	-0.18332	0.98736	0.98728	1	22121	0	-0.18332
Rsph3b	2	0.012679	0.024005	0.886337	602	2	-0.4162	0.98732	0.98725	1	22120	0	-0.4162
Gm13941	2	0.012709	0.024069	0.886337	603	2	-0.25337	0.98729	0.98722	1	22119	0	-0.25337
Skint6	2	0.012735	0.024116	0.886337	604	2	-0.40502	0.98727	0.9872	1	22118	0	-0.40502
Rapgef6	2	0.012755	0.024158	0.886337	605	2	-0.25697	0.98724	0.98718	1	22117	0	-0.25697
Mapk6	2	0.012801	0.024234	0.886337	606	1	-0.20456	0.83869	0.83861	1	18460	0	-0.20456
Cyp2s1	2	0.012832	0.024288	0.886337	607	2	-0.2328	0.98717	0.9871	1	22116	0	-0.2328
LOC108168153	2	0.012846	0.024311	0.886337	608	1	-0.12542	0.40792	0.41358	1	8775	1	-0.12542
Noa1	2	0.012889	0.02439	0.886337	609	2	-0.29245	0.98711	0.98704	1	22114	0	-0.29245
Ifnar1	2	0.012891	0.024394	0.886337	610	1	-0.22727	0.63593	0.63579	1	13833	0	-0.22727
Vmn1r181	2	0.01292	0.02444	0.886337	611	2	-0.20958	0.98708	0.98702	1	22113	0	-0.20958
Tnrc18	2	0.012936	0.024471	0.886337	612	1	-0.14899	0.63	0.6298	1	13687	0	-0.14899
Gm10666	2	0.012979	0.024549	0.886337	613	2	-0.45448	0.98702	0.98697	1	22112	0	-0.45448
Osbpl8	2	0.012997	0.024584	0.886337	614	2	-0.28246	0.987	0.98695	1	22111	0	-0.28246
Fam43b	2	0.013002	0.02459	0.886337	615	2	-0.29139	0.987	0.98694	1	22110	0	-0.29139
LOC108167874	2	0.013007	0.024599	0.886337	616	2	-0.23162	0.98699	0.98694	1	22109	0	-0.23162
Slmo1	2	0.013026	0.024631	0.886337	617	2	-0.31685	0.96061	0.96073	1	21425	0	-0.31685
Acot8	2	0.013043	0.024661	0.886337	618	2	-0.33813	0.98696	0.9869	1	22108	0	-0.33813
Fscn3	2	0.013067	0.024699	0.886337	619	2	-0.32495	0.98693	0.98687	1	22107	0	-0.32495
Olfr1211	2	0.013071	0.024711	0.886337	620	1	-0.20796	0.88698	0.8869	1	19592	0	-0.20796
Parp9	2	0.013116	0.02479	0.886337	621	2	-0.47766	0.95298	0.95301	1	21225	0	-0.47766
ONE_NON-GENE_SITE_54	1	0.013125	0.013041	0.817159	622	1	-0.4501	0.98687	0.98688	1	22106	0	-0.4501
Olfr769	2	0.013126	0.024813	0.886337	623	2	-0.23287	0.98687	0.98683	1	22105	0	-0.23287
Mgme1	2	0.013137	0.024827	0.886337	624	2	-0.27846	0.98686	0.98682	1	22104	0	-0.27846
Myh7	2	0.013161	0.024871	0.886337	625	2	-0.41571	0.94708	0.94712	1	21065	0	-0.41571
2510009E07Rik	2	0.013183	0.024908	0.886337	626	2	-0.21508	0.98682	0.98677	1	22103	0	-0.21508
Ncam1	2	0.013206	0.024948	0.886337	627	1	-0.22591	0.61697	0.6168	1	13399	0	-0.22591
Ptger3	2	0.013251	0.02503	0.886337	628	1	-0.21643	0.41011	0.41554	1	8810	1	-0.21643
Dgcr2	2	0.013296	0.025106	0.886337	629	1	-0.21312	0.81468	0.81448	1	17901	0	-0.21312
Cxxc1	2	0.013343	0.025193	0.886337	630	2	-0.32006	0.98666	0.98664	1	22102	0	-0.32006
Alpk3	2	0.013343	0.025193	0.886337	631	2	-0.39927	0.98666	0.98664	1	22101	0	-0.39927
Tnfrsf25	2	0.013358	0.025223	0.886337	632	2	-0.24348	0.98664	0.98662	1	22100	0	-0.24348
A630001G21Rik	2	0.013384	0.025269	0.886337	633	2	-0.25428	0.98662	0.98659	1	22099	0	-0.25428
8430408G22Rik	2	0.013392	0.025286	0.886337	634	2	-0.29431	0.98661	0.98658	1	22098	0	-0.29431
Kctd13	2	0.013431	0.025351	0.886337	635	1	-0.34397	0.76959	0.76908	1	16880	0	-0.34397
Mcf2l	2	0.013442	0.025374	0.886337	636	2	-0.3199	0.98656	0.98653	1	22097	0	-0.3199
Dmrt1	2	0.013476	0.025435	0.886337	637	1	-0.18022	0.56329	0.56346	1	12159	0	-0.18022
Agpat3	2	0.013487	0.025454	0.886337	638	2	-0.22678	0.98651	0.98649	1	22096	0	-0.22678
Acsm2	2	0.013545	0.025564	0.888812	639	2	-0.26954	0.98646	0.98644	1	22095	0	-0.26954
Cdc37	2	0.013566	0.025605	0.888846	640	2	-0.46832	0.96044	0.96055	1	21419	0	-0.46832
Vmn2r111	2	0.013611	0.025696	0.890656	641	2	-0.39285	0.98036	0.98034	1	21927	0	-0.39285
Asgr2	2	0.013656	0.025776	0.891319	642	1	-0.24964	0.78557	0.78507	1	17249	0	-0.24964
Zfp933	2	0.013746	0.025952	0.891319	643	1	-0.22153	0.872	0.87207	1	19246	0	-0.22153
Npm3	2	0.013788	0.026035	0.891319	644	2	-0.23016	0.98621	0.98618	1	22094	0	-0.23016
Klra8	2	0.013791	0.026038	0.891319	645	2	-0.33995	0.93159	0.93173	1	20688	0	-0.33995
Rnf38	2	0.013836	0.026109	0.891319	646	1	-0.31195	0.8157	0.81549	1	17927	0	-0.31195
Brd8	2	0.013852	0.026137	0.891319	647	2	-0.26466	0.98615	0.98612	1	22093	0	-0.26466
1810009A15Rik	2	0.013858	0.026147	0.891319	648	2	-0.22848	0.98614	0.98611	1	22092	0	-0.22848
Supt16	2	0.013868	0.026169	0.891319	649	2	-0.39824	0.98613	0.9861	1	22091	0	-0.39824
C1s2	2	0.013881	0.026189	0.891319	650	2	-0.31942	0.95609	0.95621	1	21303	0	-0.31942
Gm5134	2	0.013916	0.026259	0.891319	651	2	-0.31013	0.98608	0.98605	1	22090	0	-0.31013
Slc12a7	2	0.013926	0.026278	0.891319	652	1	-0.20924	0.3137	0.33196	1	6959	1	-0.20924
Eps8l1	2	0.013927	0.026281	0.891319	653	2	-0.27159	0.98607	0.98604	1	22089	0	-0.27159
Lrg1	2	0.013943	0.026307	0.891319	654	2	-0.18552	0.98606	0.98603	1	22088	0	-0.18552
Gm6904	2	0.013971	0.026364	0.891437	655	1	-0.36387	0.64593	0.64578	1	14070	0	-0.36387
P2rx7	2	0.013983	0.026389	0.891437	656	2	-0.27998	0.98602	0.98599	1	22087	0	-0.27998
Ly6g5c	2	0.014061	0.026523	0.893459	657	1	-0.25483	0.86703	0.86707	1	19129	0	-0.25483
Vmn2r34	2	0.014085	0.026567	0.893459	658	2	-0.20203	0.98591	0.9859	1	22085	0	-0.20203
Rs1	2	0.014106	0.026606	0.893459	659	1	-0.33258	0.49319	0.4936	1	10629	1	-0.33258
Clic5	2	0.01412	0.026638	0.893459	660	2	-0.16549	0.98588	0.98586	1	22084	0	-0.16549
Impa1	2	0.014131	0.026657	0.893459	661	2	-0.40193	0.98587	0.98585	1	22083	0	-0.40193
Myc	2	0.014163	0.026717	0.893459	662	2	-0.59164	0.98584	0.98582	1	22082	0	-0.59164
Olfr1109	2	0.014196	0.026777	0.893459	663	2	-0.38408	0.9858	0.98578	1	22081	0	-0.38408
Adam12	2	0.014204	0.026791	0.893459	664	2	-0.26258	0.9858	0.98578	1	22080	0	-0.26258
Myl12a	2	0.01422	0.026826	0.893459	665	2	-0.2321	0.98578	0.98576	1	22079	0	-0.2321
Tbce	2	0.014263	0.026898	0.893459	666	1	-0.26338	0.62311	0.62293	1	13542	0	-0.26338
Phyh	2	0.014271	0.026913	0.893459	667	2	-0.28131	0.98573	0.98571	1	22078	0	-0.28131
Cep290	2	0.014277	0.026924	0.893459	668	2	-0.40735	0.98572	0.9857	1	22077	0	-0.40735
LOC108168578	2	0.014312	0.026992	0.894421	669	2	-0.21647	0.98569	0.98567	1	22076	0	-0.21647
H2-M10.5	2	0.014339	0.027038	0.894619	670	2	-0.29037	0.98566	0.98564	1	22075	0	-0.29037
ONE_NON-GENE_SITE_365	1	0.014393	0.014294	0.84762	671	1	-0.33015	0.98561	0.98559	1	22074	0	-0.33015
Dnajc15	2	0.01441	0.02718	0.897885	672	2	-0.28249	0.98559	0.98557	1	22073	0	-0.28249
Vmn1r95	1	0.014439	0.014341	0.84762	673	1	-0.55269	0.98556	0.98554	1	22072	0	-0.55269
Polr2f	2	0.014491	0.027317	0.897885	674	2	-0.49911	0.98551	0.98549	1	22071	0	-0.49911
Dcun1d4	2	0.014555	0.027425	0.897885	675	1	-0.087287	0.35155	0.36397	1	7663	1	-0.087287
Wdr73	2	0.014559	0.027431	0.897885	676	2	-0.22836	0.98544	0.98542	1	22070	0	-0.22836
Perp	2	0.014573	0.02746	0.897885	677	2	-0.28583	0.98543	0.98541	1	22069	0	-0.28583
Ralgps1	2	0.0146	0.027506	0.897885	678	2	-0.37102	0.97164	0.97164	1	21690	0	-0.37102
Olfr1087	2	0.014625	0.027559	0.897885	679	2	-0.19444	0.98537	0.98536	1	22068	0	-0.19444
Hspa1l	2	0.014645	0.027594	0.897885	680	1	-0.22586	0.88057	0.88064	1	19447	0	-0.22586
Sucnr1	2	0.014674	0.027652	0.897885	681	2	-0.27825	0.98533	0.98531	1	22067	0	-0.27825
Med28	2	0.014746	0.027783	0.897885	682	2	-0.31737	0.98525	0.98524	1	22066	0	-0.31737
Rnaset2a	2	0.014751	0.027796	0.897885	683	2	-0.25268	0.98525	0.98523	1	22065	0	-0.25268
Cwf19l1	2	0.014768	0.027825	0.897885	684	2	-0.3025	0.98523	0.9852	1	22064	0	-0.3025
Gfpt2	2	0.01478	0.027842	0.897885	685	1	-0.12941	0.42092	0.42535	1	9043	1	-0.12941
Rtl1	2	0.014801	0.027879	0.897885	686	2	-0.23462	0.9852	0.98517	1	22063	0	-0.23462
Olfr1504	2	0.014825	0.02792	0.897885	687	1	-0.23338	0.74239	0.74204	1	16290	0	-0.23338
Spdye4b	2	0.014834	0.027935	0.897885	688	2	-0.33566	0.98517	0.98514	1	22061	0	-0.33566
Gpkow	2	0.01484	0.027945	0.897885	689	2	-0.42066	0.98516	0.98514	1	22060	0	-0.42066
Prok2	2	0.014845	0.027952	0.897885	690	2	-0.26978	0.98515	0.98513	1	22059	0	-0.26978
Taf7	2	0.01487	0.027998	0.897885	691	2	-0.39442	0.93858	0.93872	1	20865	0	-0.39442
Cldn20	2	0.014875	0.028009	0.897885	692	2	-0.27211	0.98512	0.9851	1	22058	0	-0.27211
Clcn7	2	0.014889	0.028034	0.897885	693	2	-0.31416	0.98511	0.98508	1	22057	0	-0.31416
Dcbld1	2	0.014915	0.028078	0.897885	694	1	-0.27194	0.83063	0.83038	1	18282	0	-0.27194
Olfr126	2	0.01496	0.028161	0.897885	695	1	-0.19521	0.32898	0.34459	1	7246	1	-0.19521
Mc3r	2	0.014978	0.028194	0.897885	696	2	-0.32904	0.98502	0.98499	1	22056	0	-0.32904
Pcx	2	0.015006	0.02825	0.897885	697	2	-0.20369	0.98499	0.98496	1	22055	0	-0.20369
Impad1	2	0.015039	0.028312	0.897885	698	2	-0.29544	0.98496	0.98493	1	22054	0	-0.29544
NO_SITE_670	1	0.01505	0.014962	0.858207	699	1	-0.50731	0.98495	0.98494	1	22053	0	-0.50731
Pirb	2	0.015069	0.028374	0.897885	700	2	-0.23013	0.98493	0.9849	1	22052	0	-0.23013
Vmn1r226	2	0.015072	0.028377	0.897885	701	1	-0.23425	0.90413	0.90407	1	20017	0	-0.23425
Tnks1bp1	2	0.015086	0.028402	0.897885	702	2	-0.25353	0.98491	0.98489	1	22051	0	-0.25353
Cluap1	2	0.015111	0.028444	0.897885	703	2	-0.28758	0.98489	0.98487	1	22050	0	-0.28758
Dock10	2	0.015122	0.028466	0.897885	704	2	-0.2636	0.98488	0.98485	1	22049	0	-0.2636
Nras	2	0.01514	0.028493	0.897885	705	1	-0.25094	0.47487	0.47592	1	10219	1	-0.25094
Mettl1	2	0.015161	0.028534	0.897885	706	2	-0.24049	0.98484	0.98481	1	22048	0	-0.24049
Klk9	2	0.01523	0.028665	0.897885	707	1	-0.25339	0.77385	0.77336	1	16988	0	-0.25339
Esp3	2	0.015275	0.028757	0.897885	708	1	-0.15463	0.52305	0.5232	1	11288	0	-0.15463
Hnf1a	2	0.01529	0.028782	0.897885	709	2	-0.29283	0.98471	0.98468	1	22047	0	-0.29283
Khsrp	2	0.015307	0.02881	0.897885	710	2	-0.23532	0.98469	0.98466	1	22046	0	-0.23532
Brat1	2	0.01532	0.028834	0.897885	711	1	-0.32465	0.88942	0.88934	1	19645	0	-0.32465
Unc93b1	2	0.015324	0.028837	0.897885	712	2	-0.28966	0.98468	0.98465	1	22045	0	-0.28966
Prol1	2	0.015329	0.028846	0.897885	713	2	-0.23076	0.98467	0.98465	1	22044	0	-0.23076
B3gnt3	2	0.015374	0.028925	0.897885	714	2	-0.22626	0.98463	0.9846	1	22043	0	-0.22626
Asb10	2	0.015416	0.028994	0.897885	715	2	-0.34014	0.98458	0.98456	1	22042	0	-0.34014
Ptma	2	0.015427	0.029014	0.897885	716	2	-0.42015	0.98457	0.98455	1	22041	0	-0.42015
Tlr4	2	0.015467	0.029089	0.897885	717	2	-0.24417	0.98453	0.98452	1	22040	0	-0.24417
2700094K13Rik	2	0.015503	0.029157	0.897885	718	2	-0.34514	0.9845	0.98448	1	22039	0	-0.34514
Tff2	2	0.01554	0.029229	0.897885	719	2	-0.27764	0.98446	0.98445	1	22038	0	-0.27764
Olfr1008	2	0.015544	0.029238	0.897885	720	2	-0.35722	0.92507	0.92519	1	20530	0	-0.35722
Hacd1	2	0.015549	0.029247	0.897885	721	2	-0.2313	0.98445	0.98444	1	22037	0	-0.2313
Sprr1a	2	0.015589	0.029327	0.897885	722	2	-0.31064	0.92018	0.92026	1	20396	0	-0.31064
Tnn	2	0.0156	0.029347	0.897885	723	2	-0.36392	0.9844	0.98439	1	22036	0	-0.36392
Ppp2r5d	2	0.015659	0.029467	0.897885	724	2	-0.26144	0.98434	0.98432	1	22035	0	-0.26144
NO_SITE_606	1	0.015662	0.015573	0.867557	725	1	-0.50902	0.98434	0.98434	1	22034	0	-0.50902
Rtn1	2	0.015696	0.029524	0.897885	726	2	-0.26373	0.9843	0.98429	1	22033	0	-0.26373
Gm26637	2	0.015733	0.02959	0.897885	727	2	-0.31477	0.98427	0.98425	1	22032	0	-0.31477
Lamb1	2	0.015769	0.029653	0.897885	728	1	-0.1529	0.6403	0.64018	1	13934	0	-0.1529
Syt2	2	0.015775	0.029661	0.897885	729	2	-0.21159	0.98422	0.98421	1	22031	0	-0.21159
Srek1	2	0.015781	0.029672	0.897885	730	2	-0.31195	0.98422	0.98421	1	22030	0	-0.31195
Ubr2	2	0.015804	0.029713	0.897885	731	2	-0.23882	0.9842	0.98418	1	22029	0	-0.23882
Nfix	2	0.015814	0.029728	0.897885	732	1	-0.22273	0.83953	0.83943	1	18485	0	-0.22273
Hamp	2	0.015827	0.029746	0.897885	733	2	-0.19578	0.98417	0.98417	1	22028	0	-0.19578
Gpi1	2	0.015832	0.029758	0.897885	734	2	-0.20163	0.98417	0.98416	1	22027	0	-0.20163
Prss28	2	0.015849	0.029793	0.897885	735	2	-0.29491	0.98415	0.98414	1	22025	0	-0.29491
Tm6sf1	2	0.015849	0.029793	0.897885	736	2	-0.26459	0.98415	0.98414	1	22026	0	-0.26459
Parp4	2	0.015859	0.029804	0.897885	737	1	-0.1999	0.6716	0.67138	1	14651	0	-0.1999
Man2a1	2	0.015881	0.029838	0.897885	738	2	-0.27951	0.98412	0.98411	1	22024	0	-0.27951
Hist1h1a	2	0.015881	0.029838	0.897885	739	2	-0.23539	0.98412	0.98411	1	22023	0	-0.23539
Ms4a6d	2	0.015904	0.02988	0.897932	740	1	-0.25129	0.16909	0.21638	1	4427	1	-0.25129
Rela	2	0.015929	0.029929	0.897932	741	2	-0.22249	0.98407	0.98406	1	22022	0	-0.22249
Nadsyn1	2	0.015949	0.029971	0.897932	742	1	-0.28307	0.663	0.66281	1	14459	0	-0.28307
Prdm6	2	0.015967	0.030003	0.897932	743	2	-0.22838	0.98403	0.98403	1	22021	0	-0.22838
Rap2a	2	0.016039	0.030129	0.897932	744	1	-0.19224	0.28366	0.30707	1	6391	1	-0.19224
2410015M20Rik	2	0.016084	0.030199	0.897932	745	1	-0.17678	0.82158	0.82138	1	18064	0	-0.17678
Krtap6-5	2	0.016185	0.030384	0.897932	746	2	-0.21698	0.98382	0.98381	1	22020	0	-0.21698
BC051142	2	0.016199	0.030412	0.897932	747	2	-0.27567	0.9838	0.9838	1	22019	0	-0.27567
Uba1	2	0.016217	0.030438	0.897932	748	2	-0.30696	0.98378	0.98378	1	22018	0	-0.30696
Plgrkt	2	0.016222	0.030446	0.897932	749	2	-0.29052	0.98378	0.98378	1	22017	0	-0.29052
Yipf7	2	0.0163	0.030587	0.897932	750	2	-0.26967	0.9837	0.98369	1	22016	0	-0.26967
Npas2	2	0.016308	0.030606	0.897932	751	1	-0.23599	0.89639	0.89633	1	19828	0	-0.23599
Lcor	2	0.016321	0.030631	0.897932	752	2	-0.23854	0.98368	0.98367	1	22015	0	-0.23854
Batf	2	0.016349	0.030685	0.897932	753	2	-0.32756	0.98365	0.98364	1	22014	0	-0.32756
Clca2	2	0.016353	0.03069	0.897932	754	1	-0.14719	0.4663	0.46778	1	10016	1	-0.14719
Trip6	2	0.016355	0.030694	0.897932	755	2	-0.25195	0.98364	0.98364	1	22013	0	-0.25195
Fmod	2	0.01639	0.030745	0.897932	756	2	-0.26799	0.98361	0.98361	1	22012	0	-0.26799
Grrp1	2	0.016402	0.03077	0.897932	757	2	-0.21267	0.9836	0.98359	1	22011	0	-0.21267
Olfr1448	2	0.016416	0.030801	0.897932	758	2	-0.31005	0.98358	0.98358	1	22010	0	-0.31005
Glyr1	2	0.016434	0.03083	0.897932	759	2	-0.26555	0.98357	0.98356	1	22009	0	-0.26555
Pramel4	2	0.016434	0.03083	0.897932	760	2	-0.25333	0.98357	0.98356	1	22008	0	-0.25333
Rspo1	2	0.016443	0.030846	0.897932	761	1	-0.2417	0.7227	0.72243	1	15825	0	-0.2417
Ccs	2	0.016448	0.030859	0.897932	762	2	-0.24112	0.98355	0.98354	1	22007	0	-0.24112
Mmp20	2	0.016488	0.030923	0.897932	763	1	-0.26356	0.66043	0.6603	1	14397	0	-0.26356
Rp1l1	2	0.016533	0.031006	0.897932	764	1	-0.3095	0.79026	0.78981	1	17354	0	-0.3095
Olfr115	2	0.016553	0.031039	0.897932	765	2	-0.25105	0.98345	0.98344	1	22006	0	-0.25105
Gm14548	2	0.016611	0.03114	0.897932	766	2	-0.38985	0.98339	0.98338	1	22005	0	-0.38985
D130043K22Rik	2	0.016645	0.031191	0.897932	767	1	-0.26178	0.7982	0.79776	1	17538	0	-0.26178
Afap1	2	0.016645	0.031191	0.897932	768	1	-0.24629	0.7411	0.74075	1	16270	0	-0.24629
Dus3l	2	0.016713	0.031297	0.898243	769	1	-0.32164	0.72504	0.72473	1	15872	0	-0.32164
Fdx1	2	0.016719	0.031311	0.898243	770	2	-0.2388	0.98328	0.98326	1	22004	0	-0.2388
Olfr121	2	0.01674	0.031349	0.898243	771	2	-0.4326	0.98326	0.98324	1	22003	0	-0.4326
Ccnt1	2	0.016757	0.031381	0.898243	772	2	-0.33306	0.96552	0.96556	1	21542	0	-0.33306
Lsm8	2	0.016775	0.031419	0.898243	773	2	-0.35705	0.98322	0.9832	1	22002	0	-0.35705
Nfkbie	2	0.016787	0.03144	0.898243	774	2	-0.29089	0.98321	0.98319	1	22001	0	-0.29089
Nt5dc1	2	0.016847	0.031554	0.89915	775	1	-0.25041	0.64885	0.64869	1	14127	0	-0.25041
Gm31445	2	0.016904	0.031655	0.89915	776	2	-0.22048	0.9831	0.98309	1	22000	0	-0.22048
4930522L14Rik	2	0.016937	0.031719	0.89915	777	1	-0.2308	0.81424	0.81404	1	17892	0	-0.2308
Pspn	2	0.016952	0.031741	0.89915	778	2	-0.27116	0.98305	0.98304	1	21999	0	-0.27116
Olfr222	2	0.016969	0.031767	0.89915	779	2	-0.25468	0.98303	0.98303	1	21998	0	-0.25468
Gm6468	2	0.016996	0.031816	0.89915	780	2	-0.3446	0.983	0.983	1	21997	0	-0.3446
Slc5a4b	2	0.017027	0.031877	0.89915	781	1	-0.12564	0.33881	0.35302	1	7425	1	-0.12564
Cdk5	2	0.017064	0.031945	0.89915	782	2	-0.29248	0.98294	0.98293	1	21996	0	-0.29248
Ptrhd1	2	0.017076	0.031973	0.89915	783	2	-0.19621	0.98292	0.98292	1	21995	0	-0.19621
LOC108167700	2	0.01709	0.031995	0.89915	784	2	-0.26292	0.98291	0.9829	1	21993	0	-0.26292
Slc6a15	2	0.01709	0.031995	0.89915	785	2	-0.22654	0.98291	0.9829	1	21994	0	-0.22654
Ankrd44	2	0.017105	0.03202	0.89915	786	2	-0.21048	0.98289	0.98289	1	21992	0	-0.21048
Abcg8	2	0.017117	0.032043	0.89915	787	1	-0.20705	0.835	0.83479	1	18375	0	-0.20705
Crispld2	2	0.017162	0.032126	0.89915	788	1	-0.053033	0.31903	0.33631	1	7061	1	-0.053033
Gm9271	2	0.017191	0.032183	0.89915	789	2	-0.25772	0.98281	0.9828	1	21991	0	-0.25772
Ing3	2	0.0172	0.0322	0.89915	790	2	-0.35548	0.9828	0.98279	1	21990	0	-0.35548
Nfya	2	0.017207	0.032211	0.89915	791	1	-0.17162	0.45252	0.45468	1	9718	1	-0.17162
Daxx	2	0.017218	0.032228	0.89915	792	2	-0.22789	0.98278	0.98277	1	21989	0	-0.22789
ONE_NON-GENE_SITE_988	1	0.017247	0.017218	0.869318	793	1	-0.27133	0.98275	0.98279	1	21988	0	-0.27133
Hectd2	2	0.017251	0.032291	0.899812	794	1	-0.16725	0.47233	0.47353	1	10158	1	-0.16725
Cd209e	2	0.017296	0.032373	0.900753	795	2	-0.42272	0.96271	0.96281	1	21471	0	-0.42272
Foxk2	2	0.017319	0.032411	0.900753	796	2	-0.26053	0.98268	0.98266	1	21987	0	-0.26053
Serpina3b	2	0.017337	0.032444	0.900753	797	2	-0.33477	0.98266	0.98264	1	21986	0	-0.33477
Mmp25	2	0.017386	0.032524	0.901859	798	1	-0.19837	0.75067	0.75022	1	16464	0	-0.19837
Zfp455	2	0.017431	0.032603	0.90222	799	1	-0.28718	0.74186	0.74152	1	16285	0	-0.28718
Esp34	2	0.017442	0.032617	0.90222	800	2	-0.39968	0.98256	0.98254	1	21985	0	-0.39968
Mrgprx2	2	0.017521	0.03276	0.905063	801	2	-0.36307	0.94286	0.94293	1	20966	0	-0.36307
Hs3st3b1	2	0.017566	0.03284	0.90617	802	2	-0.31921	0.93569	0.93583	1	20790	0	-0.31921
Foxred1	2	0.0176	0.032904	0.906314	803	2	-0.39619	0.9824	0.98238	1	21983	0	-0.39619
Gpatch11	2	0.017611	0.032926	0.906314	804	1	-0.046932	0.11927	0.17906	1	3636	1	-0.046932
Rbm12b1	2	0.017631	0.032967	0.906344	805	2	-0.26428	0.98237	0.98235	1	21982	0	-0.26428
Nck1	2	0.017715	0.033125	0.907612	806	2	-0.16834	0.98229	0.98227	1	21981	0	-0.16834
Tdrd12	2	0.017745	0.033185	0.907612	807	1	-0.00024276	0.15956	0.20922	1	4268	1	-0.00024276
Serpina12	2	0.017775	0.033245	0.907612	808	2	-0.29727	0.98222	0.98221	1	21980	0	-0.29727
Col7a1	2	0.01779	0.03327	0.907612	809	1	-0.5309	0.85596	0.8559	1	18871	0	-0.5309
Vmn1r179	2	0.017799	0.033286	0.907612	810	2	-0.22971	0.9822	0.98219	1	21979	0	-0.22971
Slc35c2	2	0.017851	0.033373	0.907612	811	2	-0.26785	0.98215	0.98215	1	21978	0	-0.26785
Btnl1	2	0.017878	0.033421	0.907612	812	2	-0.32087	0.98212	0.98212	1	21977	0	-0.32087
Cd59b	2	0.01788	0.033423	0.907612	813	2	-0.31424	0.97066	0.97067	1	21665	0	-0.31424
NO_SITE_482	1	0.017881	0.017832	0.870152	814	1	-0.64136	0.98212	0.98215	1	21976	0	-0.64136
Dcxr	2	0.017933	0.033512	0.907612	815	2	-0.24123	0.98207	0.98208	1	21975	0	-0.24123
Wfdc1	2	0.017948	0.033535	0.907612	816	2	-0.26274	0.98205	0.98207	1	21974	0	-0.26274
Sppl3	2	0.01797	0.033579	0.907612	817	2	-0.35913	0.95816	0.95825	1	21361	0	-0.35913
Extl3	2	0.018015	0.033651	0.907612	818	2	-0.38755	0.95778	0.95788	1	21349	0	-0.38755
D630039A03Rik	2	0.01803	0.033675	0.907612	819	2	-0.21802	0.98197	0.98198	1	21973	0	-0.21802
Ttc7b	2	0.01806	0.033729	0.907612	820	1	-0.2768	0.87076	0.87079	1	19214	0	-0.2768
Cst13	2	0.018078	0.033763	0.907612	821	2	-0.31828	0.98192	0.98193	1	21972	0	-0.31828
Vmn1r132	2	0.018104	0.033816	0.907612	822	1	-0.48105	0.79126	0.7908	1	17375	0	-0.48105
Ppp1r3e	2	0.018121	0.033846	0.907612	823	2	-0.25935	0.98188	0.9819	1	21971	0	-0.25935
Trim44	2	0.018149	0.033905	0.907612	824	1	-0.32585	0.73242	0.73212	1	16056	0	-0.32585
Galnt14	2	0.018179	0.033954	0.907612	825	2	-0.26177	0.98182	0.98184	1	21970	0	-0.26177
Smcp	2	0.018194	0.033977	0.907612	826	2	-0.32765	0.97717	0.97716	1	21846	0	-0.32765
Gm6034	2	0.018194	0.033977	0.907612	827	2	-0.24751	0.98181	0.98183	1	21969	0	-0.24751
ONE_NON-GENE_SITE_864	1	0.018198	0.018139	0.870152	828	1	-0.53625	0.9818	0.98183	1	21968	0	-0.53625
Dgkb	2	0.01821	0.034001	0.907612	829	2	-0.28727	0.98179	0.98181	1	21967	0	-0.28727
Mpp6	2	0.018239	0.034055	0.907612	830	1	-0.19959	0.2494	0.27929	1	5779	1	-0.19959
Fnbp1	2	0.018265	0.034103	0.907612	831	2	-0.24193	0.98174	0.98176	1	21966	0	-0.24193
Clec9a	2	0.018274	0.034119	0.907612	832	2	-0.25564	0.98173	0.98175	1	21965	0	-0.25564
Zfand1	2	0.018284	0.034137	0.907612	833	1	-0.32368	0.23875	0.27079	1	5606	1	-0.32368
Piga	2	0.018329	0.034216	0.908628	834	2	-0.46974	0.97157	0.97156	1	21688	0	-0.46974
Gm9639	2	0.018415	0.034381	0.909126	835	2	-0.25181	0.98159	0.98161	1	21964	0	-0.25181
Slc6a1	2	0.018419	0.034387	0.909126	836	1	-0.18124	0.48946	0.48998	1	10541	1	-0.18124
Gfi1	2	0.018446	0.034438	0.909126	837	2	-0.28057	0.98155	0.98159	1	21963	0	-0.28057
Nlrp4g	2	0.018464	0.034471	0.909126	838	1	-0.24814	0.72612	0.72579	1	15892	0	-0.24814
Slc25a30	2	0.018507	0.034546	0.909126	839	2	-0.1326	0.98149	0.98153	1	21962	0	-0.1326
Vmn1r143	2	0.018532	0.034596	0.909126	840	2	-0.49853	0.98147	0.9815	1	21961	0	-0.49853
Tmem236	2	0.018538	0.034606	0.909126	841	2	-0.19466	0.98146	0.9815	1	21960	0	-0.19466
Slit1	2	0.018547	0.034621	0.909126	842	2	-0.31963	0.98145	0.98149	1	21959	0	-0.31963
Vmn1r185	2	0.018557	0.034637	0.909126	843	2	-0.37293	0.98144	0.98147	1	21958	0	-0.37293
Kirrel2	2	0.018618	0.034745	0.910897	844	2	-0.23423	0.98138	0.98141	1	21957	0	-0.23423
Plekho2	2	0.018643	0.034789	0.910931	845	1	-0.27783	0.69534	0.69517	1	15221	0	-0.27783
Vmn2r9	2	0.018665	0.03483	0.910931	846	2	-0.16794	0.98134	0.98136	1	21956	0	-0.16794
Tmem259	2	0.018688	0.034867	0.910931	847	1	-0.24414	0.90166	0.9016	1	19958	0	-0.24414
H2-M5	2	0.01873	0.034956	0.911262	848	2	-0.30264	0.98127	0.9813	1	21955	0	-0.30264
Synpo	2	0.018733	0.03496	0.911262	849	2	-0.29824	0.9284	0.92855	1	20615	0	-0.29824
Ly6g6f	2	0.018778	0.035049	0.912528	850	1	-0.21183	0.48789	0.48844	1	10503	1	-0.21183
Lgi1	2	0.018823	0.035118	0.913015	851	1	-0.28325	0.69073	0.69056	1	15110	0	-0.28325
LOC100041806	2	0.018842	0.03516	0.913015	852	2	-0.3903	0.98116	0.98117	1	21953	0	-0.3903
Dmrt2	2	0.01886	0.035193	0.913015	853	2	-0.20619	0.98114	0.98116	1	21952	0	-0.20619
Gm14288	2	0.018891	0.035248	0.913015	854	2	-0.30772	0.98111	0.98112	1	21951	0	-0.30772
Ccdc63	2	0.018916	0.035299	0.913015	855	2	-0.2116	0.98108	0.9811	1	21949	0	-0.2116
Tor1a	2	0.018922	0.03531	0.913015	856	2	-0.27804	0.98108	0.98109	1	21948	0	-0.27804
Mrgprb2	2	0.01898	0.035406	0.913127	857	1	-0.2841	0.53217	0.53239	1	11486	0	-0.2841
Rita1	2	0.01901	0.035464	0.913127	858	2	-0.29785	0.98099	0.98099	1	21947	0	-0.29785
Fpr-rs4	2	0.019047	0.035523	0.913127	859	1	-0.11627	0.6272	0.62704	1	13630	0	-0.11627
Glrx5	2	0.019069	0.03556	0.913127	860	2	-0.3078	0.98093	0.98094	1	21946	0	-0.3078
Cox19	2	0.019092	0.035601	0.913127	861	2	-0.30828	0.96555	0.96559	1	21544	0	-0.30828
Nodal	2	0.019104	0.03562	0.913127	862	2	-0.26313	0.9809	0.98091	1	21945	0	-0.26313
Slc22a7	2	0.019137	0.035676	0.913127	863	1	-0.22939	0.84756	0.84745	1	18679	0	-0.22939
Mrps24	2	0.019138	0.035676	0.913127	864	2	-0.24576	0.98086	0.98087	1	21944	0	-0.24576
Olfr1385	2	0.019181	0.035771	0.913127	865	1	-0.12895	0.26787	0.29414	1	6105	1	-0.12895
Gm21304	2	0.019216	0.035839	0.913127	866	2	-0.217	0.98078	0.98078	1	21943	0	-0.217
Olfr9	2	0.019289	0.035966	0.913127	867	2	-0.20375	0.98071	0.9807	1	21942	0	-0.20375
Gng7	2	0.019316	0.036005	0.913127	868	1	-0.30296	0.84865	0.84852	1	18707	0	-0.30296
Smok2b	2	0.019323	0.03602	0.913127	869	2	-0.33257	0.98068	0.98067	1	21940	0	-0.33257
Olfr180	2	0.019336	0.036045	0.913127	870	2	-0.22499	0.98066	0.98066	1	21939	0	-0.22499
Gm13212	2	0.019342	0.036054	0.913127	871	2	-0.32977	0.98066	0.98065	1	21938	0	-0.32977
Ago2	2	0.01938	0.036127	0.913127	872	2	-0.24037	0.98062	0.98061	1	21937	0	-0.24037
Mrps18b	2	0.019451	0.036246	0.913127	873	1	-0.33407	0.81682	0.8166	1	17957	0	-0.33407
Ints3	2	0.019468	0.036274	0.913127	874	2	-0.45191	0.98053	0.98052	1	21936	0	-0.45191
Six5	2	0.019487	0.036303	0.913127	875	2	-0.33918	0.98051	0.9805	1	21934	0	-0.33918
Zbtb37	2	0.0195	0.036323	0.913127	876	2	-0.23559	0.9805	0.98049	1	21933	0	-0.23559
Tceanc	2	0.019506	0.036331	0.913127	877	2	-0.25475	0.98049	0.98048	1	21932	0	-0.25475
Uhrf1	2	0.019522	0.036369	0.913127	878	2	-0.2486	0.98048	0.98046	1	21931	0	-0.2486
Wbscr27	2	0.019532	0.036388	0.913127	879	2	-0.21305	0.98047	0.98045	1	21930	0	-0.21305
Lrriq3	2	0.019585	0.036483	0.913127	880	1	-0.37178	0.86375	0.86381	1	19045	0	-0.37178
Pphln1	2	0.019598	0.036505	0.913127	881	2	-0.38603	0.9804	0.98038	1	21929	0	-0.38603
Cry1	2	0.01963	0.036567	0.913127	882	2	-0.39785	0.98037	0.98035	1	21928	0	-0.39785
Trim63	2	0.01963	0.036568	0.913127	883	1	-0.33879	0.25236	0.28169	1	5837	1	-0.33879
Pparg	2	0.019659	0.036621	0.913127	884	2	-0.30872	0.98034	0.98032	1	21926	0	-0.30872
Blvrb	2	0.019675	0.036653	0.913127	885	1	-0.20846	0.58702	0.58709	1	12705	0	-0.20846
Slc5a6	2	0.019693	0.036693	0.913127	886	2	-0.33726	0.98031	0.98029	1	21925	0	-0.33726
Atf1	2	0.019706	0.036715	0.913127	887	2	-0.28441	0.98029	0.98028	1	21924	0	-0.28441
Atp6v0a2	2	0.01972	0.036741	0.913127	888	1	-0.049568	0.076678	0.13331	1	2711	1	-0.049568
Ccdc109b	2	0.019728	0.036752	0.913127	889	2	-0.20167	0.98027	0.98026	1	21923	0	-0.20167
Mcm5	2	0.01976	0.036809	0.913127	890	2	-0.30109	0.98024	0.98023	1	21922	0	-0.30109
LOC108168936	2	0.019765	0.036818	0.913127	891	1	-0.20944	0.55402	0.55423	1	11948	0	-0.20944
Plxnd1	2	0.019809	0.036897	0.913127	892	1	-0.28345	0.61086	0.61073	1	13260	0	-0.28345
Ptpn11	2	0.019811	0.036904	0.913127	893	2	-0.26812	0.98019	0.98018	1	21920	0	-0.26812
Dppa2	2	0.01983	0.036942	0.913127	894	2	-0.25363	0.98017	0.98016	1	21919	0	-0.25363
2010005H15Rik	2	0.019854	0.036986	0.913127	895	1	-0.45485	0.76509	0.76452	1	16774	0	-0.45485
Gimap4	2	0.019859	0.036996	0.913127	896	2	-0.26943	0.98014	0.98014	1	21918	0	-0.26943
Gm8369	2	0.019891	0.037052	0.913127	897	2	-0.2762	0.98011	0.9801	1	21917	0	-0.2762
Vmn2r57	2	0.019899	0.037067	0.913127	898	1	-0.26126	0.72035	0.72006	1	15767	0	-0.26126
Oas1a	2	0.019904	0.037071	0.913127	899	2	-0.20686	0.9801	0.98008	1	21915	0	-0.20686
Cyp2b9	2	0.019939	0.037133	0.913127	900	2	-0.28923	0.98006	0.98004	1	21914	0	-0.28923
C130050O18Rik	2	0.019939	0.037133	0.913127	901	2	-0.24371	0.98006	0.98004	1	21913	0	-0.24371
Ccdc88b	2	0.019971	0.037194	0.913563	902	2	-0.38847	0.98003	0.98001	1	21912	0	-0.38847
Helq	2	0.019989	0.037231	0.913563	903	1	-0.19201	0.52335	0.52349	1	11298	0	-0.19201
Olfr351	2	0.020035	0.037317	0.914469	904	2	-0.22385	0.97996	0.97994	1	21911	0	-0.22385
Ints9	2	0.020054	0.037349	0.914469	905	2	-0.2907	0.97995	0.97992	1	21910	0	-0.2907
Arfip2	2	0.020086	0.037407	0.914904	906	2	-0.20385	0.97991	0.97989	1	21909	0	-0.20385
Dll3	2	0.020141	0.037514	0.915526	907	2	-0.2531	0.97986	0.97983	1	21907	0	-0.2531
Snai2	2	0.020141	0.037514	0.915526	908	2	-0.20871	0.97986	0.97983	1	21908	0	-0.20871
Hkdc1	2	0.020192	0.037602	0.91582	909	2	-0.29999	0.97981	0.97979	1	21906	0	-0.29999
Lcn3	2	0.020213	0.03764	0.91582	910	1	-0.21859	0.67837	0.67816	1	14814	0	-0.21859
Sgms2	2	0.020215	0.037648	0.91582	911	2	-0.279	0.97979	0.97976	1	21905	0	-0.279
Krtap6-2	2	0.020258	0.037727	0.916773	912	1	-0.20195	0.86084	0.86086	1	18972	0	-0.20195
Vmn1r123	2	0.020303	0.0378	0.917048	913	1	-0.31276	0.77857	0.77805	1	17089	0	-0.31276
Gk2	2	0.020321	0.037832	0.917048	914	2	-0.20987	0.97968	0.97965	1	21904	0	-0.20987
Olfr1037	2	0.020357	0.037891	0.917048	915	2	-0.62822	0.97964	0.97962	1	21903	0	-0.62822
Polr2i	2	0.020389	0.037949	0.917048	916	2	-0.22422	0.97961	0.97958	1	21902	0	-0.22422
Eml5	2	0.020415	0.037991	0.917048	917	2	-0.31185	0.95383	0.95389	1	21242	0	-0.31185
Gabrr1	2	0.020415	0.037991	0.917048	918	1	-0.1963	0.64049	0.64035	1	13938	0	-0.1963
Rtkn2	2	0.020447	0.038045	0.917048	919	2	-0.25401	0.97955	0.97953	1	21901	0	-0.25401
Rpl41	2	0.020482	0.038108	0.917048	920	1	-0.1539	0.64234	0.64219	1	13976	0	-0.1539
Rab12	2	0.020483	0.038108	0.917048	921	2	-0.27442	0.97952	0.9795	1	21900	0	-0.27442
Tmigd1	2	0.020506	0.038144	0.917048	922	2	-0.29231	0.97949	0.97947	1	21899	0	-0.29231
E030030I06Rik	2	0.020527	0.038186	0.917062	923	1	-0.26471	0.78625	0.78576	1	17261	0	-0.26471
Selplg	2	0.02058	0.038289	0.917183	924	2	-0.20397	0.97942	0.9794	1	21898	0	-0.20397
Tcp1	2	0.020616	0.038363	0.917183	925	1	-0.39487	0.59483	0.59478	1	12896	0	-0.39487
H13	2	0.020623	0.038378	0.917183	926	2	-0.25012	0.97938	0.97936	1	21897	0	-0.25012
Edrf1	2	0.020649	0.038429	0.917183	927	2	-0.18811	0.97935	0.97933	1	21896	0	-0.18811
Akap9	2	0.020661	0.038455	0.917183	928	2	-0.36606	0.97645	0.97644	1	21827	0	-0.36606
Zfp113	2	0.020685	0.038496	0.917183	929	2	-0.35306	0.97932	0.97929	1	21895	0	-0.35306
Isyna1	2	0.020747	0.038607	0.917183	930	2	-0.30231	0.97925	0.97923	1	21894	0	-0.30231
Sipa1l2	2	0.020751	0.038614	0.917183	931	2	-0.25965	0.96732	0.96735	1	21590	0	-0.25965
Car12	2	0.020779	0.038662	0.917183	932	2	-0.33337	0.97922	0.9792	1	21893	0	-0.33337
Rfx1	2	0.020796	0.038692	0.917183	933	1	-0.083243	0.13045	0.18739	1	3804	1	-0.083243
Psmd12	2	0.020841	0.03877	0.917183	934	2	-0.44431	0.95044	0.95048	1	21148	0	-0.44431
Hsd11b1	2	0.020841	0.038771	0.917183	935	2	-0.24632	0.97916	0.97914	1	21892	0	-0.24632
Serpinb6b	2	0.020885	0.038848	0.917183	936	1	-0.12242	0.38638	0.39437	1	8339	1	-0.12242
BC037156	2	0.020917	0.038905	0.917183	937	2	-0.23584	0.97908	0.97907	1	21891	0	-0.23584
Syne4	2	0.020923	0.038917	0.917183	938	2	-0.36915	0.97908	0.97906	1	21890	0	-0.36915
Limk1	2	0.02093	0.038927	0.917183	939	2	-0.37339	0.96445	0.9645	1	21518	0	-0.37339
Scn4a	2	0.020956	0.038973	0.917183	940	2	-0.29622	0.97904	0.97903	1	21889	0	-0.29622
8030462N17Rik	2	0.020975	0.039007	0.917183	941	1	-0.42662	0.87004	0.87007	1	19195	0	-0.42662
Pknox1	2	0.020989	0.03903	0.917183	942	2	-0.28151	0.97901	0.97899	1	21888	0	-0.28151
Oas1c	2	0.021015	0.039073	0.917183	943	2	-0.2214	0.97899	0.97897	1	21887	0	-0.2214
Ciart	2	0.02102	0.039081	0.917183	944	1	0.065955	0.11976	0.1794	1	3640	1	0.065955
Gm933	2	0.021065	0.039165	0.917183	945	1	-0.11891	0.24469	0.27553	1	5699	1	-0.11891
Lrpap1	2	0.021107	0.039236	0.917183	946	2	-0.30282	0.97889	0.97888	1	21886	0	-0.30282
Prkab1	2	0.02111	0.039243	0.917183	947	1	-0.023236	0.10891	0.17144	1	3477	1	-0.023236
Tpsg1	2	0.02114	0.039293	0.917183	948	2	-0.23588	0.97886	0.97884	1	21885	0	-0.23588
Defb3	2	0.021154	0.039313	0.917183	949	2	-0.23344	0.95408	0.95415	1	21253	0	-0.23344
Deaf1	2	0.021199	0.039383	0.917183	950	1	-0.11402	0.32223	0.339	1	7116	1	-0.11402
Nhp2l1	2	0.021222	0.03943	0.917183	951	2	-0.26875	0.97878	0.97876	1	21884	0	-0.26875
Olfr1375	2	0.021265	0.039504	0.917183	952	2	-0.34254	0.97873	0.97872	1	21883	0	-0.34254
Reps2	2	0.021278	0.039524	0.917183	953	2	-0.31539	0.97872	0.97871	1	21882	0	-0.31539
Zfp965	2	0.021285	0.039537	0.917183	954	2	-0.3379	0.97872	0.9787	1	21881	0	-0.3379
Prkab2	2	0.021289	0.039543	0.917183	955	2	-0.3192	0.91279	0.91289	1	20208	0	-0.3192
V1ra8	2	0.021305	0.039575	0.917183	956	2	-0.24359	0.9787	0.97869	1	21880	0	-0.24359
Bicd1	2	0.021407	0.039755	0.917183	957	2	-0.40418	0.97859	0.97859	1	21878	0	-0.40418
Il13ra2	2	0.021407	0.039755	0.917183	958	2	-0.31598	0.97859	0.97859	1	21879	0	-0.31598
Cabs1	2	0.021513	0.03995	0.917183	959	1	-0.19326	0.56814	0.56831	1	12264	0	-0.19326
Hspa1b	2	0.021558	0.040029	0.917183	960	1	-0.062595	0.49382	0.49423	1	10642	1	-0.062595
Rasa1	2	0.021602	0.040124	0.917183	961	1	-0.2998	0.83207	0.83184	1	18315	0	-0.2998
Glyatl3	2	0.021607	0.040136	0.917183	962	2	-0.26505	0.97839	0.97837	1	21877	0	-0.26505
H2-Q1	2	0.02163	0.040182	0.917183	963	2	-0.35155	0.97837	0.97835	1	21876	0	-0.35155
Coro1b	2	0.021647	0.040202	0.917183	964	1	-0.22512	0.89987	0.8998	1	19911	0	-0.22512
Dpcd	2	0.021657	0.04022	0.917183	965	2	-0.19135	0.97834	0.97833	1	21875	0	-0.19135
Mettl4	2	0.021677	0.040258	0.917183	966	2	-0.21826	0.97832	0.97831	1	21874	0	-0.21826
Alpi	2	0.02169	0.040284	0.917183	967	2	-0.29803	0.97831	0.9783	1	21873	0	-0.29803
Arnt	2	0.021692	0.040288	0.917183	968	1	-0.13538	0.32349	0.34006	1	7137	1	-0.13538
Cnksr3	2	0.021737	0.040366	0.917183	969	2	-0.23425	0.97826	0.97825	1	21872	0	-0.23425
Lgals12	2	0.021743	0.040375	0.917183	970	2	-0.21151	0.97826	0.97824	1	21871	0	-0.21151
Ptpn14	2	0.02177	0.04042	0.917183	971	2	-0.29369	0.97823	0.97821	1	21869	0	-0.29369
Olfr1426	2	0.021782	0.040447	0.917183	972	2	-0.30468	0.93814	0.93829	1	20853	0	-0.30468
Ptdss1	2	0.021826	0.040515	0.917183	973	2	-0.25188	0.96937	0.96942	1	21640	0	-0.25188
Qpct	2	0.021844	0.040547	0.917183	974	2	-0.21651	0.97816	0.97814	1	21868	0	-0.21651
Gm20765	2	0.02186	0.040579	0.917183	975	2	-0.26348	0.97814	0.97812	1	21867	0	-0.26348
V1rd19	2	0.021871	0.040598	0.917183	976	1	-0.049569	0.16562	0.21379	1	4364	1	-0.049569
Olfr116	2	0.021897	0.040647	0.917183	977	2	-0.16488	0.9781	0.97808	1	21866	0	-0.16488
Mettl11b	2	0.021916	0.040688	0.917183	978	2	-0.25807	0.92383	0.92392	1	20494	0	-0.25807
Adamts17	2	0.021927	0.04071	0.917183	979	2	-0.23195	0.97807	0.97805	1	21865	0	-0.23195
Nfic	2	0.021961	0.040773	0.917183	980	1	-0.15842	0.39991	0.40643	1	8607	1	-0.15842
Ephb4	2	0.021971	0.040786	0.917183	981	2	-0.21283	0.97803	0.97801	1	21864	0	-0.21283
Gm10424	2	0.021998	0.040841	0.917183	982	2	-0.35812	0.978	0.97799	1	21863	0	-0.35812
Aurkc	2	0.022006	0.040852	0.917183	983	1	-0.33276	0.90652	0.90653	1	20070	0	-0.33276
Mtf1	2	0.022035	0.040905	0.917183	984	2	-0.23617	0.97797	0.97795	1	21862	0	-0.23617
Htr1a	2	0.022072	0.040971	0.917183	985	2	-0.36482	0.97793	0.97791	1	21861	0	-0.36482
Mark1-ps1	2	0.022073	0.040972	0.917183	986	1	-0.19489	0.7563	0.75584	1	16583	0	-0.19489
Ccdc61	2	0.022073	0.040972	0.917183	987	1	-0.17485	0.65321	0.65311	1	14233	0	-0.17485
Tpd52	2	0.022079	0.040985	0.917183	988	2	-0.23159	0.97792	0.97791	1	21860	0	-0.23159
Trim59	2	0.022096	0.041015	0.917183	989	2	-0.34625	0.9779	0.97789	1	21859	0	-0.34625
Abca8a	2	0.022109	0.041045	0.917183	990	2	-0.2353	0.97789	0.97788	1	21858	0	-0.2353
Srgap3	2	0.022126	0.041076	0.917183	991	2	-0.25085	0.97787	0.97786	1	21856	0	-0.25085
Hist1h4b	2	0.02214	0.0411	0.917183	992	1	-0.3103	0.87605	0.87611	1	19340	0	-0.3103
Scgb2b4-ps	2	0.022185	0.041191	0.917183	993	1	-0.30447	0.86189	0.86191	1	19002	0	-0.30447
Olfr1505	2	0.02222	0.041259	0.917183	994	2	-0.19345	0.97778	0.97776	1	21855	0	-0.19345
Rilpl1	2	0.022227	0.041274	0.917183	995	2	-0.27023	0.97777	0.97776	1	21854	0	-0.27023
Rgs4	2	0.022274	0.041354	0.917183	996	1	-0.20108	0.49389	0.49428	1	10644	1	-0.20108
Vmn1r173	2	0.022319	0.041428	0.917183	997	2	-0.47807	0.95535	0.95546	1	21280	0	-0.47807
Gm8909	2	0.022364	0.041504	0.917183	998	2	-0.31655	0.94391	0.94397	1	20987	0	-0.31655
Olfml1	2	0.022409	0.04158	0.917183	999	2	-0.30575	0.96549	0.96553	1	21539	0	-0.30575
Capn15	2	0.022454	0.041657	0.917183	1000	1	-0.2582	0.90077	0.90072	1	19934	0	-0.2582
Vmn1r67	2	0.022454	0.041657	0.917183	1001	2	-0.20369	0.97755	0.97753	1	21853	0	-0.20369
1700013H16Rik	2	0.022498	0.041745	0.917183	1002	1	-0.12082	0.3751	0.3845	1	8117	1	-0.12082
Smim1	2	0.022525	0.041795	0.917183	1003	2	-0.27471	0.97747	0.97746	1	21852	0	-0.27471
Gm15411	2	0.022543	0.04183	0.917183	1004	2	-0.29609	0.97526	0.97528	1	21789	0	-0.29609
Ltk	2	0.022614	0.041949	0.917183	1005	2	-0.2187	0.97739	0.97737	1	21851	0	-0.2187
Lsm4	2	0.022627	0.041971	0.917183	1006	2	-0.31908	0.97737	0.97735	1	21850	0	-0.31908
Rsl1	2	0.022633	0.04198	0.917183	1007	1	-0.23242	0.88435	0.88433	1	19533	0	-0.23242
Hddc2	2	0.022678	0.042069	0.917183	1008	1	-0.18269	0.41913	0.4237	1	9004	1	-0.18269
Klhl2	2	0.022692	0.042092	0.917183	1009	2	-0.2434	0.97731	0.97729	1	21849	0	-0.2434
C130079G13Rik	2	0.022722	0.042146	0.917183	1010	1	-0.1915	0.33903	0.35319	1	7428	1	-0.1915
Prkcz	2	0.02273	0.042159	0.917183	1011	2	-0.22104	0.97727	0.97725	1	21848	0	-0.22104
Mfsd10	2	0.022767	0.042221	0.917183	1012	1	-0.13431	0.075807	0.13191	1	2684	1	-0.13431
Pdgfc	2	0.022812	0.042299	0.917183	1013	2	-0.19686	0.97719	0.97717	1	21847	0	-0.19686
Sh3d21	2	0.022812	0.042299	0.917183	1014	2	-0.30971	0.94011	0.94024	1	20893	0	-0.30971
Luc7l	2	0.022832	0.042338	0.917183	1015	2	-0.2665	0.97717	0.97715	1	21845	0	-0.2665
Commd10	2	0.022857	0.042378	0.917183	1016	1	-0.21802	0.85406	0.85395	1	18828	0	-0.21802
Lrrc55	2	0.022873	0.042403	0.917183	1017	2	-0.23657	0.97713	0.9771	1	21844	0	-0.23657
Kcnk4	2	0.022901	0.04245	0.917183	1018	1	-0.12258	0.39167	0.39908	1	8444	1	-0.12258
Tmeff2	2	0.022921	0.042483	0.917183	1019	2	-0.32428	0.97708	0.97705	1	21843	0	-0.32428
Sf3b6	2	0.022931	0.042499	0.917183	1020	2	-0.77413	0.97707	0.97704	1	21842	0	-0.77413
NO_SITE_954	1	0.022932	0.022866	0.885056	1021	1	-0.69647	0.97707	0.97709	1	21841	0	-0.69647
Peg3	2	0.022942	0.042523	0.917183	1022	2	-0.25005	0.97706	0.97703	1	21840	0	-0.25005
Chrnb4	2	0.022946	0.042531	0.917183	1023	1	-0.1942	0.57721	0.5774	1	12480	0	-0.1942
Tmem28	2	0.022969	0.042575	0.917183	1024	2	-0.28877	0.97703	0.97701	1	21839	0	-0.28877
Olfr1160	2	0.022991	0.042608	0.917183	1025	1	-0.15569	0.58825	0.58832	1	12738	0	-0.15569
Kat2a	2	0.023036	0.042684	0.917183	1026	2	-0.26812	0.96482	0.96486	1	21525	0	-0.26812
Cd19	2	0.023081	0.042766	0.917183	1027	1	-0.061406	0.37533	0.38472	1	8122	1	-0.061406
Fbxw19	2	0.023125	0.04284	0.917183	1028	1	-0.049214	0.17574	0.22144	1	4534	1	-0.049214
Mansc4	2	0.023155	0.04289	0.917183	1029	2	-0.33231	0.97685	0.97683	1	21838	0	-0.33231
Gm4177	2	0.02317	0.042915	0.917183	1030	1	-0.27604	0.61833	0.61812	1	13428	0	-0.27604
Lpgat1	2	0.023203	0.04297	0.917183	1031	2	-0.31194	0.9768	0.97677	1	21837	0	-0.31194
Gpx1	2	0.023215	0.042985	0.917183	1032	1	-0.21573	0.74439	0.74405	1	16328	0	-0.21573
Fam168b	2	0.02326	0.04306	0.917183	1033	1	0.013584	0.14128	0.19547	1	3975	1	0.013584
Palmd	2	0.02329	0.043121	0.917183	1034	2	-0.23994	0.97671	0.9767	1	21836	0	-0.23994
Dynll1	2	0.023304	0.043145	0.917183	1035	1	-0.25492	0.62286	0.62268	1	13535	0	-0.25492
Taf10	2	0.023349	0.04323	0.917183	1036	1	-0.13376	0.16425	0.21277	1	4337	1	-0.13376
NO_SITE_851	1	0.023362	0.023283	0.885056	1037	1	-0.51343	0.97664	0.97667	1	21835	0	-0.51343
Zfp408	2	0.023373	0.04328	0.917183	1038	2	-0.32511	0.97663	0.97661	1	21834	0	-0.32511
Tbca	2	0.023386	0.043301	0.917183	1039	2	-0.32583	0.97661	0.9766	1	21833	0	-0.32583
Tle6	2	0.023397	0.043317	0.917183	1040	2	-0.18933	0.9766	0.97659	1	21832	0	-0.18933
Abi3bp	2	0.023411	0.043339	0.917183	1041	2	-0.22445	0.97659	0.97658	1	21831	0	-0.22445
Cul1	2	0.023431	0.043378	0.917183	1042	2	-0.29143	0.97657	0.97656	1	21830	0	-0.29143
Txndc9	2	0.023439	0.043395	0.917183	1043	1	-0.34123	0.84761	0.8475	1	18682	0	-0.34123
Klk1b27	2	0.02347	0.043446	0.917183	1044	2	-0.28838	0.97653	0.97652	1	21829	0	-0.28838
Med29	2	0.023483	0.043474	0.917183	1045	2	-0.31461	0.96676	0.96679	1	21577	0	-0.31461
LOC108168657	2	0.023529	0.043556	0.917183	1046	2	-0.29459	0.97647	0.97646	1	21828	0	-0.29459
Gm21425	2	0.023618	0.043732	0.917183	1047	1	-0.25141	0.82103	0.82083	1	18057	0	-0.25141
Ppp4r4	2	0.023633	0.043754	0.917183	1048	2	-0.20105	0.97637	0.97636	1	21826	0	-0.20105
Zdhhc14	2	0.023647	0.043774	0.917183	1049	2	-0.22997	0.97635	0.97634	1	21825	0	-0.22997
Oca2	2	0.023685	0.043842	0.917183	1050	2	-0.19285	0.97631	0.9763	1	21824	0	-0.19285
Tmcc3	2	0.023707	0.043884	0.917183	1051	1	-0.094709	0.23618	0.26871	1	5565	1	-0.094709
Klk7	2	0.023752	0.043977	0.917183	1052	1	-0.11867	0.49649	0.49686	1	10699	1	-0.11867
Gm6346	2	0.02379	0.044041	0.917183	1053	2	-0.39444	0.97621	0.9762	1	21823	0	-0.39444
Adgrf5	2	0.023835	0.044119	0.917183	1054	2	-0.23035	0.97616	0.97615	1	21822	0	-0.23035
Smarcd3	2	0.023841	0.044132	0.917183	1055	1	-0.25934	0.81517	0.81496	1	17913	0	-0.25934
Rhbdl1	2	0.023874	0.044189	0.917183	1056	2	-0.25244	0.97613	0.97612	1	21821	0	-0.25244
Dnajc22	2	0.023891	0.044224	0.917183	1057	2	-0.18204	0.97611	0.97609	1	21820	0	-0.18204
Zfp346	2	0.023933	0.044296	0.917183	1058	2	-0.24271	0.97607	0.97606	1	21819	0	-0.24271
Lgals7	2	0.023976	0.044375	0.917183	1059	2	-0.30404	0.96822	0.96825	1	21612	0	-0.30404
Vmn1r188	2	0.024011	0.044436	0.917183	1060	2	-0.25627	0.97599	0.97598	1	21818	0	-0.25627
Gm10103	2	0.024021	0.044457	0.917183	1061	1	-0.25841	0.73559	0.73527	1	16131	0	-0.25841
Cct2	2	0.024028	0.044468	0.917183	1062	2	-0.36779	0.97597	0.97596	1	21817	0	-0.36779
Hoxc4	2	0.02406	0.044524	0.917183	1063	2	-0.17306	0.97594	0.97593	1	21816	0	-0.17306
Klra17	2	0.024065	0.044536	0.917183	1064	1	-0.2177	0.65506	0.65498	1	14270	0	-0.2177
Prrt2	2	0.024095	0.044584	0.917183	1065	2	-0.23058	0.97591	0.9759	1	21815	0	-0.23058
Qpctl	2	0.024151	0.044685	0.917183	1066	2	-0.24576	0.97585	0.97584	1	21814	0	-0.24576
Efcab14	2	0.024155	0.044693	0.917183	1067	1	-0.225	0.73635	0.73603	1	16152	0	-0.225
Ccdc80	2	0.024172	0.044728	0.917183	1068	2	-0.28932	0.97583	0.97582	1	21813	0	-0.28932
Kif1a	2	0.0242	0.044778	0.917183	1069	1	-0.18483	0.70439	0.70419	1	15421	0	-0.18483
Ube2d1	2	0.024204	0.044787	0.917183	1070	2	-0.25654	0.9758	0.97579	1	21812	0	-0.25654
Ms4a5	2	0.024215	0.044806	0.917183	1071	2	-0.24187	0.97579	0.97578	1	21811	0	-0.24187
BC027072	2	0.024222	0.044816	0.917183	1072	2	-0.33985	0.97578	0.97577	1	21810	0	-0.33985
Dyrk2	2	0.024236	0.044841	0.917183	1073	2	-0.29691	0.97576	0.97576	1	21809	0	-0.29691
Phospho2	2	0.024244	0.044859	0.917183	1074	1	-0.19694	0.84051	0.84039	1	18509	0	-0.19694
Gpx3	2	0.024278	0.044913	0.917183	1075	2	-0.19408	0.97572	0.97571	1	21808	0	-0.19408
Cldn8	2	0.024289	0.044929	0.917183	1076	1	-0.023097	0.24589	0.27649	1	5718	1	-0.023097
Nrip3	2	0.024292	0.044936	0.917183	1077	2	-0.25644	0.97571	0.9757	1	21807	0	-0.25644
Ypel3	2	0.024334	0.045004	0.917183	1078	2	-0.28654	0.95473	0.95482	1	21268	0	-0.28654
Ces2c	2	0.024345	0.045025	0.917183	1079	2	-0.22317	0.97565	0.97565	1	21806	0	-0.22317
Abcb6	2	0.024363	0.04506	0.917183	1080	2	-0.21816	0.97564	0.97564	1	21805	0	-0.21816
Vmn1r42	2	0.02437	0.045071	0.917183	1081	2	-0.36095	0.97563	0.97563	1	21804	0	-0.36095
Ebf3	2	0.024378	0.045079	0.917183	1082	1	-0.26706	0.88022	0.88031	1	19438	0	-0.26706
ATP6	2	0.024412	0.045152	0.917183	1083	2	-0.16238	0.97559	0.97559	1	21803	0	-0.16238
LOC105244034	2	0.024419	0.045167	0.917183	1084	2	-0.28352	0.97558	0.97558	1	21802	0	-0.28352
Vmn1r169	2	0.024426	0.045176	0.917183	1085	2	-0.23923	0.97557	0.97558	1	21801	0	-0.23923
Abcb11	2	0.024487	0.045287	0.917183	1086	2	-0.2509	0.97551	0.97551	1	21800	0	-0.2509
Cxadr	2	0.024497	0.045305	0.917183	1087	2	-0.22635	0.9755	0.9755	1	21799	0	-0.22635
Adamts9	2	0.024504	0.045316	0.917183	1088	2	-0.2755	0.9755	0.9755	1	21798	0	-0.2755
Ly6g6c	2	0.024513	0.045327	0.917183	1089	1	-0.23465	0.75522	0.75474	1	16567	0	-0.23465
Zar1l	2	0.024547	0.045383	0.917183	1090	2	-0.18064	0.97545	0.97546	1	21797	0	-0.18064
0610040J01Rik	2	0.024554	0.045393	0.917183	1091	2	-0.23003	0.97545	0.97545	1	21796	0	-0.23003
Klrb1c	2	0.024557	0.0454	0.917183	1092	2	-0.37356	0.92837	0.92853	1	20614	0	-0.37356
Ssh3	2	0.024597	0.045469	0.917183	1093	2	-0.20997	0.9754	0.97541	1	21795	0	-0.20997
Naa15	2	0.024622	0.045513	0.917183	1094	2	-0.40852	0.97538	0.97539	1	21794	0	-0.40852
Tmbim6	2	0.024654	0.045559	0.917183	1095	2	-0.18502	0.97535	0.97536	1	21793	0	-0.18502
Fermt3	2	0.024668	0.045582	0.917183	1096	2	-0.27626	0.97533	0.97534	1	21792	0	-0.27626
Fam217b	2	0.024675	0.045595	0.917183	1097	2	-0.5302	0.97533	0.97534	1	21791	0	-0.5302
Olfr533	2	0.024732	0.045694	0.917183	1098	2	-0.19737	0.97527	0.97528	1	21790	0	-0.19737
Mcm6	2	0.024736	0.045698	0.917183	1099	2	-0.6306	0.94155	0.94166	1	20928	0	-0.6306
Bspry	2	0.02476	0.045739	0.917183	1100	2	-0.29536	0.97524	0.97526	1	21788	0	-0.29536
S100b	2	0.024767	0.045751	0.917183	1101	2	-0.33931	0.97523	0.97525	1	21787	0	-0.33931
Apol6	2	0.024775	0.045765	0.917183	1102	2	-0.21493	0.97523	0.97525	1	21786	0	-0.21493
Samd4b	2	0.024781	0.045775	0.917183	1103	1	-0.35654	0.86792	0.86795	1	19146	0	-0.35654
Rnaseh2c	2	0.02481	0.045825	0.917183	1104	2	-0.20288	0.97519	0.97521	1	21785	0	-0.20288
Vmn2r107	2	0.024825	0.04585	0.917183	1105	2	-0.24286	0.97518	0.9752	1	21784	0	-0.24286
Olfr937	2	0.024826	0.045851	0.917183	1106	1	-0.2366	0.67031	0.67009	1	14622	0	-0.2366
Chd3	2	0.024842	0.045878	0.917183	1107	2	-0.2578	0.97516	0.97518	1	21783	0	-0.2578
Lrp2bp	2	0.024853	0.045889	0.917183	1108	2	-0.26524	0.97515	0.97517	1	21782	0	-0.26524
Ncan	2	0.02486	0.045906	0.917183	1109	2	-0.17092	0.97514	0.97517	1	21781	0	-0.17092
Tff3	2	0.024871	0.04593	0.917183	1110	1	-0.25451	0.84806	0.84794	1	18693	0	-0.25451
Nefl	2	0.024915	0.046017	0.917183	1111	1	-0.18039	0.77441	0.77393	1	16999	0	-0.18039
Tff1	2	0.024917	0.04602	0.917183	1112	2	-0.31414	0.97508	0.97511	1	21780	0	-0.31414
Foxred2	2	0.024946	0.046075	0.917183	1113	2	-0.24752	0.97505	0.97508	1	21779	0	-0.24752
Guca2a	2	0.02496	0.046096	0.917183	1114	2	-0.23761	0.97504	0.97507	1	21778	0	-0.23761
Dpp9	2	0.024982	0.046136	0.917183	1115	1	-0.22504	0.85415	0.85405	1	18831	0	-0.22504
Gm4763	2	0.024982	0.046136	0.917183	1116	1	-0.22237	0.82425	0.82404	1	18119	0	-0.22237
H1fnt	2	0.024989	0.046145	0.917183	1117	2	-0.29794	0.97501	0.97504	1	21777	0	-0.29794
Nedd4l	2	0.024989	0.046145	0.917183	1118	2	-0.22802	0.97501	0.97504	1	21776	0	-0.22802
Gstk1	2	0.025068	0.046302	0.917615	1119	2	-0.23735	0.97493	0.97497	1	21775	0	-0.23735
Slc44a1	2	0.025082	0.046327	0.917615	1120	2	-0.30289	0.97492	0.97496	1	21774	0	-0.30289
Gm39002	2	0.025139	0.04642	0.917615	1121	1	-0.18118	0.49601	0.49639	1	10690	1	-0.18118
Dcun1d1	2	0.025143	0.046428	0.917615	1122	2	-0.22386	0.97486	0.97489	1	21773	0	-0.22386
BC023829	2	0.025184	0.046496	0.917615	1123	2	-0.38112	0.92511	0.92523	1	20531	0	-0.38112
Tppp3	2	0.025228	0.046568	0.917615	1124	1	-0.12266	0.4856	0.48623	1	10455	1	-0.12266
Taar5	2	0.025237	0.046582	0.917615	1125	2	-0.16935	0.97476	0.97479	1	21772	0	-0.16935
Rexo1	2	0.025258	0.046625	0.917615	1126	2	-0.20404	0.97474	0.97478	1	21771	0	-0.20404
Mafk	2	0.025273	0.046648	0.917615	1127	1	-0.29542	0.34334	0.35691	1	7507	1	-0.29542
Aif1l	2	0.025309	0.046717	0.917615	1128	2	-0.26711	0.97469	0.97472	1	21770	0	-0.26711
ONE_NON-GENE_SITE_746	1	0.025322	0.025203	0.886337	1129	1	-0.46328	0.97468	0.9747	1	21769	0	-0.46328
Krt35	2	0.025363	0.046815	0.917615	1130	2	-0.24006	0.92188	0.92194	1	20446	0	-0.24006
Dynlt1b	2	0.025366	0.046817	0.917615	1131	2	-0.33082	0.97463	0.97467	1	21767	0	-0.33082
Anxa11	2	0.025392	0.04686	0.917615	1132	2	-0.20249	0.97461	0.97464	1	21766	0	-0.20249
8030423J24Rik	2	0.025399	0.046875	0.917615	1133	2	-0.1823	0.9746	0.97463	1	21765	0	-0.1823
Tdpoz2	2	0.025407	0.046887	0.917615	1134	1	-0.14259	0.28586	0.30888	1	6434	1	-0.14259
Psd	2	0.025442	0.046951	0.917615	1135	2	-0.27424	0.97456	0.97458	1	21764	0	-0.27424
Cldn10	2	0.025474	0.047014	0.917615	1136	2	-0.31454	0.96054	0.96065	1	21423	0	-0.31454
Sbk1	2	0.025474	0.047014	0.917615	1137	1	-0.22528	0.59995	0.5998	1	13016	0	-0.22528
ONE_NON-GENE_SITE_217	1	0.025491	0.025383	0.886337	1138	1	-0.40125	0.97451	0.97453	1	21762	0	-0.40125
Ube2l3	2	0.025514	0.04709	0.917615	1139	2	-0.1918	0.97449	0.97451	1	21761	0	-0.1918
Rbp4	2	0.025529	0.047121	0.917615	1140	2	-0.19932	0.97447	0.9745	1	21759	0	-0.19932
Prss56	2	0.025541	0.047146	0.917615	1141	1	-0.17405	0.7563	0.75584	1	16586	0	-0.17405
Hist1h2ao	2	0.025609	0.047257	0.917615	1142	1	-0.30326	0.87438	0.87447	1	19307	0	-0.30326
Msantd3	2	0.025609	0.047257	0.917615	1143	1	-0.13857	0.26628	0.29284	1	6077	1	-0.13857
Sult2a5	2	0.025609	0.047257	0.917615	1144	2	-0.22781	0.97439	0.97441	1	21758	0	-0.22781
Arhgap12	2	0.025619	0.047276	0.917615	1145	2	-0.26613	0.97438	0.9744	1	21757	0	-0.26613
Olfr1412	2	0.025638	0.047308	0.917615	1146	2	-0.22191	0.97436	0.97439	1	21756	0	-0.22191
Gfy	2	0.025656	0.047343	0.917615	1147	2	-0.22938	0.97434	0.97437	1	21755	0	-0.22938
Adra2c	2	0.025676	0.047377	0.917615	1148	1	-0.1415	0.27327	0.2985	1	6202	1	-0.1415
Cybb	2	0.025681	0.047385	0.917615	1149	2	-0.23811	0.97432	0.97433	1	21754	0	-0.23811
Spata18	2	0.025681	0.047385	0.917615	1150	2	-0.26747	0.97432	0.97433	1	21753	0	-0.26747
Lrr1	2	0.025739	0.04748	0.91866	1151	2	-0.43245	0.97426	0.97428	1	21752	0	-0.43245
Slc16a10	2	0.02579	0.047564	0.919122	1152	2	-0.24309	0.97421	0.97423	1	21751	0	-0.24309
Defb29	2	0.02581	0.047599	0.919122	1153	1	-0.15055	0.52277	0.52292	1	11281	0	-0.15055
Pigg	2	0.025826	0.047626	0.919122	1154	2	-0.24073	0.97417	0.97419	1	21750	0	-0.24073
Srl	2	0.025848	0.047669	0.919135	1155	2	-0.34946	0.97415	0.97417	1	21749	0	-0.34946
Tfap2b	2	0.025877	0.047717	0.919135	1156	1	-0.018228	0.13861	0.19351	1	3934	1	-0.018228
Nkx2-5	2	0.025892	0.047748	0.919135	1157	2	-0.33243	0.97411	0.97412	1	21748	0	-0.33243
Opa3	2	0.025914	0.047789	0.919136	1158	2	-0.2931	0.97409	0.9741	1	21747	0	-0.2931
Tmod1	2	0.025989	0.047918	0.920821	1159	1	-0.21824	0.16698	0.21478	1	4390	1	-0.21824
Cbx4	2	0.026023	0.047975	0.920821	1160	2	-0.18259	0.97398	0.974	1	21746	0	-0.18259
Scgb1b19	2	0.026033	0.047999	0.920821	1161	1	-0.25746	0.65014	0.64999	1	14161	0	-0.25746
NO_SITE_318	1	0.02608	0.02596	0.891319	1162	1	-0.45379	0.97392	0.97397	1	21745	0	-0.45379
Ggact	2	0.026123	0.048149	0.921622	1163	2	-0.32768	0.971	0.97101	1	21675	0	-0.32768
Gm9326	2	0.026137	0.048172	0.921622	1164	2	-0.36953	0.97386	0.97388	1	21744	0	-0.36953
Sbk3	2	0.026162	0.048216	0.921622	1165	2	-0.228	0.97384	0.97386	1	21743	0	-0.228
Mark4	2	0.026167	0.048222	0.921622	1166	1	-0.22226	0.48459	0.48526	1	10434	1	-0.22226
Slc9b2	2	0.026212	0.048299	0.921622	1167	1	-0.18843	0.708	0.70778	1	15498	0	-0.18843
Ccl24	2	0.02625	0.048366	0.921622	1168	2	-0.31978	0.97375	0.97376	1	21742	0	-0.31978
Def6	2	0.026261	0.048388	0.921622	1169	2	-0.20663	0.97374	0.97375	1	21741	0	-0.20663
Tgfb1	2	0.026272	0.048408	0.921622	1170	2	-0.26933	0.97373	0.97374	1	21740	0	-0.26933
LOC102640399	2	0.026301	0.048458	0.921805	1171	1	-0.10841	0.34097	0.35484	1	7465	1	-0.10841
NO_SITE_233	1	0.026307	0.026192	0.891319	1172	1	-0.34227	0.97369	0.97373	1	21739	0	-0.34227
Rit1	2	0.026391	0.048609	0.923475	1173	1	-0.29598	0.81785	0.81762	1	17978	0	-0.29598
Ethe1	2	0.026405	0.048628	0.923475	1174	2	-0.20126	0.9736	0.97362	1	21738	0	-0.20126
Cxcl14	2	0.026475	0.048758	0.924141	1175	2	-0.1482	0.97353	0.97354	1	21737	0	-0.1482
Arhgap17	2	0.026525	0.048856	0.924141	1176	1	-0.12852	0.63839	0.63825	1	13891	0	-0.12852
Ptgs1	2	0.026574	0.048954	0.924141	1177	2	-0.27616	0.97343	0.97345	1	21736	0	-0.27616
Ube2q1	2	0.026614	0.049033	0.924141	1178	1	-0.065124	0.53459	0.53479	1	11540	0	-0.065124
Itih2	2	0.026667	0.049125	0.924141	1179	2	-0.29642	0.97333	0.97335	1	21735	0	-0.29642
Xylt2	2	0.026678	0.049142	0.924141	1180	2	-0.17425	0.97332	0.97334	1	21734	0	-0.17425
Cntrl	2	0.026685	0.049156	0.924141	1181	2	-0.28784	0.97331	0.97333	1	21733	0	-0.28784
Zer1	2	0.026693	0.049168	0.924141	1182	2	-0.29263	0.97331	0.97332	1	21732	0	-0.29263
Rasl11a	2	0.026704	0.049184	0.924141	1183	1	-0.21617	0.74042	0.74006	1	16254	0	-0.21617
Olfr139	2	0.026759	0.049281	0.924141	1184	2	-0.22144	0.97324	0.97326	1	21731	0	-0.22144
Fsd1	2	0.026774	0.04931	0.924141	1185	2	-0.29771	0.97323	0.97325	1	21730	0	-0.29771
Hnmt	2	0.026793	0.049344	0.924141	1186	1	-0.13578	0.35808	0.3696	1	7784	1	-0.13578
I830077J02Rik	2	0.026841	0.049437	0.924141	1187	2	-0.25449	0.97316	0.97318	1	21729	0	-0.25449
Card14	2	0.026867	0.049481	0.924141	1188	2	-0.23223	0.97313	0.97315	1	21728	0	-0.23223
Zfp655	2	0.026882	0.049507	0.924141	1189	1	-0.2225	0.86227	0.8623	1	19010	0	-0.2225
Ankrd65	2	0.026915	0.049573	0.924141	1190	2	-0.20494	0.97308	0.9731	1	21727	0	-0.20494
Bub1	2	0.026926	0.049592	0.924141	1191	2	-0.24827	0.97307	0.97309	1	21726	0	-0.24827
Vmn1r152	2	0.026927	0.049595	0.924141	1192	2	-0.31933	0.93484	0.93496	1	20769	0	-0.31933
Mfsd4b3	2	0.026972	0.049671	0.924141	1193	1	-0.20851	0.71963	0.71932	1	15751	0	-0.20851
Gria1	2	0.026997	0.049715	0.924141	1194	2	-0.29557	0.973	0.97301	1	21725	0	-0.29557
Olfr761	2	0.027017	0.049743	0.924141	1195	1	-0.26292	0.87845	0.87854	1	19399	0	-0.26292
Fbxw17	2	0.027061	0.049813	0.924141	1196	1	-0.092178	0.47977	0.4806	1	10330	1	-0.092178
Sapcd1	2	0.027097	0.049871	0.924141	1197	2	-0.22766	0.9729	0.97292	1	21724	0	-0.22766
Samd14	2	0.027106	0.049886	0.924141	1198	1	-0.32618	0.90736	0.90736	1	20086	0	-0.32618
Brinp2	2	0.027151	0.049957	0.924141	1199	1	-0.113	0.24149	0.27295	1	5648	1	-0.113
Slc25a19	2	0.027195	0.050044	0.924141	1200	2	-0.28891	0.97281	0.97281	1	21723	0	-0.28891
Defb47	2	0.027195	0.050044	0.924141	1201	1	-0.25033	0.79615	0.79572	1	17492	0	-0.25033
Scgb1b24	2	0.027284	0.050202	0.924141	1202	2	-0.2312	0.97272	0.97273	1	21722	0	-0.2312
Olfr1502	2	0.027285	0.050203	0.924141	1203	1	-0.1798	0.80581	0.80544	1	17702	0	-0.1798
Zcchc17	2	0.02731	0.050246	0.924141	1204	2	-0.25348	0.97269	0.9727	1	21721	0	-0.25348
Prokr2	2	0.027329	0.050279	0.924141	1205	1	-0.33401	0.76972	0.76921	1	16882	0	-0.33401
Spsb1	2	0.027374	0.050366	0.924141	1206	2	-0.37137	0.97263	0.97264	1	21720	0	-0.37137
Wdr19	2	0.027419	0.050435	0.924141	1207	2	-0.29579	0.91422	0.9143	1	20247	0	-0.29579
Cct7	2	0.027427	0.05045	0.924141	1208	2	-0.46356	0.97257	0.97259	1	21719	0	-0.46356
Gm35586	2	0.027442	0.050475	0.924141	1209	2	-0.2763	0.97256	0.97257	1	21717	0	-0.2763
Best2	2	0.027442	0.050475	0.924141	1210	2	-0.29789	0.97256	0.97257	1	21718	0	-0.29789
Clic1	2	0.027463	0.050515	0.924141	1211	1	-0.10167	0.62152	0.62135	1	13505	0	-0.10167
Zxdb	2	0.027498	0.050567	0.924141	1212	2	-0.33928	0.9725	0.97251	1	21716	0	-0.33928
Hist1h2af	2	0.027508	0.050584	0.924141	1213	1	-0.54222	0.20414	0.24343	1	5017	1	-0.54222
Gm31679	2	0.02752	0.050607	0.924141	1214	2	-0.19313	0.97248	0.97249	1	21715	0	-0.19313
Smpdl3a	2	0.027528	0.050618	0.924141	1215	2	-0.17272	0.97247	0.97249	1	21714	0	-0.17272
Lce1j	2	0.027553	0.05066	0.924141	1216	2	-0.26961	0.94331	0.94337	1	20974	0	-0.26961
Cabp2	2	0.027573	0.050696	0.924141	1217	2	-0.31907	0.97243	0.97244	1	21713	0	-0.31907
Pgc	2	0.027596	0.050731	0.924141	1218	2	-0.24999	0.9724	0.97241	1	21712	0	-0.24999
Olfm5	2	0.027597	0.050734	0.924141	1219	1	-0.23948	0.82994	0.8297	1	18262	0	-0.23948
Gm6232	2	0.027633	0.050794	0.924141	1220	2	-0.20083	0.97237	0.97238	1	21711	0	-0.20083
LOC108168652	2	0.027671	0.050855	0.924141	1221	2	-0.18991	0.97233	0.97233	1	21710	0	-0.18991
Kazald1	2	0.027687	0.05088	0.924141	1222	1	-0.18738	0.60177	0.60159	1	13053	0	-0.18738
Gbp8	2	0.027694	0.050893	0.924141	1223	2	-0.40912	0.97231	0.97231	1	21709	0	-0.40912
Nrsn2	2	0.027716	0.050938	0.924141	1224	2	-0.17583	0.97228	0.97228	1	21708	0	-0.17583
Itgb1bp1	2	0.027731	0.050966	0.924141	1225	1	-0.18468	0.74064	0.74029	1	16259	0	-0.18468
Casc1	2	0.027776	0.051041	0.924141	1226	1	-0.13655	0.31649	0.33421	1	7020	1	-0.13655
Sgms1	2	0.027777	0.051042	0.924141	1227	2	-0.18593	0.97222	0.97222	1	21707	0	-0.18593
Galnt18	2	0.027792	0.051075	0.924141	1228	2	-0.19838	0.97221	0.97221	1	21706	0	-0.19838
Sepw1	2	0.027821	0.051129	0.924376	1229	1	-0.22725	0.8336	0.83336	1	18347	0	-0.22725
Mrps34	2	0.027875	0.051227	0.925181	1230	2	-0.27593	0.97213	0.97213	1	21705	0	-0.27593
Vmn1r83	2	0.027901	0.051273	0.925181	1231	2	-0.2398	0.9721	0.9721	1	21704	0	-0.2398
Zc2hc1a	2	0.027931	0.051336	0.925181	1232	2	-0.18229	0.97207	0.97207	1	21703	0	-0.18229
LOC100039010	2	0.028003	0.051447	0.925181	1233	2	-0.27038	0.972	0.972	1	21702	0	-0.27038
Gm32289	2	0.028034	0.051512	0.925181	1234	2	-0.29479	0.97197	0.97196	1	21701	0	-0.29479
Ntpcr	2	0.028044	0.051532	0.925181	1235	1	-0.16325	0.79738	0.7969	1	17517	0	-0.16325
Pcsk5	2	0.028102	0.051634	0.925181	1236	2	-0.24006	0.9719	0.9719	1	21700	0	-0.24006
Esp6	2	0.028132	0.051696	0.925181	1237	2	-0.21694	0.97187	0.97186	1	21699	0	-0.21694
Gm7168	2	0.02814	0.051706	0.925181	1238	2	-0.21113	0.97186	0.97186	1	21698	0	-0.21113
Tmem218	2	0.028178	0.051773	0.925181	1239	1	-0.047631	0.13484	0.19071	1	3872	1	-0.047631
AA792892	2	0.028178	0.051773	0.925181	1240	2	-0.36122	0.97182	0.97182	1	21697	0	-0.36122
2010003K11Rik	2	0.028223	0.051849	0.925181	1241	1	-0.28932	0.61444	0.6143	1	13340	0	-0.28932
Gm33099	2	0.028239	0.051873	0.925181	1242	2	-0.24045	0.97176	0.97175	1	21696	0	-0.24045
Mkrn2os	2	0.028254	0.051899	0.925181	1243	2	-0.19031	0.97175	0.97174	1	21695	0	-0.19031
Galnt13	2	0.028262	0.051913	0.925181	1244	2	-0.22422	0.97174	0.97173	1	21694	0	-0.22422
Ctrl	2	0.028267	0.051921	0.925181	1245	1	-0.1288	0.80248	0.8021	1	17637	0	-0.1288
Ankrd12	2	0.028273	0.051932	0.925181	1246	2	-0.1918	0.97173	0.97172	1	21693	0	-0.1918
Vmn2r121	2	0.028273	0.051932	0.925181	1247	2	-0.2367	0.97173	0.97172	1	21692	0	-0.2367
Atox1	2	0.028285	0.051952	0.925181	1248	2	-0.23386	0.97172	0.97171	1	21691	0	-0.23386
Olfr109	2	0.028357	0.052071	0.926498	1249	2	-0.22429	0.95125	0.95129	1	21169	0	-0.22429
Plekha7	2	0.028376	0.052108	0.926498	1250	2	-0.28837	0.97162	0.97163	1	21689	0	-0.28837
Stab2	2	0.028401	0.052155	0.92661	1251	1	-0.2179	0.75673	0.75626	1	16594	0	-0.2179
Fer	2	0.028446	0.052241	0.927407	1252	1	-0.1583	0.48718	0.48774	1	10487	1	-0.1583
Asl	2	0.02849	0.052324	0.92751	1253	2	-0.26569	0.96222	0.96234	1	21459	0	-0.26569
Vwa3b	2	0.028502	0.052351	0.92751	1254	2	-0.23585	0.9715	0.9715	1	21687	0	-0.23585
Olfr1437	2	0.028514	0.05237	0.92751	1255	2	-0.19519	0.97149	0.97149	1	21686	0	-0.19519
Rapgef2	2	0.028535	0.052411	0.92751	1256	1	-0.26564	0.77225	0.77173	1	16948	0	-0.26564
Akp3	2	0.028624	0.052572	0.928347	1257	1	-0.22774	0.73713	0.73681	1	16178	0	-0.22774
Crisp2	2	0.028628	0.052582	0.928347	1258	2	-0.16487	0.97137	0.97137	1	21685	0	-0.16487
Gm4663	2	0.02864	0.052596	0.928347	1259	2	-0.31679	0.97136	0.97137	1	21684	0	-0.31679
Rfx4	2	0.028651	0.052622	0.928347	1260	2	-0.2454	0.97135	0.97136	1	21683	0	-0.2454
Arg1	2	0.028782	0.052848	0.930666	1261	2	-0.19496	0.97122	0.97122	1	21682	0	-0.19496
NO_SITE_718	1	0.028798	0.028655	0.897885	1262	1	-0.33943	0.9712	0.97124	1	21681	0	-0.33943
Vmn1r198	2	0.028805	0.052884	0.930666	1263	2	-0.23488	0.97119	0.9712	1	21680	0	-0.23488
Ccdc114	2	0.028848	0.05295	0.930666	1264	1	-0.25971	0.69921	0.69906	1	15313	0	-0.25971
Olfr981	2	0.028882	0.053008	0.930666	1265	2	-0.20865	0.97112	0.97113	1	21679	0	-0.20865
Glra3	2	0.028905	0.053049	0.930666	1266	2	-0.25003	0.97109	0.97111	1	21678	0	-0.25003
Ankrd27	2	0.028937	0.053112	0.930666	1267	1	-0.099701	0.27373	0.2989	1	6212	1	-0.099701
Sv2b	2	0.028959	0.053152	0.930666	1268	2	-0.2122	0.97104	0.97104	1	21677	0	-0.2122
Olfm1	2	0.028967	0.05317	0.930666	1269	2	-0.196	0.97103	0.97103	1	21676	0	-0.196
Cyp26a1	2	0.029013	0.053251	0.930666	1270	2	-0.28972	0.97099	0.97099	1	21674	0	-0.28972
Myl12b	2	0.029021	0.053269	0.930666	1271	2	-0.31846	0.97098	0.97098	1	21673	0	-0.31846
Gfm2	2	0.029028	0.053279	0.930666	1272	2	-0.18645	0.97097	0.97098	1	21672	0	-0.18645
Ppp4r1	2	0.029036	0.053294	0.930666	1273	2	-0.271	0.97096	0.97097	1	21671	0	-0.271
Unkl	2	0.029044	0.053305	0.930666	1274	2	-0.27065	0.97096	0.97096	1	21670	0	-0.27065
Gm13177	2	0.029059	0.05333	0.930666	1275	2	-0.20318	0.97094	0.97095	1	21669	0	-0.20318
Crim1	2	0.029094	0.053397	0.93088	1276	2	-0.27368	0.97091	0.97091	1	21668	0	-0.27368
Mapkbp1	2	0.029115	0.053434	0.93088	1277	1	-0.25228	0.67626	0.67603	1	14762	0	-0.25228
Itga7	2	0.029137	0.053466	0.93088	1278	2	-0.23334	0.97086	0.97087	1	21667	0	-0.23334
Cyb5rl	2	0.029205	0.053586	0.931541	1279	1	-0.15718	0.67488	0.67463	1	14725	0	-0.15718
Zfand2b	2	0.029249	0.053655	0.931541	1280	1	-0.092709	0.3569	0.36859	1	7766	1	-0.092709
Guca1a	2	0.029294	0.053733	0.931541	1281	1	-0.10646	0.33784	0.35215	1	7409	1	-0.10646
Herc1	2	0.029307	0.053758	0.931541	1282	2	-0.27607	0.97069	0.97071	1	21666	0	-0.27607
Tbck	2	0.029339	0.053812	0.931541	1283	1	-0.33322	0.15667	0.20702	1	4226	1	-0.33322
Asb13	2	0.029383	0.053896	0.931541	1284	1	-0.28398	0.66241	0.66221	1	14446	0	-0.28398
Scgb1a1	2	0.029388	0.053907	0.931541	1285	2	-0.25106	0.97061	0.97063	1	21664	0	-0.25106
Epcam	2	0.029428	0.053976	0.931541	1286	1	-0.30338	0.75463	0.75415	1	16554	0	-0.30338
Fam117a	2	0.029466	0.05405	0.931541	1287	2	-0.24464	0.97053	0.97055	1	21663	0	-0.24464
BC089491	2	0.029472	0.054063	0.931541	1288	1	-0.07444	0.22549	0.26018	1	5368	1	-0.07444
NO_SITE_649	1	0.0295	0.02939	0.897885	1289	1	-0.32434	0.9705	0.97057	1	21662	0	-0.32434
Polr2m	2	0.029517	0.054151	0.931541	1290	1	-0.24531	0.72196	0.72169	1	15807	0	-0.24531
Vwce	2	0.029532	0.054173	0.931541	1291	2	-0.29484	0.97047	0.97048	1	21661	0	-0.29484
LOC108167886	2	0.029563	0.054229	0.931541	1292	2	-0.19652	0.97044	0.97046	1	21660	0	-0.19652
Glcci1	2	0.029595	0.054285	0.931541	1293	2	-0.24727	0.97041	0.97043	1	21659	0	-0.24727
Kcnc3	2	0.029602	0.054302	0.931541	1294	2	-0.23684	0.9704	0.97042	1	21658	0	-0.23684
Tmem204	2	0.029606	0.05431	0.931541	1295	1	-0.12473	0.48991	0.49043	1	10550	1	-0.12473
Mtg1	2	0.029626	0.054342	0.931541	1296	2	-0.15417	0.97037	0.97041	1	21657	0	-0.15417
Defb26	2	0.029676	0.054434	0.931541	1297	2	-0.30489	0.97032	0.97035	1	21656	0	-0.30489
Rbm5	2	0.029696	0.054468	0.931541	1298	2	-0.33363	0.9703	0.97033	1	21655	0	-0.33363
Erbb3	2	0.029727	0.054526	0.931541	1299	2	-0.23532	0.97027	0.97031	1	21654	0	-0.23532
Adcy6	2	0.02974	0.054544	0.931541	1300	1	-0.27975	0.78359	0.78307	1	17205	0	-0.27975
Rtkn	2	0.029743	0.054546	0.931541	1301	2	-0.18748	0.97026	0.9703	1	21653	0	-0.18748
Sprr2d	2	0.029782	0.054615	0.931541	1302	2	-0.23736	0.97022	0.97026	1	21652	0	-0.23736
Zc3h12d	2	0.029785	0.054617	0.931541	1303	2	-0.2375	0.93498	0.93511	1	20773	0	-0.2375
Pcdhga1	2	0.029829	0.054694	0.931584	1304	1	-0.31443	0.78618	0.78571	1	17260	0	-0.31443
Iqgap1	2	0.029844	0.054718	0.931584	1305	2	-0.19356	0.97016	0.9702	1	21651	0	-0.19356
Etv3	2	0.02986	0.054743	0.931584	1306	2	-0.20376	0.97014	0.97018	1	21650	0	-0.20376
4930415O20Rik	2	0.029903	0.054812	0.931843	1307	2	-0.26155	0.9701	0.97013	1	21649	0	-0.26155
Rassf8	2	0.029919	0.054841	0.931843	1308	2	-0.27897	0.91772	0.91781	1	20335	0	-0.27897
ONE_NON-GENE_SITE_143	1	0.029931	0.029813	0.897885	1309	1	-0.53344	0.97007	0.97017	1	21648	0	-0.53344
Gm35004	2	0.029963	0.054926	0.932594	1310	1	-0.043339	0.2629	0.29011	1	6016	1	-0.043339
Map9	2	0.030053	0.055079	0.933292	1311	1	-0.12678	0.38769	0.39554	1	8368	1	-0.12678
Stmn3	2	0.030095	0.055156	0.933292	1312	2	-0.14022	0.9699	0.96994	1	21647	0	-0.14022
Fsip1	2	0.030097	0.055159	0.933292	1313	1	-0.28453	0.89223	0.89215	1	19719	0	-0.28453
1700007K13Rik	2	0.030142	0.055236	0.933292	1314	1	-0.14333	0.50196	0.50221	1	10818	1	-0.14333
Slc25a23	2	0.030143	0.055237	0.933292	1315	2	-0.14569	0.96986	0.9699	1	21646	0	-0.14569
Zfp945	2	0.030186	0.055298	0.933292	1316	2	-0.20533	0.96981	0.96987	1	21645	0	-0.20533
A430078G23Rik	2	0.030186	0.055298	0.933292	1317	2	-0.25915	0.92593	0.92606	1	20549	0	-0.25915
Olfr681	2	0.030231	0.055381	0.933992	1318	1	-0.24039	0.65734	0.65723	1	14328	0	-0.24039
Lsm10	2	0.030276	0.055461	0.934647	1319	1	-0.18738	0.74512	0.74475	1	16343	0	-0.18738
Slc9a3r2	2	0.03032	0.055542	0.934858	1320	1	-0.13708	0.37835	0.38733	1	8181	1	-0.13708
Slc4a8	2	0.030365	0.055621	0.934858	1321	2	-0.30455	0.96921	0.96925	1	21635	0	-0.30455
Klk4	2	0.030395	0.055664	0.934858	1322	2	-0.19344	0.96961	0.96965	1	21644	0	-0.19344
Zfp764	2	0.030409	0.055694	0.934858	1323	1	-0.19364	0.73484	0.73451	1	16115	0	-0.19364
Col22a1	2	0.030418	0.055713	0.934858	1324	2	-0.20264	0.96958	0.96963	1	21643	0	-0.20264
Tmprss11d	2	0.030442	0.055751	0.934858	1325	2	-0.1641	0.96956	0.96961	1	21642	0	-0.1641
Adam4	2	0.030454	0.055772	0.934858	1326	1	-0.17063	0.71965	0.71934	1	15752	0	-0.17063
Gm3238	2	0.030474	0.055804	0.934858	1327	2	-0.24893	0.96953	0.96958	1	21641	0	-0.24893
Psmb9	2	0.030499	0.055846	0.934862	1328	1	0.019962	0.081894	0.14167	1	2878	1	0.019962
Dnase1l2	2	0.030543	0.055935	0.935666	1329	1	-0.31995	0.82903	0.82883	1	18241	0	-0.31995
2410124H12Rik	2	0.030588	0.056008	0.935902	1330	1	-0.24162	0.86467	0.86473	1	19071	0	-0.24162
Il2	2	0.030668	0.05614	0.935902	1331	2	-0.26097	0.96933	0.96938	1	21638	0	-0.26097
Fam46b	2	0.030668	0.05614	0.935902	1332	2	-0.23758	0.96933	0.96938	1	21639	0	-0.23758
LOC101055630	2	0.030696	0.056195	0.935902	1333	2	-0.27339	0.9693	0.96935	1	21637	0	-0.27339
Abhd8	2	0.030719	0.056236	0.935902	1334	2	-0.21715	0.96928	0.96933	1	21636	0	-0.21715
Trp53i11	2	0.030722	0.056239	0.935902	1335	1	-0.22312	0.89372	0.89362	1	19759	0	-0.22312
Fbxo47	2	0.030766	0.056319	0.93591	1336	1	-0.36899	0.83452	0.83432	1	18371	0	-0.36899
2023-09-11	2	0.030811	0.056398	0.93591	1337	1	-0.18141	0.427	0.431	1	9175	1	-0.18141
St6galnac5	2	0.030847	0.056462	0.93591	1338	2	-0.21274	0.96915	0.9692	1	21634	0	-0.21274
Olfr644	2	0.030855	0.056483	0.93591	1339	1	-0.23287	0.42006	0.42455	1	9022	1	-0.23287
Cyth3	2	0.030898	0.056556	0.93591	1340	2	-0.30579	0.9691	0.96916	1	21633	0	-0.30579
Acss3	2	0.0309	0.056562	0.93591	1341	2	-0.24062	0.96696	0.96698	1	21582	0	-0.24062
Zbtb8b	2	0.030918	0.05659	0.93591	1342	2	-0.27276	0.96908	0.96914	1	21632	0	-0.27276
ONE_NON-GENE_SITE_306	1	0.030927	0.030786	0.897932	1343	1	-0.43862	0.96907	0.96916	1	21631	0	-0.43862
Bloc1s4	2	0.030945	0.056633	0.93591	1344	1	-0.18092	0.63185	0.63163	1	13731	0	-0.18092
H2-M10.2	2	0.030982	0.056696	0.93591	1345	2	-0.34096	0.96902	0.96907	1	21630	0	-0.34096
Echdc3	2	0.030989	0.056713	0.93591	1346	1	-0.22538	0.76699	0.76641	1	16819	0	-0.22538
Kcnj12	2	0.031034	0.05679	0.93591	1347	1	-0.042746	0.14626	0.19921	1	4048	1	-0.042746
Dnhd1	2	0.031038	0.0568	0.93591	1348	2	-0.3431	0.96896	0.96901	1	21629	0	-0.3431
Zfp937	2	0.031062	0.056838	0.93591	1349	2	-0.23712	0.96894	0.96899	1	21628	0	-0.23712
Vmn1r166	1	0.031086	0.030939	0.897932	1350	1	-0.4605	0.96891	0.96901	1	21627	0	-0.4605
Lrp5	2	0.03111	0.056929	0.93591	1351	2	-0.27948	0.96889	0.96895	1	21626	0	-0.27948
Mrpl51	2	0.031123	0.056952	0.93591	1352	1	-0.34017	0.46417	0.46572	1	9965	1	-0.34017
Llgl2	2	0.031126	0.056956	0.93591	1353	2	-0.18586	0.96887	0.96893	1	21625	0	-0.18586
Gm38434	2	0.03115	0.056998	0.93591	1354	2	-0.38646	0.96885	0.9689	1	21624	0	-0.38646
Gys1	2	0.031167	0.057027	0.93591	1355	1	-0.19234	0.82436	0.82414	1	18124	0	-0.19234
ONE_NON-GENE_SITE_939	1	0.031199	0.031066	0.897932	1356	1	-0.45626	0.9688	0.96889	1	21623	0	-0.45626
LOC100862115	1	0.031222	0.031089	0.897932	1357	1	-0.69624	0.96878	0.96887	1	21622	0	-0.69624
Spef1	2	0.031257	0.057174	0.937637	1358	2	-0.57168	0.96562	0.96567	1	21547	0	-0.57168
ONE_NON-GENE_SITE_24	1	0.031312	0.031178	0.897932	1359	1	-0.33926	0.96869	0.96879	1	21621	0	-0.33926
Usp46	2	0.031334	0.057317	0.93835	1360	2	-0.2261	0.96867	0.96872	1	21620	0	-0.2261
Sdr9c7	2	0.031358	0.057362	0.93835	1361	2	-0.2301	0.96864	0.9687	1	21619	0	-0.2301
D430019H16Rik	2	0.03139	0.057422	0.93835	1362	2	-0.32425	0.95169	0.95173	1	21183	0	-0.32425
Fcho2	2	0.031394	0.057425	0.93835	1363	2	-0.31449	0.96861	0.96866	1	21618	0	-0.31449
Rhbdd1	2	0.031435	0.05751	0.939003	1364	1	-0.18501	0.24966	0.2795	1	5783	1	-0.18501
Rif1	2	0.031462	0.057548	0.939003	1365	2	-0.20532	0.96854	0.96858	1	21617	0	-0.20532
Msx2	2	0.031524	0.057656	0.939977	1366	1	-0.1734	0.57366	0.57382	1	12395	0	-0.1734
Card9	2	0.031563	0.057722	0.939977	1367	2	-0.18847	0.96844	0.96848	1	21616	0	-0.18847
Adcy5	2	0.031569	0.057732	0.939977	1368	1	-0.20533	0.90628	0.9063	1	20065	0	-0.20533
Samd5	2	0.031631	0.057836	0.940997	1369	2	-0.23999	0.96837	0.96842	1	21615	0	-0.23999
Ndfip2	2	0.031658	0.057881	0.941039	1370	1	-0.12184	0.2087	0.24695	1	5091	1	-0.12184
ONE_NON-GENE_SITE_995	1	0.031675	0.031549	0.89915	1371	1	-0.44814	0.96833	0.96843	1	21614	0	-0.44814
Brip1	2	0.031702	0.057958	0.94104	1372	1	-0.13127	0.52196	0.5221	1	11262	0	-0.13127
Vmn2r106	2	0.03172	0.057991	0.94104	1373	2	-0.32388	0.96828	0.96832	1	21613	0	-0.32388
Gpr183	2	0.031747	0.058041	0.94104	1374	1	-0.20178	0.83626	0.83611	1	18401	0	-0.20178
Csn1s2a	2	0.031784	0.058106	0.94104	1375	2	-0.18616	0.96822	0.96825	1	21611	0	-0.18616
Pkd2l2	2	0.031792	0.058116	0.94104	1376	1	-0.22265	0.86447	0.86452	1	19064	0	-0.22265
Serpinb2	2	0.031813	0.058147	0.94104	1377	2	-0.24986	0.96819	0.96822	1	21610	0	-0.24986
Syngap1	2	0.031881	0.058269	0.94104	1378	1	-0.21018	0.76656	0.76597	1	16811	0	-0.21018
Trappc12	2	0.031914	0.058326	0.94104	1379	2	-0.19736	0.96809	0.96812	1	21609	0	-0.19736
Meis3	2	0.03193	0.058355	0.94104	1380	2	-0.14942	0.96807	0.96811	1	21608	0	-0.14942
Slc7a10	2	0.03197	0.058424	0.94104	1381	1	-0.059888	0.085449	0.14731	1	3003	1	-0.059888
Ash1l	2	0.032014	0.05849	0.94104	1382	2	-0.25476	0.95349	0.95355	1	21236	0	-0.25476
Olfr1134	2	0.032059	0.058564	0.94104	1383	2	-0.32409	0.9153	0.91538	1	20274	0	-0.32409
Wdr41	2	0.032104	0.058644	0.94104	1384	1	-0.24764	0.72718	0.72685	1	15920	0	-0.24764
Cpne5	2	0.032125	0.058678	0.94104	1385	2	-0.17769	0.96788	0.9679	1	21607	0	-0.17769
Wbp1l	2	0.032133	0.058691	0.94104	1386	2	-0.23008	0.96787	0.96789	1	21606	0	-0.23008
Gpalpp1	2	0.032148	0.05872	0.94104	1387	1	-0.16465	0.65176	0.65167	1	14203	0	-0.16465
Vwa1	2	0.032185	0.058791	0.94104	1388	2	-0.26205	0.96781	0.96784	1	21605	0	-0.26205
Psap	2	0.032193	0.058801	0.94104	1389	1	-0.0031009	0.092842	0.15907	1	3240	1	-0.0031009
Crebl2	2	0.032202	0.058816	0.94104	1390	2	-0.2044	0.9678	0.96783	1	21604	0	-0.2044
Cyp2c38	2	0.03223	0.058861	0.94104	1391	2	-0.17826	0.96777	0.9678	1	21603	0	-0.17826
Tlcd2	2	0.032238	0.058874	0.94104	1392	2	-0.2217	0.96776	0.96779	1	21602	0	-0.2217
Armc12	2	0.032282	0.058956	0.94104	1393	2	-0.24204	0.92261	0.92268	1	20462	0	-0.24204
Armcx3	2	0.032287	0.058969	0.94104	1394	2	-0.18867	0.96771	0.96775	1	21601	0	-0.18867
Prdm15	2	0.032303	0.058997	0.94104	1395	2	-0.22374	0.9677	0.96773	1	21600	0	-0.22374
Bfsp2	2	0.032371	0.059114	0.94104	1396	1	-0.30248	0.82769	0.8275	1	18207	0	-0.30248
Gm8660	2	0.032416	0.059185	0.94104	1397	1	-0.32706	0.76031	0.75976	1	16674	0	-0.32706
Zfp39	2	0.032491	0.059313	0.94104	1398	2	-0.20913	0.96751	0.96754	1	21599	0	-0.20913
Igflr1	2	0.032505	0.059345	0.94104	1399	1	-0.068574	0.17827	0.2234	1	4577	1	-0.068574
Tet2	2	0.032524	0.059375	0.94104	1400	2	-0.18296	0.96748	0.96751	1	21598	0	-0.18296
Plcl2	2	0.032532	0.059397	0.94104	1401	2	-0.13344	0.96747	0.9675	1	21597	0	-0.13344
Brd3	2	0.032549	0.059425	0.94104	1402	1	-0.22489	0.87117	0.87122	1	19226	0	-0.22489
Tmem216	2	0.03256	0.059442	0.94104	1403	2	-0.21173	0.96744	0.96747	1	21596	0	-0.21173
Pdlim7	2	0.032594	0.0595	0.94104	1404	2	-0.33235	0.96713	0.96716	1	21586	0	-0.33235
Zfhx2	2	0.032605	0.059525	0.94104	1405	2	-0.21828	0.96739	0.96743	1	21595	0	-0.21828
Rhod	2	0.032638	0.059576	0.94104	1406	1	-0.40896	0.71761	0.71734	1	15699	0	-0.40896
Nedd4	2	0.032642	0.059584	0.94104	1407	2	-0.26396	0.96736	0.96739	1	21594	0	-0.26396
Lrig3	2	0.032642	0.059584	0.94104	1408	2	-0.19927	0.96736	0.96739	1	21593	0	-0.19927
Olfr1294	2	0.032663	0.059618	0.94104	1409	2	-0.46323	0.96734	0.96737	1	21592	0	-0.46323
Tfip11	2	0.032671	0.05963	0.94104	1410	2	-0.35148	0.96733	0.96737	1	21591	0	-0.35148
Olfr397	2	0.032727	0.059729	0.941183	1411	1	-0.086516	0.21158	0.24921	1	5143	1	-0.086516
Gm16442	2	0.032769	0.059805	0.941183	1412	2	-0.2809	0.96723	0.96727	1	21589	0	-0.2809
Gna14	2	0.032772	0.05981	0.941183	1413	2	-0.29005	0.95568	0.9558	1	21291	0	-0.29005
Mad2l2	2	0.032802	0.059857	0.941183	1414	2	-0.36904	0.9672	0.96723	1	21588	0	-0.36904
Uqcc2	2	0.032816	0.059884	0.941183	1415	1	-0.17398	0.86325	0.8633	1	19036	0	-0.17398
Chrna2	2	0.032818	0.059889	0.941183	1416	2	-0.26296	0.96718	0.96721	1	21587	0	-0.26296
Ssbp4	2	0.032861	0.059969	0.941194	1417	1	-0.13298	0.40808	0.41372	1	8777	1	-0.13298
Zfp961	2	0.032884	0.060009	0.941194	1418	2	-0.19234	0.96712	0.96714	1	21585	0	-0.19234
Gm14295	2	0.032906	0.060042	0.941194	1419	2	-0.38032	0.91314	0.91322	1	20219	0	-0.38032
BC080695	2	0.032937	0.060093	0.941194	1420	2	-0.26386	0.96706	0.96709	1	21584	0	-0.26386
Gm8882	2	0.03295	0.060109	0.941194	1421	1	-0.15891	0.71309	0.71284	1	15610	0	-0.15891
Sirpa	2	0.032974	0.060147	0.941194	1422	2	-0.16225	0.96703	0.96705	1	21583	0	-0.16225
Sugt1	2	0.032995	0.060181	0.941194	1423	1	-0.1631	0.77193	0.77142	1	16939	0	-0.1631
Ccdc155	2	0.033039	0.060253	0.941286	1424	2	-0.27727	0.91461	0.91468	1	20257	0	-0.27727
Bbs1	2	0.033084	0.060324	0.941286	1425	1	-0.26948	0.85892	0.85888	1	18930	0	-0.26948
Xirp2	2	0.033127	0.060395	0.941286	1426	2	-0.31726	0.96687	0.9669	1	21581	0	-0.31726
Gm3244	2	0.033128	0.060397	0.941286	1427	1	-0.25324	0.59193	0.59194	1	12827	0	-0.25324
Mill2	2	0.033152	0.06044	0.941286	1428	2	-0.21418	0.96685	0.96688	1	21580	0	-0.21418
T	2	0.033164	0.060463	0.941286	1429	2	-0.20318	0.96684	0.96687	1	21579	0	-0.20318
Chuk	2	0.033173	0.060478	0.941286	1430	1	-0.12561	0.61709	0.61693	1	13402	0	-0.12561
Izumo2	2	0.033213	0.060559	0.941347	1431	2	-0.28983	0.96679	0.96681	1	21578	0	-0.28983
Dag1	2	0.033217	0.060565	0.941347	1432	2	-0.2372	0.94225	0.94236	1	20950	0	-0.2372
Klf13	2	0.033262	0.06065	0.942006	1433	1	-0.31124	0.83975	0.83965	1	18490	0	-0.31124
Prpsap2	2	0.033308	0.060741	0.942586	1434	2	-0.22799	0.96669	0.96672	1	21576	0	-0.22799
Plp1	2	0.033362	0.060827	0.942586	1435	2	-0.19265	0.96664	0.96667	1	21575	0	-0.19265
Grxcr2	2	0.033404	0.060897	0.942586	1436	2	-0.19447	0.9666	0.96662	1	21574	0	-0.19447
Tmem56	2	0.033418	0.060915	0.942586	1437	1	-0.32637	0.87386	0.87395	1	19292	0	-0.32637
Ergic3	2	0.033433	0.060946	0.942586	1438	2	-0.22032	0.96657	0.96659	1	21573	0	-0.22032
Nppc	2	0.033478	0.06102	0.942586	1439	2	-0.30086	0.96652	0.96656	1	21571	0	-0.30086
Otop1	2	0.033478	0.06102	0.942586	1440	2	-0.28375	0.96652	0.96656	1	21572	0	-0.28375
Slc6a12	2	0.033495	0.061048	0.942586	1441	2	-0.23842	0.96651	0.96654	1	21570	0	-0.23842
Postn	2	0.033503	0.061062	0.942586	1442	2	-0.26351	0.9665	0.96653	1	21569	0	-0.26351
Pear1	2	0.033574	0.061185	0.942983	1443	1	0.0033068	0.20642	0.24519	1	5057	1	0.0033068
Tmem184c	2	0.033578	0.061197	0.942983	1444	2	-0.13276	0.96642	0.96645	1	21568	0	-0.13276
Depdc7	2	0.033611	0.061254	0.942983	1445	2	-0.21564	0.96639	0.96642	1	21567	0	-0.21564
Olfr819	2	0.033618	0.061268	0.942983	1446	1	-0.11825	0.50801	0.50815	1	10948	1	-0.11825
Dpf3	2	0.033636	0.061297	0.942983	1447	2	-0.18474	0.96636	0.9664	1	21566	0	-0.18474
Edar	2	0.033663	0.061341	0.943029	1448	1	-0.22875	0.76107	0.76054	1	16692	0	-0.22875
Ppp1r18	2	0.033752	0.061479	0.944061	1449	2	-0.2708	0.93923	0.93939	1	20877	0	-0.2708
Pacrgl	2	0.03376	0.061492	0.944061	1450	2	-0.33392	0.96624	0.96627	1	21565	0	-0.33392
Gm20822	2	0.03379	0.061536	0.944099	1451	2	-0.18544	0.96621	0.96624	1	21564	0	-0.18544
Olfr1262	2	0.033819	0.061579	0.944099	1452	2	-0.2663	0.96618	0.96622	1	21563	0	-0.2663
Zfp507	2	0.033841	0.061622	0.944099	1453	1	-0.080104	0.23055	0.26421	1	5460	1	-0.080104
NO_SITE_333	1	0.033849	0.033741	0.907612	1454	1	-0.46841	0.96615	0.96633	1	21562	0	-0.46841
Syt12	2	0.03386	0.061662	0.944099	1455	2	-0.26982	0.96614	0.96617	1	21561	0	-0.26982
Ikzf5	2	0.03393	0.061784	0.944207	1456	1	-0.14838	0.72564	0.72533	1	15884	0	-0.14838
NO_SITE_978	1	0.03394	0.033829	0.907612	1457	1	-0.40895	0.96606	0.96623	1	21560	0	-0.40895
Angptl7	2	0.033974	0.061855	0.944207	1458	1	-0.27338	0.44392	0.44657	1	9528	1	-0.27338
Lpin3	2	0.03404	0.061977	0.944207	1459	2	-0.18115	0.96596	0.96599	1	21559	0	-0.18115
Strc	2	0.034052	0.062002	0.944207	1460	2	-0.25679	0.96595	0.96598	1	21558	0	-0.25679
Ss18	2	0.034063	0.062016	0.944207	1461	1	-0.026585	0.17556	0.2213	1	4532	1	-0.026585
Map4k3	2	0.034065	0.062024	0.944207	1462	2	-0.20998	0.96594	0.96597	1	21557	0	-0.20998
Il11	2	0.034108	0.062094	0.944207	1463	2	-0.47675	0.9646	0.96465	1	21522	0	-0.47675
Heatr9	2	0.034161	0.06219	0.944207	1464	2	-0.28524	0.96584	0.96588	1	21556	0	-0.28524
Slamf1	2	0.034186	0.062237	0.944207	1465	2	-0.16228	0.96581	0.96585	1	21555	0	-0.16228
Rspo3	2	0.034211	0.062286	0.944207	1466	2	-0.15164	0.96579	0.96583	1	21554	0	-0.15164
Pros1	2	0.034258	0.062364	0.944207	1467	2	-0.181	0.96574	0.96578	1	21553	0	-0.181
Slc5a8	2	0.034278	0.062402	0.944207	1468	2	-0.20699	0.96572	0.96576	1	21552	0	-0.20699
Scgb2b19	2	0.034286	0.062413	0.944207	1469	1	-0.331	0.88132	0.88135	1	19470	0	-0.331
Ereg	2	0.034295	0.062429	0.944207	1470	2	-0.20723	0.9657	0.96574	1	21551	0	-0.20723
Slc17a9	2	0.03432	0.062466	0.944207	1471	2	-0.17669	0.96568	0.96572	1	21550	0	-0.17669
Ppp1cb	2	0.034331	0.062482	0.944207	1472	1	-0.29491	0.40082	0.40721	1	8625	1	-0.29491
Vmn2r108	2	0.034346	0.062501	0.944207	1473	2	-0.24347	0.96565	0.96569	1	21549	0	-0.24347
Gm33888	2	0.034375	0.062556	0.944207	1474	2	-0.20144	0.96562	0.96567	1	21548	0	-0.20144
Rnf39	2	0.034397	0.062586	0.944207	1475	2	-0.31235	0.9417	0.94182	1	20931	0	-0.31235
Wapl	2	0.034397	0.062586	0.944207	1476	1	-0.26896	0.78473	0.78417	1	17229	0	-0.26896
Hpse2	2	0.0344	0.062591	0.944207	1477	2	-0.27784	0.9656	0.96564	1	21546	0	-0.27784
Olfr1311	2	0.034421	0.062629	0.944207	1478	2	-0.18675	0.96558	0.96562	1	21545	0	-0.18675
Msx1	2	0.034459	0.06269	0.944207	1479	2	-0.17438	0.96554	0.96558	1	21543	0	-0.17438
Hltf	2	0.034497	0.062758	0.944207	1480	2	-0.24359	0.9655	0.96554	1	21541	0	-0.24359
Slc35e3	2	0.034505	0.062771	0.944207	1481	2	-0.32987	0.96549	0.96553	1	21540	0	-0.32987
Asun	2	0.034509	0.062774	0.944207	1482	2	-0.26159	0.96329	0.96338	1	21486	0	-0.26159
Vmn1r142	1	0.034528	0.03441	0.909126	1483	1	-0.5652	0.96547	0.96567	1	21538	0	-0.5652
Rcor3	2	0.034552	0.062852	0.944207	1484	2	-0.18164	0.96545	0.96549	1	21537	0	-0.18164
Slc4a2	2	0.034564	0.06287	0.944207	1485	2	-0.21573	0.96544	0.96547	1	21536	0	-0.21573
Gm17175	2	0.034598	0.062922	0.944207	1486	1	-0.016468	0.15861	0.2085	1	4258	1	-0.016468
Hspa12b	2	0.034598	0.062922	0.944207	1487	2	-0.1878	0.9654	0.96544	1	21535	0	-0.1878
Olfr1303	2	0.034653	0.063011	0.94492	1488	2	-0.25215	0.96535	0.96539	1	21534	0	-0.25215
Antxrl	2	0.034695	0.06308	0.945325	1489	2	-1.2362	0.96531	0.96534	1	21533	0	-1.2362
Ptgdr	2	0.034731	0.063136	0.945459	1490	1	-0.12397	0.5146	0.51473	1	11101	1	-0.12397
Ms4a4a	2	0.034754	0.063176	0.945459	1491	2	-0.23024	0.96525	0.96529	1	21532	0	-0.23024
Hunk	2	0.034776	0.063215	0.945459	1492	1	-0.18262	0.32314	0.33976	1	7130	1	-0.18262
Sec31b	2	0.03482	0.063294	0.946026	1493	1	-0.0041754	0.16793	0.21552	1	4407	1	-0.0041754
Gm4858	2	0.034865	0.063379	0.946492	1494	1	-0.0075419	0.12893	0.18622	1	3784	1	-0.0075419
Npdc1	2	0.034898	0.063441	0.946492	1495	2	-0.20688	0.9651	0.96514	1	21531	0	-0.20688
Crip3	2	0.034909	0.063462	0.946492	1496	1	-0.19088	0.74847	0.74807	1	16414	0	-0.19088
Cd2ap	2	0.034953	0.063544	0.946492	1497	2	-0.22808	0.96505	0.96509	1	21530	0	-0.22808
Crct1	2	0.034954	0.063545	0.946492	1498	1	-0.15758	0.79907	0.79866	1	17558	0	-0.15758
Rab40b	2	0.034991	0.063615	0.946492	1499	2	-0.17996	0.96501	0.96505	1	21529	0	-0.17996
Zbtb9	2	0.034998	0.063628	0.946492	1500	1	-0.16593	0.60861	0.60848	1	13210	0	-0.16593
Chn1	2	0.035043	0.063708	0.946492	1501	1	-0.13936	0.40287	0.40905	1	8672	1	-0.13936
Cyp2c55	2	0.035087	0.06378	0.946492	1502	1	-0.14926	0.87123	0.87129	1	19228	0	-0.14926
Map10	2	0.035088	0.063783	0.946492	1503	2	-0.23769	0.96491	0.96495	1	21528	0	-0.23769
Sirt2	2	0.035118	0.063836	0.946492	1504	2	-0.21627	0.96488	0.96492	1	21527	0	-0.21627
Gm8677	2	0.035132	0.063863	0.946492	1505	1	-0.22332	0.89006	0.88996	1	19666	0	-0.22332
Olfr228	2	0.035135	0.06387	0.946492	1506	2	-0.34064	0.96486	0.9649	1	21526	0	-0.34064
Gpc5	2	0.035176	0.063945	0.946982	1507	1	-0.27592	0.79925	0.79882	1	17563	0	-0.27592
Blvra	2	0.035265	0.064103	0.947461	1508	1	-0.063176	0.15538	0.20605	1	4207	1	-0.063176
Gm9265	2	0.035292	0.064151	0.947541	1509	2	-0.2121	0.96471	0.96475	1	21524	0	-0.2121
Btbd16	2	0.035322	0.064204	0.947711	1510	2	-0.16597	0.96468	0.96472	1	21523	0	-0.16597
Ubp1	2	0.035399	0.064339	0.949022	1511	1	-0.070217	0.2199	0.25577	1	5272	1	-0.070217
Cstf1	2	0.035429	0.064394	0.949022	1512	2	-0.22386	0.96457	0.96462	1	21521	0	-0.22386
Kcnk15	2	0.035514	0.064536	0.949022	1513	2	-0.25539	0.96449	0.96454	1	21520	0	-0.25539
C1s1	2	0.035531	0.06456	0.949022	1514	2	-0.24833	0.96447	0.96452	1	21519	0	-0.24833
Fam178b	2	0.035532	0.064561	0.949022	1515	1	-0.068042	0.28607	0.30905	1	6438	1	-0.068042
1810037I17Rik	2	0.035552	0.064599	0.949022	1516	2	-0.27759	0.96445	0.9645	1	21517	0	-0.27759
B3gat3	2	0.035574	0.064637	0.949022	1517	2	-0.33478	0.96443	0.96448	1	21516	0	-0.33478
Hps4	2	0.035599	0.064681	0.949022	1518	2	-0.26585	0.9644	0.96446	1	21515	0	-0.26585
Mrps9	2	0.035633	0.064742	0.949022	1519	2	-0.28614	0.96437	0.96443	1	21514	0	-0.28614
Cass4	2	0.035642	0.064758	0.949022	1520	2	-0.21041	0.96436	0.96442	1	21513	0	-0.21041
Shd	2	0.035666	0.064797	0.949022	1521	1	-0.16427	0.7046	0.70439	1	15428	0	-0.16427
Palm	2	0.035754	0.06494	0.94938	1522	1	-0.20581	0.77564	0.77513	1	17023	0	-0.20581
Dazl	2	0.03577	0.064968	0.94938	1523	2	-0.18089	0.96423	0.9643	1	21512	0	-0.18089
Paqr3	2	0.035779	0.064978	0.94938	1524	2	-0.20849	0.96422	0.96429	1	21511	0	-0.20849
Magi3	2	0.035799	0.065018	0.94938	1525	1	-0.26656	0.83374	0.83351	1	18348	0	-0.26656
Igfbp6	2	0.035843	0.065089	0.94938	1526	1	-0.3172	0.54743	0.54763	1	11817	0	-0.3172
Tnip3	2	0.035865	0.065128	0.94938	1527	2	-0.2994	0.96414	0.96422	1	21510	0	-0.2994
Tmem135	2	0.035888	0.065175	0.94938	1528	2	-0.33724	0.91125	0.91132	1	20175	0	-0.33724
Bcl7a	2	0.03589	0.065177	0.94938	1529	2	-0.2068	0.96411	0.96419	1	21509	0	-0.2068
Smad1	2	0.035908	0.06521	0.94938	1530	2	-0.231	0.96409	0.96418	1	21508	0	-0.231
Tmem232	2	0.035977	0.065329	0.94938	1531	1	-0.16214	0.59391	0.59386	1	12871	0	-0.16214
Wdr78	2	0.036024	0.065419	0.94938	1532	2	-0.44469	0.96398	0.96407	1	21507	0	-0.44469
Wdr35	2	0.036058	0.065479	0.94938	1533	2	-0.1703	0.96394	0.96403	1	21506	0	-0.1703
Negr1	2	0.036071	0.065499	0.94938	1534	2	-0.17752	0.96393	0.96403	1	21505	0	-0.17752
Zbed6	2	0.036148	0.06562	0.94938	1535	2	-0.26525	0.96385	0.96395	1	21504	0	-0.26525
Cisd1	2	0.036155	0.065631	0.94938	1536	1	-0.22365	0.86827	0.86829	1	19154	0	-0.22365
Adgrl3	2	0.036199	0.06571	0.94938	1537	1	-0.084871	0.48209	0.48282	1	10382	1	-0.084871
Setbp1	2	0.036209	0.065727	0.94938	1538	2	-0.94766	0.96379	0.96388	1	21503	0	-0.94766
Pde5a	2	0.036222	0.065746	0.94938	1539	2	-0.25961	0.96378	0.96387	1	21502	0	-0.25961
Rps6kb2	2	0.036244	0.06579	0.94938	1540	1	-0.24555	0.84604	0.84596	1	18641	0	-0.24555
Rnf157	2	0.036252	0.065804	0.94938	1541	2	-0.22958	0.96375	0.96383	1	21501	0	-0.22958
Traf5	2	0.036273	0.065848	0.94938	1542	2	-0.26523	0.96373	0.96381	1	21500	0	-0.26523
Arhgef38	2	0.036304	0.065899	0.94938	1543	2	-0.24976	0.9637	0.96378	1	21499	0	-0.24976
Bik	2	0.036329	0.065955	0.94938	1544	2	-0.1761	0.96367	0.96376	1	21498	0	-0.1761
Phf20	2	0.036342	0.065975	0.94938	1545	2	-0.28003	0.96366	0.96374	1	21497	0	-0.28003
Ndufb10	2	0.036373	0.066027	0.94938	1546	2	-0.42365	0.96363	0.96372	1	21496	0	-0.42365
Fbf1	2	0.036399	0.066077	0.94938	1547	2	-0.15496	0.9636	0.96369	1	21495	0	-0.15496
Tnni2	2	0.036425	0.066116	0.94938	1548	2	-0.22548	0.96358	0.96366	1	21494	0	-0.22548
Olfr209	2	0.036446	0.06616	0.94938	1549	2	-0.24413	0.96355	0.96364	1	21493	0	-0.24413
Olfr338	2	0.036446	0.06616	0.94938	1550	2	-0.20036	0.96355	0.96364	1	21492	0	-0.20036
Sfrp5	2	0.036466	0.066193	0.94938	1551	1	-0.18531	0.76921	0.76871	1	16869	0	-0.18531
Hsf2bp	2	0.036472	0.066207	0.94938	1552	2	-0.19464	0.96353	0.96362	1	21491	0	-0.19464
Mphosph9	2	0.03651	0.066277	0.949776	1553	1	-0.16924	0.27637	0.30111	1	6260	1	-0.16924
Scmh1	2	0.036599	0.066432	0.950077	1554	1	-0.14745	0.55422	0.55442	1	11949	0	-0.14745
Zfp820	2	0.036632	0.066477	0.950077	1555	2	-0.1603	0.96337	0.96346	1	21490	0	-0.1603
Krtap13-1	2	0.036658	0.066526	0.950077	1556	2	-0.19062	0.96334	0.96343	1	21489	0	-0.19062
Tmem164	2	0.036671	0.066544	0.950077	1557	2	-0.26894	0.96333	0.96342	1	21488	0	-0.26894
Plekhg6	2	0.036688	0.066581	0.950077	1558	1	-0.27822	0.74773	0.74733	1	16395	0	-0.27822
Esp4	2	0.036702	0.066601	0.950077	1559	2	-0.21005	0.9633	0.96338	1	21487	0	-0.21005
Slamf7	2	0.036736	0.066661	0.950077	1560	2	-0.14438	0.96326	0.96335	1	21485	0	-0.14438
Gm10670	2	0.036754	0.066687	0.950077	1561	2	-0.35885	0.96325	0.96334	1	21484	0	-0.35885
Clasrp	2	0.036819	0.066802	0.950077	1562	2	-0.25673	0.96318	0.96328	1	21483	0	-0.25673
Dok3	2	0.036822	0.066808	0.950077	1563	1	-0.25574	0.79519	0.79473	1	17470	0	-0.25574
Wwtr1	2	0.036841	0.066844	0.950077	1564	2	-0.22725	0.96316	0.96325	1	21481	0	-0.22725
Tmtc4	2	0.036841	0.066844	0.950077	1565	2	-0.24097	0.96316	0.96325	1	21482	0	-0.24097
Pebp4	2	0.036867	0.066902	0.950077	1566	2	-0.21258	0.96313	0.96322	1	21480	0	-0.21258
Spint1	2	0.036875	0.066916	0.950077	1567	2	-0.24991	0.96312	0.96321	1	21479	0	-0.24991
Calcrl	2	0.036915	0.066983	0.950077	1568	2	-0.23134	0.96309	0.96318	1	21478	0	-0.23134
Tbc1d15	2	0.036955	0.067059	0.950077	1569	1	-0.24384	0.89194	0.89185	1	19710	0	-0.24384
Nfu1	2	0.036971	0.067089	0.950077	1570	2	-0.21284	0.96303	0.96312	1	21477	0	-0.21284
Mum1	2	0.03698	0.067108	0.950077	1571	2	-0.19311	0.96302	0.96311	1	21476	0	-0.19311
Gorasp2	2	0.036993	0.06713	0.950077	1572	2	-0.16956	0.96301	0.9631	1	21475	0	-0.16956
Gm428	2	0.037	0.067139	0.950077	1573	1	-0.031109	0.081026	0.14028	1	2857	1	-0.031109
Zfp119b	2	0.037044	0.067222	0.950653	1574	1	-0.24607	0.75418	0.75372	1	16541	0	-0.24607
P2rx3	2	0.03708	0.067276	0.950795	1575	2	-0.17954	0.96292	0.96301	1	21474	0	-0.17954
C4b	2	0.037102	0.067316	0.950795	1576	2	-0.31293	0.9629	0.96299	1	21473	0	-0.31293
Hap1	2	0.037133	0.067375	0.950857	1577	1	-0.10132	0.32105	0.33799	1	7096	1	-0.10132
Rxrg	2	0.037177	0.067456	0.950986	1578	1	-0.19453	0.60606	0.60588	1	13155	0	-0.19453
Rbms3	2	0.037259	0.067589	0.951299	1579	2	-0.30235	0.96274	0.96284	1	21472	0	-0.30235
Golga7b	2	0.037266	0.0676	0.951299	1580	1	-0.22203	0.82717	0.82696	1	18197	0	-0.22203
Ccnjl	2	0.037311	0.067675	0.951299	1581	1	-0.2047	0.70084	0.70068	1	15344	0	-0.2047
Ldhb	2	0.037338	0.067734	0.951299	1582	2	-0.21821	0.96266	0.96276	1	21470	0	-0.21821
LOC108167961	2	0.037355	0.067759	0.951299	1583	2	-0.29174	0.96264	0.96274	1	21469	0	-0.29174
Psmd13	2	0.0374	0.06783	0.951299	1584	1	-0.40082	0.76515	0.76458	1	16775	0	-0.40082
Omd	2	0.037434	0.067898	0.951299	1585	2	-0.20761	0.96257	0.96266	1	21468	0	-0.20761
Nudcd2	2	0.037444	0.067914	0.951299	1586	1	-0.17879	0.74551	0.74516	1	16354	0	-0.17879
Igfn1	2	0.037469	0.06796	0.951299	1587	2	-0.32863	0.96253	0.96263	1	21467	0	-0.32863
Mcu	2	0.037488	0.067993	0.951299	1588	1	-0.17466	0.54211	0.54231	1	11696	0	-0.17466
Vmn2r49	2	0.037522	0.068041	0.951299	1589	2	-0.27319	0.96248	0.96257	1	21466	0	-0.27319
Klhl9	2	0.037533	0.068062	0.951299	1590	2	-0.24225	0.94895	0.94899	1	21108	0	-0.24225
Strn4	2	0.037557	0.06811	0.951299	1591	2	-0.23893	0.96244	0.96254	1	21465	0	-0.23893
Cfap61	2	0.037575	0.068139	0.951299	1592	2	-0.18762	0.96243	0.96253	1	21464	0	-0.18762
Hspb3	2	0.037577	0.068145	0.951299	1593	1	-0.15255	0.4616	0.46325	1	9910	1	-0.15255
Otogl	2	0.037622	0.068211	0.951299	1594	2	-0.19982	0.93276	0.93289	1	20715	0	-0.19982
Pydc3	2	0.037666	0.068289	0.951299	1595	1	-0.12777	0.69683	0.69664	1	15255	0	-0.12777
Acad12	2	0.037671	0.068298	0.951299	1596	2	-0.19857	0.96233	0.96244	1	21463	0	-0.19857
Ferd3l	2	0.03768	0.068311	0.951299	1597	2	-0.20462	0.96232	0.96243	1	21462	0	-0.20462
Gm7137	2	0.037689	0.068327	0.951299	1598	2	-0.19664	0.96231	0.96242	1	21461	0	-0.19664
Zfp410	2	0.037733	0.068394	0.951299	1599	1	-0.22096	0.82772	0.82753	1	18210	0	-0.22096
Cyb5r4	2	0.037768	0.068444	0.951299	1600	2	-0.14223	0.96223	0.96235	1	21460	0	-0.14223
Esp38	2	0.037794	0.068492	0.951299	1601	2	-0.37064	0.96221	0.96232	1	21458	0	-0.37064
Ndufa13	2	0.0378	0.068496	0.951299	1602	1	-0.040747	0.16504	0.21335	1	4351	1	-0.040747
Immp1l	2	0.037844	0.068578	0.951299	1603	1	-0.097799	0.32634	0.34241	1	7195	1	-0.097799
Sgol2b	2	0.037865	0.068612	0.951299	1604	2	-0.20489	0.96214	0.96225	1	21457	0	-0.20489
Smc1a	2	0.037888	0.068647	0.951299	1605	2	-0.27797	0.91157	0.91164	1	20186	0	-0.27797
Plac9a	2	0.037891	0.068657	0.951299	1606	2	-0.17995	0.96211	0.96222	1	21456	0	-0.17995
Pdgfra	2	0.037933	0.068726	0.951681	1607	1	-0.041686	0.40469	0.41071	1	8711	1	-0.041686
Gpn3	2	0.037977	0.068803	0.951928	1608	2	-0.32472	0.96041	0.96052	1	21417	0	-0.32472
Ormdl3	2	0.037988	0.068828	0.951928	1609	2	-0.20622	0.96201	0.96211	1	21455	0	-0.20622
Fuk	2	0.038046	0.068932	0.952434	1610	2	-0.22802	0.96195	0.96205	1	21454	0	-0.22802
Esp5	2	0.038103	0.069035	0.952434	1611	2	-0.28029	0.9619	0.962	1	21453	0	-0.28029
Ubxn11	2	0.038111	0.06905	0.952434	1612	2	-0.26725	0.92636	0.92648	1	20556	0	-0.26725
Klra1	2	0.038148	0.069112	0.952434	1613	2	-0.26323	0.96185	0.96196	1	21452	0	-0.26323
Rccd1	2	0.03817	0.069148	0.952434	1614	2	-0.23469	0.96183	0.96194	1	21451	0	-0.23469
Nsl1	2	0.038271	0.069334	0.952434	1615	2	-0.32991	0.96173	0.96184	1	21450	0	-0.32991
Med16	2	0.038288	0.069358	0.952434	1616	1	-0.14674	0.61286	0.61275	1	13303	0	-0.14674
Cela3a	2	0.038294	0.069365	0.952434	1617	2	-0.15902	0.96171	0.96182	1	21449	0	-0.15902
Murc	2	0.038325	0.069424	0.952434	1618	2	-0.15675	0.96168	0.96179	1	21448	0	-0.15675
Slc22a29	2	0.038377	0.06952	0.952434	1619	2	-0.27275	0.95618	0.95628	1	21307	0	-0.27275
Serpine2	2	0.038421	0.069604	0.952434	1620	1	-0.24218	0.7546	0.75412	1	16553	0	-0.24218
Vmn2r94	2	0.038466	0.069682	0.952434	1621	1	-0.0032958	0.21505	0.25194	1	5198	1	-0.0032958
LOC108167925	2	0.038476	0.069701	0.952434	1622	2	-0.26092	0.96152	0.96163	1	21447	0	-0.26092
Rtn4r	2	0.03851	0.06976	0.952434	1623	2	-0.23244	0.96042	0.96054	1	21418	0	-0.23244
Ddb2	2	0.038529	0.069799	0.952434	1624	2	-0.14604	0.96147	0.96158	1	21446	0	-0.14604
Fance	2	0.038547	0.069828	0.952434	1625	2	-0.26231	0.96145	0.96156	1	21445	0	-0.26231
Myo5b	2	0.038555	0.069844	0.952434	1626	1	-0.0045981	0.17847	0.22356	1	4581	1	-0.0045981
Tti2	2	0.038605	0.069936	0.952434	1627	2	-0.33172	0.9614	0.9615	1	21444	0	-0.33172
Cstad	2	0.038627	0.069967	0.952434	1628	2	-0.14834	0.96137	0.96148	1	21443	0	-0.14834
Iqck	2	0.038688	0.070072	0.952434	1629	2	-0.29743	0.94917	0.94921	1	21117	0	-0.29743
Six2	2	0.038732	0.070148	0.952434	1630	2	-0.34848	0.95771	0.95781	1	21344	0	-0.34848
Caprin1	2	0.038777	0.070226	0.952434	1631	1	-0.13297	0.46433	0.4659	1	9969	1	-0.13297
Cul7	2	0.038821	0.070302	0.952434	1632	2	-0.34925	0.9391	0.93925	1	20872	0	-0.34925
Slc5a5	2	0.038863	0.070372	0.952434	1633	2	-0.21934	0.96114	0.96124	1	21442	0	-0.21934
H60b	2	0.038885	0.070409	0.952434	1634	2	-0.20205	0.96111	0.96122	1	21441	0	-0.20205
Birc6	2	0.038908	0.07045	0.952434	1635	2	-0.19655	0.96109	0.9612	1	21440	0	-0.19655
Slc20a1	2	0.038932	0.070499	0.952434	1636	1	-0.26364	0.74048	0.74012	1	16255	0	-0.26364
Lrrn1	2	0.038932	0.070499	0.952434	1637	1	-0.20116	0.38126	0.38989	1	8241	1	-0.20116
Tmx2	2	0.038975	0.070577	0.952434	1638	2	-0.16608	0.96103	0.96114	1	21439	0	-0.16608
Asf1b	2	0.038984	0.070591	0.952434	1639	2	-0.19272	0.96102	0.96113	1	21438	0	-0.19272
Olfr368	2	0.038999	0.070622	0.952434	1640	1	-0.2667	0.90991	0.90998	1	20140	0	-0.2667
Dnal4	2	0.039064	0.07074	0.952434	1641	2	-0.29345	0.96094	0.96105	1	21437	0	-0.29345
Rhbdd2	2	0.039096	0.070799	0.952434	1642	2	-0.25328	0.9609	0.96101	1	21436	0	-0.25328
Myo1f	2	0.039127	0.070857	0.952434	1643	2	-0.23554	0.96087	0.96098	1	21433	0	-0.23554
Tas1r3	2	0.039127	0.070857	0.952434	1644	2	-0.1472	0.96087	0.96098	1	21435	0	-0.1472
Gm41885	2	0.039127	0.070857	0.952434	1645	2	-0.17975	0.96087	0.96098	1	21434	0	-0.17975
Adgra3	2	0.039132	0.070863	0.952434	1646	1	-0.15721	0.58363	0.58374	1	12628	0	-0.15721
LOC108169043	2	0.039154	0.070905	0.952434	1647	2	-0.39901	0.96085	0.96096	1	21432	0	-0.39901
Chd6	2	0.039194	0.070975	0.952434	1648	2	-0.24106	0.96081	0.96092	1	21431	0	-0.24106
Gnb1l	2	0.039221	0.071013	0.952434	1649	2	-0.38092	0.95341	0.95344	1	21234	0	-0.38092
Gm7120	2	0.039248	0.07106	0.952434	1650	2	-0.18695	0.96075	0.96088	1	21430	0	-0.18695
Rbks	2	0.039284	0.071114	0.952434	1651	2	-0.19981	0.96072	0.96084	1	21429	0	-0.19981
Gm3448	2	0.03931	0.071154	0.952434	1652	1	-0.2691	0.9034	0.90336	1	19997	0	-0.2691
Slc6a2	2	0.039333	0.071185	0.952434	1653	2	-0.24572	0.96067	0.96078	1	21428	0	-0.24572
Hic1	2	0.039347	0.0712	0.952434	1654	2	-0.14108	0.96065	0.96076	1	21427	0	-0.14108
Elmo1	2	0.039354	0.07121	0.952434	1655	1	-0.22791	0.76917	0.76867	1	16868	0	-0.22791
Cbx6	2	0.03936	0.071219	0.952434	1656	2	-0.1971	0.96064	0.96075	1	21426	0	-0.1971
Fam20a	2	0.039398	0.071283	0.952434	1657	1	-0.1559	0.70515	0.70495	1	15442	0	-0.1559
Ttc7	2	0.039423	0.071333	0.952434	1658	2	-0.19127	0.96058	0.96069	1	21424	0	-0.19127
Reep6	2	0.039477	0.071416	0.952434	1659	2	-0.18773	0.96052	0.96064	1	21422	0	-0.18773
Dhrs11	2	0.039486	0.071433	0.952434	1660	2	-0.34116	0.96051	0.96063	1	21421	0	-0.34116
Mad1l1	2	0.039531	0.071512	0.952434	1661	2	-0.26363	0.96047	0.96058	1	21420	0	-0.26363
Srgap2	2	0.039532	0.071512	0.952434	1662	1	-0.15251	0.69528	0.69511	1	15219	0	-0.15251
Gzmb	2	0.039576	0.071586	0.952434	1663	1	-0.15105	0.75954	0.75902	1	16656	0	-0.15105
Gtf2e2	2	0.03962	0.071674	0.952434	1664	2	-0.47105	0.95655	0.95665	1	21318	0	-0.47105
Tmx1	2	0.039621	0.071675	0.952434	1665	2	-0.2342	0.96038	0.96049	1	21416	0	-0.2342
Cfap206	2	0.039639	0.071707	0.952434	1666	2	-0.25475	0.96036	0.96048	1	21415	0	-0.25475
Gal3st3	2	0.039693	0.071804	0.952434	1667	2	-0.2252	0.96031	0.96042	1	21414	0	-0.2252
Bscl2	2	0.039702	0.07182	0.952434	1668	2	-0.17651	0.9603	0.96041	1	21413	0	-0.17651
Itih3	2	0.039766	0.071929	0.952434	1669	2	-0.16479	0.96023	0.96035	1	21412	0	-0.16479
Got1l1	2	0.039779	0.071952	0.952434	1670	2	-0.20888	0.96022	0.96034	1	21411	0	-0.20888
Spag4	2	0.039798	0.071977	0.952434	1671	1	-0.10126	0.28876	0.31126	1	6494	1	-0.10126
Ces3a	2	0.039811	0.072009	0.952434	1672	2	-0.19456	0.96019	0.9603	1	21410	0	-0.19456
Arhgef11	2	0.03982	0.072028	0.952434	1673	2	-0.19082	0.96018	0.96029	1	21409	0	-0.19082
Prl8a9	2	0.039842	0.072059	0.952434	1674	1	-0.025014	0.11676	0.17718	1	3595	1	-0.025014
Slc24a2	2	0.039883	0.072134	0.952434	1675	2	-0.17982	0.96012	0.96023	1	21408	0	-0.17982
Mapk8ip2	2	0.039887	0.072144	0.952434	1676	1	-0.096544	0.50631	0.50647	1	10910	1	-0.096544
Tox3	2	0.03991	0.072192	0.952434	1677	2	-0.27052	0.96009	0.9602	1	21406	0	-0.27052
Ccr10	2	0.03991	0.072192	0.952434	1678	2	-0.21545	0.96009	0.9602	1	21407	0	-0.21545
Ndufa4	2	0.039931	0.072223	0.952434	1679	1	-0.315	0.88298	0.88299	1	19509	0	-0.315
Arsj	2	0.039938	0.072232	0.952434	1680	2	-0.23389	0.96006	0.96018	1	21405	0	-0.23389
Gcsh	2	0.039976	0.072295	0.952434	1681	1	-0.19686	0.79274	0.7923	1	17410	0	-0.19686
Gm15881	2	0.039983	0.072308	0.952434	1682	2	-0.16994	0.96002	0.96013	1	21404	0	-0.16994
Glt8d1	2	0.040014	0.072353	0.952434	1683	2	-0.17754	0.95999	0.9601	1	21403	0	-0.17754
Fbxl4	2	0.040042	0.07241	0.952434	1684	1	-0.1858	0.27352	0.29872	1	6208	1	-0.1858
Vmn1r58	2	0.040055	0.072439	0.952434	1685	2	-0.26871	0.95994	0.96006	1	21402	0	-0.26871
Smarca5	2	0.040064	0.072453	0.952434	1686	2	-0.26169	0.95994	0.96006	1	21401	0	-0.26169
Clec5a	2	0.040078	0.072479	0.952434	1687	2	-0.14479	0.95992	0.96004	1	21400	0	-0.14479
Pim1	2	0.040096	0.072513	0.952434	1688	2	-0.31376	0.9599	0.96003	1	21399	0	-0.31376
Gipr	2	0.04011	0.072541	0.952434	1689	2	-0.21724	0.95989	0.96001	1	21398	0	-0.21724
Snx5	2	0.040132	0.072579	0.952434	1690	2	-0.18832	0.95987	0.95999	1	21396	0	-0.18832
Zfp758	2	0.040132	0.072579	0.952434	1691	2	-0.20557	0.95987	0.95999	1	21397	0	-0.20557
Sprtn	2	0.040153	0.072616	0.952434	1692	1	-0.22701	0.63139	0.63119	1	13721	0	-0.22701
P4ha1	2	0.040173	0.072646	0.952434	1693	2	-0.18832	0.95983	0.95994	1	21395	0	-0.18832
Ms4a6b	2	0.04021	0.072707	0.952434	1694	2	-0.20409	0.95979	0.9599	1	21394	0	-0.20409
Fbxl21	2	0.040237	0.072752	0.952434	1695	2	-0.18257	0.95976	0.95987	1	21393	0	-0.18257
LOC108167576	2	0.040242	0.07276	0.952434	1696	1	-0.10595	0.47574	0.47673	1	10242	1	-0.10595
Gm7849	2	0.040286	0.072837	0.952434	1697	2	-0.35589	0.94632	0.94635	1	21046	0	-0.35589
Prkcg	2	0.04031	0.072872	0.952434	1698	2	-0.20678	0.95969	0.95978	1	21392	0	-0.20678
Mtl5	2	0.040319	0.072885	0.952434	1699	2	-0.22774	0.95968	0.95977	1	21391	0	-0.22774
Olfr975	2	0.040328	0.072901	0.952434	1700	2	-0.2594	0.95967	0.95976	1	21390	0	-0.2594
Ndufb8	2	0.040419	0.073068	0.952434	1701	1	-0.18863	0.64045	0.64032	1	13937	0	-0.18863
Ggt7	2	0.040464	0.073149	0.952434	1702	1	-0.16806	0.86162	0.86164	1	18995	0	-0.16806
Plxna2	2	0.040483	0.073179	0.952434	1703	2	-0.27521	0.95952	0.95963	1	21388	0	-0.27521
Zfp941	2	0.040508	0.073228	0.952434	1704	1	-0.10613	0.38347	0.39185	1	8285	1	-0.10613
Phactr2	2	0.04051	0.07323	0.952434	1705	2	-0.27361	0.95949	0.95961	1	21387	0	-0.27361
Olfr119	2	0.040519	0.073249	0.952434	1706	2	-0.3095	0.95948	0.9596	1	21386	0	-0.3095
Astn1	2	0.040552	0.073307	0.952434	1707	1	-0.097608	0.1827	0.22675	1	4647	1	-0.097608
Btbd17	2	0.040597	0.073384	0.952434	1708	1	-0.17789	0.71809	0.71782	1	15710	0	-0.17789
Enpep	2	0.040619	0.073425	0.952434	1709	2	-0.2137	0.95938	0.95949	1	21384	0	-0.2137
Ndufv3	2	0.040641	0.073471	0.952434	1710	1	-0.28023	0.90379	0.90375	1	20006	0	-0.28023
NO_SITE_270	1	0.040644	0.040508	0.917183	1711	1	-0.4531	0.95936	0.95956	1	21383	0	-0.4531
Pa2g4	2	0.040656	0.073495	0.952434	1712	2	-0.22182	0.95934	0.95945	1	21382	0	-0.22182
Thumpd2	2	0.040683	0.073544	0.952434	1713	2	-0.20464	0.95932	0.95942	1	21381	0	-0.20464
Zfyve1	2	0.040686	0.073548	0.952434	1714	1	-0.32462	0.8889	0.88882	1	19635	0	-0.32462
Gm36712	2	0.040702	0.07358	0.952434	1715	2	-0.15269	0.9593	0.9594	1	21380	0	-0.15269
Tmem147	2	0.04073	0.073621	0.952434	1716	1	-0.11514	0.59544	0.59537	1	12910	0	-0.11514
ONE_NON-GENE_SITE_980	1	0.040734	0.040593	0.917183	1717	1	-0.28484	0.95927	0.95946	1	21379	0	-0.28484
Olfr666	2	0.040774	0.073695	0.952434	1718	1	-0.26189	0.89632	0.89625	1	19827	0	-0.26189
Usp37	2	0.040807	0.073745	0.952434	1719	2	-0.30429	0.95919	0.95929	1	21378	0	-0.30429
Gm12963	2	0.040819	0.073765	0.952434	1720	1	-0.18561	0.54909	0.54928	1	11848	0	-0.18561
Ephb1	2	0.040863	0.073841	0.952434	1721	1	-0.14965	0.38103	0.38969	1	8234	1	-0.14965
Skint1	2	0.040871	0.073854	0.952434	1722	2	-0.24861	0.95913	0.95922	1	21377	0	-0.24861
Derl3	2	0.040907	0.073917	0.952434	1723	1	-0.11729	0.41709	0.42188	1	8955	1	-0.11729
Crat	2	0.040926	0.073958	0.952434	1724	2	-0.19022	0.95907	0.95916	1	21376	0	-0.19022
Kctd5	2	0.040952	0.074003	0.952434	1725	1	-0.18664	0.32653	0.34257	1	7198	1	-0.18664
Eya2	2	0.040996	0.074082	0.952434	1726	1	-0.19262	0.67005	0.66982	1	14615	0	-0.19262
Atg10	2	0.04104	0.074152	0.952434	1727	2	-0.29089	0.9435	0.94356	1	20978	0	-0.29089
Krtap4-13	2	0.041077	0.074215	0.952434	1728	2	-0.17889	0.95892	0.95901	1	21375	0	-0.17889
Tnpo1	2	0.041085	0.074227	0.952434	1729	2	-0.37025	0.92572	0.92583	1	20544	0	-0.37025
Pgr15l	2	0.041095	0.074243	0.952434	1730	2	-0.18232	0.9589	0.959	1	21374	0	-0.18232
Rnd1	2	0.041129	0.074299	0.952434	1731	1	-0.12566	0.72101	0.72072	1	15786	0	-0.12566
Gatad1	2	0.041218	0.074445	0.952434	1732	1	-0.16739	0.46579	0.46729	1	10003	1	-0.16739
Lrrc8d	2	0.041233	0.07447	0.952434	1733	2	-0.21422	0.95877	0.95886	1	21373	0	-0.21422
Trappc2	2	0.041262	0.074526	0.952434	1734	1	-0.16169	0.7136	0.71335	1	15620	0	-0.16169
Ino80d	2	0.041325	0.074627	0.952434	1735	2	-0.26484	0.95867	0.95878	1	21372	0	-0.26484
Tbx6	2	0.041344	0.074662	0.952434	1736	2	-0.15609	0.95866	0.95876	1	21371	0	-0.15609
Perm1	2	0.041351	0.074677	0.952434	1737	1	-0.18237	0.81839	0.81818	1	17989	0	-0.18237
Ube2d2b	2	0.041395	0.074747	0.952434	1738	2	-0.25179	0.91803	0.9181	1	20340	0	-0.25179
Lypla1	2	0.041417	0.074785	0.952434	1739	2	-0.2132	0.95858	0.95868	1	21370	0	-0.2132
Scn1b	2	0.041436	0.074818	0.952434	1740	2	-0.23269	0.95856	0.95866	1	21369	0	-0.23269
R3hdm4	2	0.04144	0.074828	0.952434	1741	2	-0.32354	0.95075	0.9508	1	21157	0	-0.32354
Ambn	2	0.041454	0.074851	0.952434	1742	2	-0.19412	0.95855	0.95864	1	21368	0	-0.19412
Ier3	2	0.041484	0.074909	0.952434	1743	1	-0.25317	0.85121	0.85107	1	18763	0	-0.25317
Fam47c	2	0.04151	0.074951	0.952434	1744	2	-0.20123	0.95849	0.9586	1	21367	0	-0.20123
Dkk1	2	0.041537	0.075001	0.952434	1745	2	-0.13884	0.95846	0.95857	1	21366	0	-0.13884
Olfr453	2	0.041573	0.075071	0.952434	1746	1	-0.26466	0.85617	0.85612	1	18873	0	-0.26466
Ttll12	2	0.041639	0.07518	0.952434	1747	2	-0.1977	0.95836	0.95847	1	21365	0	-0.1977
Soat2	2	0.041681	0.075245	0.952434	1748	2	-0.20951	0.95832	0.95842	1	21364	0	-0.20951
Amy1	2	0.041695	0.07527	0.952434	1749	2	-0.14024	0.95831	0.95841	1	21363	0	-0.14024
Defb21	2	0.041704	0.075284	0.952434	1750	2	-0.13274	0.9583	0.9584	1	21362	0	-0.13274
Ifih1	2	0.041706	0.075286	0.952434	1751	2	-0.30937	0.94793	0.94795	1	21078	0	-0.30937
Trim41	2	0.04175	0.075362	0.952434	1752	1	-0.14108	0.54473	0.54491	1	11762	0	-0.14108
Olfr782	2	0.041794	0.075427	0.952434	1753	1	-0.099543	0.58729	0.58736	1	12713	0	-0.099543
Atpaf1	2	0.041857	0.075543	0.952434	1754	2	-0.28918	0.95814	0.95824	1	21360	0	-0.28918
Efna2	2	0.04187	0.075563	0.952434	1755	2	-0.16567	0.95813	0.95822	1	21359	0	-0.16567
Ccdc96	2	0.041883	0.075585	0.952434	1756	1	-0.20421	0.88593	0.88587	1	19558	0	-0.20421
Alkbh4	2	0.041898	0.075614	0.952434	1757	2	-0.18051	0.9581	0.95819	1	21358	0	-0.18051
Slc12a4	2	0.041931	0.075674	0.952434	1758	2	-0.18618	0.95807	0.95817	1	21357	0	-0.18618
Rtn3	2	0.042016	0.075822	0.952434	1759	1	-0.21664	0.86695	0.86699	1	19126	0	-0.21664
Gucy2f	2	0.042042	0.075864	0.952434	1760	2	-0.19749	0.95796	0.95805	1	21356	0	-0.19749
Slc24a1	2	0.042056	0.075892	0.952434	1761	2	-0.15921	0.95794	0.95803	1	21355	0	-0.15921
Asah2	2	0.042093	0.075953	0.952434	1762	2	-0.18358	0.95791	0.958	1	21354	0	-0.18358
NO_SITE_663	1	0.042105	0.041992	0.917183	1763	1	-0.42486	0.9579	0.95809	1	21353	0	-0.42486
Olfr1490	2	0.042112	0.075987	0.952434	1764	2	-0.19124	0.95789	0.95798	1	21352	0	-0.19124
Wdr46	2	0.042127	0.076014	0.952434	1765	1	-0.23637	0.32777	0.34361	1	7224	1	-0.23637
Prl2c1	2	0.042154	0.07606	0.952434	1766	2	-0.20182	0.95785	0.95794	1	21350	0	-0.20182
Smco3	2	0.042154	0.07606	0.952434	1767	2	-0.18825	0.95785	0.95794	1	21351	0	-0.18825
Mybl2	2	0.042193	0.076137	0.952434	1768	1	-0.37669	0.90394	0.9039	1	20012	0	-0.37669
Slc9a5	2	0.042237	0.076211	0.952434	1769	2	-0.21986	0.95776	0.95786	1	21348	0	-0.21986
Camk1d	2	0.042238	0.076211	0.952434	1770	1	-0.14909	0.70359	0.70338	1	15405	0	-0.14909
Pmch	2	0.042251	0.076232	0.952434	1771	2	-0.2457	0.95775	0.95785	1	21347	0	-0.2457
Gm17296	2	0.042261	0.07625	0.952434	1772	2	-0.20379	0.95774	0.95784	1	21346	0	-0.20379
Entpd6	2	0.04227	0.076264	0.952434	1773	2	-0.21058	0.95773	0.95783	1	21345	0	-0.21058
Hist1h2ac	2	0.042282	0.076286	0.952434	1774	1	-0.20442	0.3746	0.38405	1	8107	1	-0.20442
5031414D18Rik	2	0.042307	0.076331	0.952434	1775	2	-0.16301	0.95769	0.9578	1	21343	0	-0.16301
Parp8	2	0.042326	0.076367	0.952434	1776	1	-0.1918	0.78406	0.78353	1	17217	0	-0.1918
Olfr1200	2	0.042331	0.076376	0.952434	1777	2	-0.24712	0.95767	0.95778	1	21342	0	-0.24712
Olfr164	2	0.042363	0.07642	0.952434	1778	2	-0.25914	0.95764	0.95774	1	21341	0	-0.25914
Lifr	2	0.0424	0.076477	0.952434	1779	2	-0.308	0.9576	0.95771	1	21338	0	-0.308
Cpeb1	2	0.042415	0.076508	0.952434	1780	2	-0.16559	0.9357	0.93584	1	20791	0	-0.16559
Sult1b1	2	0.04247	0.076605	0.952434	1781	2	-0.19671	0.95753	0.95764	1	21337	0	-0.19671
Ifi205	2	0.042531	0.076703	0.952434	1782	2	-0.16755	0.95747	0.95757	1	21336	0	-0.16755
Zmat5	2	0.042548	0.076731	0.952434	1783	1	-0.16541	0.51803	0.5182	1	11169	1	-0.16541
Zcchc18	2	0.042554	0.076742	0.952434	1784	2	-0.19742	0.95745	0.95754	1	21335	0	-0.19742
Trim69	2	0.042592	0.076804	0.952434	1785	2	-0.31524	0.95741	0.95751	1	21334	0	-0.31524
Rad18	2	0.042592	0.076806	0.952434	1786	2	-0.39744	0.94496	0.945	1	21009	0	-0.39744
Slc6a11	2	0.042637	0.076892	0.952434	1787	1	-0.15843	0.52222	0.52239	1	11267	0	-0.15843
Hnrnph1	2	0.042681	0.076968	0.952434	1788	2	-0.35595	0.95205	0.95209	1	21195	0	-0.35595
Mrrf	2	0.04277	0.077121	0.952434	1789	1	-0.29449	0.90495	0.90493	1	20040	0	-0.29449
Bmp5	2	0.042788	0.077149	0.952434	1790	2	-0.16184	0.95721	0.95731	1	21333	0	-0.16184
Podnl1	2	0.042812	0.077184	0.952434	1791	2	-0.34211	0.95719	0.95729	1	21332	0	-0.34211
Olfr1222	2	0.042814	0.077186	0.952434	1792	1	-0.056489	0.47563	0.47663	1	10238	1	-0.056489
Olfr1349	2	0.04284	0.077225	0.952434	1793	2	-0.28296	0.95716	0.95726	1	21331	0	-0.28296
Tdrd6	2	0.042903	0.077332	0.952434	1794	1	-0.091807	0.3342	0.34906	1	7342	1	-0.091807
Irx6	2	0.042947	0.077397	0.952434	1795	1	-0.080281	0.25963	0.2875	1	5962	1	-0.080281
Piezo1	2	0.042967	0.077425	0.952434	1796	2	-0.16176	0.95703	0.95714	1	21330	0	-0.16176
Nlrp2	2	0.042991	0.077468	0.952434	1797	1	-0.15974	0.58907	0.58913	1	12761	0	-0.15974
Gm35091	2	0.042999	0.077476	0.952434	1798	2	-0.20289	0.957	0.9571	1	21329	0	-0.20289
Serpina9	2	0.043023	0.07752	0.952434	1799	2	-0.2168	0.95698	0.95707	1	21327	0	-0.2168
1600014C10Rik	2	0.043023	0.07752	0.952434	1800	2	-0.1873	0.95698	0.95707	1	21328	0	-0.1873
Efhc1	2	0.043051	0.077566	0.952434	1801	2	-0.25026	0.95695	0.95704	1	21326	0	-0.25026
Olfr911-ps1	2	0.04308	0.077609	0.952434	1802	1	-0.33964	0.79588	0.79545	1	17485	0	-0.33964
Gm39653	2	0.043124	0.077688	0.952434	1803	1	-0.1104	0.70061	0.70044	1	15339	0	-0.1104
Serinc1	2	0.043141	0.077719	0.952434	1804	2	-0.15752	0.95686	0.95696	1	21324	0	-0.15752
Gtpbp10	2	0.043168	0.077768	0.952434	1805	1	-0.14853	0.79942	0.799	1	17566	0	-0.14853
Tas2r129	2	0.043169	0.077768	0.952434	1806	2	-0.21725	0.95683	0.95693	1	21323	0	-0.21725
Sult6b1	2	0.043213	0.077835	0.952434	1807	1	-0.21279	0.90995	0.91002	1	20142	0	-0.21279
Casp14	2	0.043257	0.077914	0.952434	1808	1	-0.14761	0.60205	0.60189	1	13062	0	-0.14761
Ccdc141	2	0.043272	0.077942	0.952434	1809	2	-0.26908	0.95673	0.95683	1	21322	0	-0.26908
Eomes	2	0.043301	0.077986	0.952434	1810	1	-0.15142	0.59363	0.59358	1	12863	0	-0.15142
Adipor1	2	0.043338	0.078051	0.952434	1811	2	-0.14261	0.95666	0.95676	1	21321	0	-0.14261
Faap20	2	0.043346	0.078063	0.952434	1812	1	-0.22401	0.85663	0.85658	1	18886	0	-0.22401
Olfml2a	2	0.043352	0.078076	0.952434	1813	2	-0.2037	0.95665	0.95674	1	21320	0	-0.2037
Pmaip1	2	0.04339	0.078135	0.952434	1814	1	-0.21176	0.71384	0.71358	1	15628	0	-0.21176
Iglon5	2	0.04339	0.078136	0.952434	1815	2	-0.27596	0.95661	0.9567	1	21319	0	-0.27596
Adgrf1	2	0.043523	0.07837	0.952434	1816	1	-0.21767	0.75789	0.7574	1	16619	0	-0.21767
Cdan1	2	0.043555	0.078431	0.952434	1817	2	-0.30576	0.95644	0.95654	1	21317	0	-0.30576
Hinfp	2	0.043565	0.078446	0.952434	1818	2	-0.33166	0.95644	0.95652	1	21316	0	-0.33166
Cldn6	2	0.043603	0.078519	0.952434	1819	2	-0.25746	0.9564	0.95649	1	21314	0	-0.25746
Vmn1r178	2	0.043612	0.078529	0.952434	1820	2	-0.19053	0.92009	0.92017	1	20393	0	-0.19053
Siglece	2	0.043622	0.078547	0.952434	1821	2	-0.29139	0.95638	0.95648	1	21313	0	-0.29139
Ces2f	2	0.043656	0.078602	0.952434	1822	1	-0.071553	0.2048	0.24395	1	5030	1	-0.071553
Ogfod2	2	0.043669	0.078636	0.952434	1823	2	-0.30068	0.95633	0.95643	1	21312	0	-0.30068
LOC108169054	2	0.043678	0.078654	0.952434	1824	2	-0.16497	0.95632	0.95642	1	21311	0	-0.16497
Chsy1	2	0.0437	0.078691	0.952434	1825	2	-0.22138	0.93895	0.93909	1	20870	0	-0.22138
Chaf1a	2	0.043749	0.078782	0.952434	1826	2	-0.18508	0.95625	0.95635	1	21310	0	-0.18508
Gm20172	2	0.043764	0.078804	0.952434	1827	2	-0.16011	0.95624	0.95633	1	21309	0	-0.16011
D630003M21Rik	2	0.043783	0.078829	0.952434	1828	2	-0.16634	0.95622	0.95631	1	21308	0	-0.16634
Atat1	2	0.04383	0.078908	0.952434	1829	2	-0.15062	0.95617	0.95627	1	21306	0	-0.15062
Cutal	2	0.043833	0.078915	0.952434	1830	2	-0.27374	0.94826	0.94829	1	21092	0	-0.27374
Pip5k1a	2	0.043859	0.078954	0.952434	1831	2	-0.25366	0.95614	0.95625	1	21305	0	-0.25366
AU015228	2	0.043877	0.078985	0.952434	1832	1	-0.32233	0.65836	0.65823	1	14351	0	-0.32233
Olfr887	2	0.043877	0.078985	0.952434	1833	2	-0.13419	0.95612	0.95623	1	21304	0	-0.13419
Lrrc72	2	0.043922	0.079068	0.952434	1834	2	-0.30865	0.93279	0.93292	1	20716	0	-0.30865
Gm11715	2	0.043944	0.079103	0.952434	1835	2	-0.24647	0.95606	0.95617	1	21302	0	-0.24647
Vmn1r112	2	0.043958	0.079128	0.952434	1836	2	-0.29145	0.95604	0.95615	1	21301	0	-0.29145
Aldh1a1	2	0.043966	0.079138	0.952434	1837	1	-0.15909	0.80088	0.80047	1	17602	0	-0.15909
Dock4	2	0.044001	0.079206	0.952434	1838	2	-0.18627	0.956	0.95611	1	21300	0	-0.18627
Gm3404	2	0.04401	0.079218	0.952434	1839	1	-0.1577	0.64227	0.64213	1	13973	0	-0.1577
Cacna2d2	2	0.04401	0.079219	0.952434	1840	2	-0.18326	0.95599	0.9561	1	21299	0	-0.18326
Mctp1	2	0.04402	0.079235	0.952434	1841	2	-0.12305	0.95598	0.95609	1	21298	0	-0.12305
Zdhhc24	2	0.044053	0.079294	0.952434	1842	2	-0.15835	0.95595	0.95605	1	21297	0	-0.15835
Ifna2	2	0.044054	0.079297	0.952434	1843	2	-0.1963	0.93267	0.9328	1	20711	0	-0.1963
Cyp7a1	2	0.044067	0.079322	0.952434	1844	2	-0.1981	0.95593	0.95604	1	21296	0	-0.1981
Sart1	2	0.044086	0.079355	0.952434	1845	2	-0.23998	0.95591	0.95602	1	21295	0	-0.23998
Med9	2	0.044099	0.079371	0.952434	1846	1	-0.14189	0.7586	0.75811	1	16637	0	-0.14189
Atxn1l	2	0.044143	0.079448	0.952434	1847	2	-0.20675	0.93311	0.93322	1	20723	0	-0.20675
Zfp800	2	0.044144	0.079448	0.952434	1848	2	-0.17847	0.95586	0.95597	1	21294	0	-0.17847
Ovol2	2	0.044187	0.079519	0.952434	1849	2	-0.22412	0.94725	0.94729	1	21068	0	-0.22412
Mau2	2	0.044229	0.079587	0.952434	1850	2	-0.21214	0.95577	0.95588	1	21293	0	-0.21214
Pbld1	2	0.044276	0.079674	0.952434	1851	1	-0.17929	0.86337	0.86343	1	19039	0	-0.17929
LOC108168953	2	0.044296	0.079711	0.952434	1852	2	-0.22938	0.9557	0.95581	1	21292	0	-0.22938
Kif2b	2	0.04432	0.079765	0.952434	1853	1	-0.0052805	0.20813	0.24651	1	5083	1	-0.0052805
Tmem39a	2	0.044344	0.0798	0.952434	1854	2	-0.14665	0.95566	0.95576	1	21290	0	-0.14665
Cnst	2	0.044363	0.079833	0.952434	1855	2	-0.33554	0.95564	0.95574	1	21289	0	-0.33554
Nploc4	2	0.044409	0.079911	0.952434	1856	1	-0.29022	0.87127	0.87133	1	19230	0	-0.29022
Taf13	2	0.044425	0.079939	0.952434	1857	2	-0.25503	0.95558	0.95568	1	21288	0	-0.25503
Smn1	2	0.044453	0.079995	0.952434	1858	1	-0.067895	0.056371	0.10001	1	2096	1	-0.067895
Igfl3	2	0.044458	0.080001	0.952434	1859	2	-0.2075	0.95554	0.95564	1	21286	0	-0.2075
Tdgf1	2	0.044458	0.080001	0.952434	1860	2	-0.20057	0.95554	0.95564	1	21287	0	-0.20057
Ppp1r35	2	0.044477	0.080036	0.952434	1861	2	-0.36704	0.95552	0.95562	1	21285	0	-0.36704
Olfr95	2	0.044497	0.080072	0.952434	1862	2	-0.17289	0.91317	0.91326	1	20220	0	-0.17289
Serpinb6c	2	0.044539	0.080143	0.952434	1863	2	-0.33562	0.95546	0.95556	1	21284	0	-0.33562
Pla2g5	2	0.044554	0.080168	0.952434	1864	2	-0.25022	0.95545	0.95555	1	21283	0	-0.25022
Sema3c	2	0.044611	0.080267	0.952434	1865	2	-0.24076	0.95539	0.95548	1	21282	0	-0.24076
Ggt5	2	0.044611	0.080267	0.952434	1866	2	-0.23453	0.95539	0.95548	1	21281	0	-0.23453
Mitf	2	0.04463	0.080288	0.952434	1867	1	-0.16227	0.71695	0.71667	1	15685	0	-0.16227
Slc25a3	2	0.044659	0.08034	0.952434	1868	2	-0.20638	0.95534	0.95545	1	21279	0	-0.20638
Plcxd1	2	0.044673	0.08037	0.952434	1869	2	-0.18174	0.95533	0.95543	1	21278	0	-0.18174
Ascl4	2	0.044674	0.08037	0.952434	1870	1	-0.21373	0.81434	0.81413	1	17894	0	-0.21373
Strn	2	0.044763	0.080521	0.953212	1871	1	-0.15465	0.71239	0.71217	1	15591	0	-0.15465
Cd180	2	0.044841	0.080641	0.953212	1872	2	-0.22756	0.95516	0.95527	1	21277	0	-0.22756
Cacna1e	2	0.044851	0.080661	0.953212	1873	1	-0.31352	0.91025	0.91031	1	20151	0	-0.31352
1700007G11Rik	2	0.044896	0.080727	0.953212	1874	1	-0.24678	0.90134	0.9013	1	19948	0	-0.24678
Rgmb	2	0.044927	0.080772	0.953212	1875	2	-0.12501	0.95507	0.95518	1	21276	0	-0.12501
Fmnl2	2	0.04494	0.080793	0.953212	1876	1	-0.2111	0.26045	0.28814	1	5976	1	-0.2111
Zdhhc3	2	0.044984	0.080859	0.953212	1877	1	0.014719	0.17862	0.22368	1	4583	1	0.014719
Obox6	2	0.045057	0.080981	0.953212	1878	2	-0.30297	0.95494	0.95505	1	21275	0	-0.30297
Tmf1	2	0.045072	0.081	0.953212	1879	2	-0.148	0.95493	0.95503	1	21274	0	-0.148
Fhad1	2	0.045073	0.081004	0.953212	1880	1	-0.097183	0.15773	0.20782	1	4241	1	-0.097183
Acer1	2	0.045081	0.081022	0.953212	1881	2	-0.18869	0.95492	0.95502	1	21273	0	-0.18869
Cacng6	2	0.045161	0.081157	0.953212	1882	1	-0.22822	0.090727	0.15577	1	3168	1	-0.22822
2410004P03Rik	2	0.045226	0.081256	0.953212	1883	2	-0.15618	0.95477	0.95486	1	21272	0	-0.15618
Fam131c	2	0.045245	0.081292	0.953212	1884	2	-0.14046	0.95476	0.95484	1	21271	0	-0.14046
Fam107a	2	0.04525	0.081308	0.953212	1885	1	-0.14575	0.68173	0.68164	1	14893	0	-0.14575
Rap1gds1	2	0.045269	0.081337	0.953212	1886	2	-0.26234	0.95473	0.95482	1	21270	0	-0.26234
Nelfa	2	0.045269	0.081337	0.953212	1887	2	-0.16058	0.95473	0.95482	1	21269	0	-0.16058
Fshr	2	0.045294	0.081389	0.953212	1888	1	-0.1835	0.86209	0.86211	1	19007	0	-0.1835
Ercc5	2	0.045356	0.08147	0.953212	1889	2	-0.27123	0.95464	0.95473	1	21267	0	-0.27123
Chac1	2	0.045383	0.081513	0.953212	1890	2	-0.22649	0.95366	0.95371	1	21238	0	-0.22649
Aqp3	2	0.045486	0.08168	0.953212	1891	2	-0.2382	0.95451	0.9546	1	21266	0	-0.2382
Islr2	2	0.045493	0.081694	0.953212	1892	1	-0.11243	0.32213	0.33891	1	7114	1	-0.11243
Cd81	2	0.045534	0.081756	0.953212	1893	2	-0.17502	0.95447	0.95454	1	21265	0	-0.17502
Urgcp	2	0.045554	0.081786	0.953212	1894	2	-0.25008	0.95445	0.95453	1	21264	0	-0.25008
Phlpp2	2	0.045563	0.081801	0.953212	1895	2	-0.1927	0.95444	0.95452	1	21263	0	-0.1927
Olfr574	2	0.045573	0.08182	0.953212	1896	2	-0.18737	0.95443	0.95451	1	21262	0	-0.18737
Cstb	2	0.045592	0.081852	0.953212	1897	2	-0.29125	0.95441	0.9545	1	21261	0	-0.29125
Tex22	2	0.045617	0.081899	0.953212	1898	2	-0.1755	0.95438	0.95447	1	21260	0	-0.1755
Bcl2l12	2	0.045626	0.081914	0.953212	1899	1	-0.20071	0.85249	0.85238	1	18792	0	-0.20071
Fam169a	2	0.045689	0.082031	0.953212	1900	2	-0.1945	0.95431	0.9544	1	21259	0	-0.1945
Pcid2	2	0.045692	0.082041	0.953212	1901	1	-0.20291	0.79167	0.79123	1	17386	0	-0.20291
Mylk3	2	0.045699	0.08205	0.953212	1902	2	-0.106	0.9543	0.95438	1	21258	0	-0.106
Atrn	2	0.045728	0.082105	0.953212	1903	2	-0.21177	0.95427	0.95435	1	21257	0	-0.21177
Caskin1	2	0.045737	0.082119	0.953212	1904	1	-0.057088	0.21111	0.24883	1	5136	1	-0.057088
Tox	2	0.045796	0.082217	0.953212	1905	2	-0.18315	0.9542	0.95428	1	21256	0	-0.18315
Chst12	2	0.045825	0.082263	0.953212	1906	1	-0.17075	0.72583	0.7255	1	15888	0	-0.17075
Tpst1	2	0.045854	0.082313	0.953212	1907	2	-0.18534	0.95415	0.95422	1	21255	0	-0.18534
Rln1	2	0.045907	0.082408	0.953212	1908	2	-0.25429	0.95409	0.95416	1	21254	0	-0.25429
Cdh7	2	0.045914	0.082416	0.953212	1909	1	-0.081401	0.36784	0.37814	1	7971	1	-0.081401
Vmn2r78	2	0.045932	0.082447	0.953212	1910	2	-0.20762	0.95407	0.95414	1	21252	0	-0.20762
Zfp710	2	0.045946	0.082469	0.953212	1911	2	-0.24534	0.95405	0.95413	1	21251	0	-0.24534
Zfp935	2	0.046002	0.082558	0.953212	1912	1	-0.24679	0.81888	0.81869	1	18003	0	-0.24679
Prdm11	2	0.046009	0.082568	0.953212	1913	2	-0.19472	0.95399	0.95407	1	21250	0	-0.19472
Sult2a4	2	0.046019	0.082587	0.953212	1914	2	-0.27603	0.95398	0.95406	1	21249	0	-0.27603
Cldn15	2	0.046029	0.082607	0.953212	1915	2	-0.17979	0.95397	0.95405	1	21248	0	-0.17979
Defb7	2	0.046038	0.08262	0.953212	1916	2	-0.21008	0.95396	0.95404	1	21247	0	-0.21008
Itga2	2	0.046046	0.082637	0.953212	1917	1	-0.25543	0.7873	0.78682	1	17285	0	-0.25543
Tsks	2	0.046087	0.082706	0.953212	1918	2	-0.24883	0.95391	0.95399	1	21246	0	-0.24883
Htra1	2	0.046091	0.082711	0.953212	1919	1	-0.10692	0.46083	0.46251	1	9899	1	-0.10692
Gm6583	2	0.046106	0.082738	0.953212	1920	2	-0.1857	0.95389	0.95397	1	21245	0	-0.1857
Zbtb14	2	0.046135	0.082783	0.953212	1921	2	-0.25388	0.91975	0.91983	1	20385	0	-0.25388
Muc5b	2	0.046145	0.082804	0.953212	1922	2	-0.30839	0.95385	0.95392	1	21244	0	-0.30839
Ext1	2	0.046175	0.082848	0.953212	1923	2	-0.17242	0.95383	0.95389	1	21243	0	-0.17242
LOC108168612	2	0.046199	0.082886	0.953212	1924	2	-0.16468	0.9538	0.95385	1	21241	0	-0.16468
Fkbp8	2	0.046223	0.082934	0.953212	1925	1	-0.18443	0.45868	0.4605	1	9852	1	-0.18443
Tmprss11b	2	0.046233	0.08295	0.953212	1926	2	-0.18112	0.95377	0.95382	1	21240	0	-0.18112
Ddx31	2	0.046252	0.08298	0.953212	1927	2	-0.2519	0.95375	0.9538	1	21239	0	-0.2519
Zfp148	2	0.046268	0.083	0.953212	1928	1	-0.27011	0.87835	0.87843	1	19396	0	-0.27011
Gm4498	2	0.046312	0.083075	0.953212	1929	2	-0.37499	0.92822	0.92836	1	20607	0	-0.37499
Scamp5	2	0.046356	0.083138	0.953212	1930	1	-0.13349	0.46541	0.46692	1	9996	1	-0.13349
Cfap126	2	0.0464	0.083213	0.953212	1931	1	-0.01204	0.18824	0.231	1	4747	1	-0.01204
Olfr1469	2	0.046428	0.083271	0.953212	1932	2	-0.18769	0.95357	0.95362	1	21237	0	-0.18769
Otoa	2	0.046445	0.083292	0.953212	1933	1	-0.21598	0.90346	0.90342	1	20000	0	-0.21598
Sod2	2	0.046489	0.083365	0.953212	1934	1	-0.14835	0.72212	0.72185	1	15810	0	-0.14835
Cadm4	2	0.046521	0.083425	0.953212	1935	2	-0.27635	0.95348	0.95353	1	21235	0	-0.27635
Chordc1	2	0.046599	0.083559	0.953212	1936	1	-0.12846	0.42457	0.42871	1	9120	1	-0.12846
Rsbn1	2	0.046614	0.083584	0.953212	1937	2	-0.32285	0.95339	0.95343	1	21233	0	-0.32285
Csnk1g3	2	0.046653	0.08366	0.953212	1938	2	-0.24338	0.95335	0.95337	1	21232	0	-0.24338
Thpo	2	0.046716	0.083773	0.953212	1939	2	-0.22925	0.95328	0.9533	1	21231	0	-0.22925
Gm21677	2	0.046731	0.083795	0.953212	1940	2	-0.26368	0.95327	0.95329	1	21230	0	-0.26368
Tspo	2	0.046732	0.083797	0.953212	1941	1	-0.14433	0.14936	0.20151	1	4100	1	-0.14433
1700011E24Rik	2	0.046775	0.083871	0.953212	1942	2	-0.26442	0.95322	0.95324	1	21229	0	-0.26442
Prr3	2	0.0468	0.083917	0.953212	1943	2	-0.36246	0.9532	0.95322	1	21228	0	-0.36246
Fndc5	2	0.046814	0.083943	0.953212	1944	2	-0.22891	0.95319	0.9532	1	21227	0	-0.22891
Myl9	2	0.046843	0.083988	0.953212	1945	1	-0.10914	0.5022	0.50243	1	10824	1	-0.10914
Tmem173	2	0.046907	0.084092	0.953212	1946	2	-0.1888	0.95309	0.95311	1	21226	0	-0.1888
Nlrp1b	2	0.047025	0.084276	0.953212	1947	2	-0.1821	0.95297	0.953	1	21224	0	-0.1821
Gm3259	2	0.047064	0.084339	0.953212	1948	1	-0.19357	0.50851	0.50865	1	10956	1	-0.19357
CYTB	2	0.047065	0.084341	0.953212	1949	2	-0.10002	0.95294	0.95296	1	21223	0	-0.10002
Gldc	2	0.047074	0.084364	0.953212	1950	2	-0.21548	0.95293	0.95296	1	21222	0	-0.21548
Irgc1	2	0.047108	0.084423	0.953212	1951	1	-0.091992	0.57503	0.5752	1	12428	0	-0.091992
Cdc25c	2	0.047119	0.084445	0.953212	1952	2	-0.15041	0.95288	0.95291	1	21221	0	-0.15041
Fcho1	2	0.047163	0.084514	0.953212	1953	2	-0.12606	0.95284	0.95287	1	21218	0	-0.12606
Gpr63	2	0.047163	0.084514	0.953212	1954	2	-0.21394	0.95284	0.95287	1	21219	0	-0.21394
Gm35911	2	0.047163	0.084514	0.953212	1955	2	-0.157	0.95284	0.95287	1	21220	0	-0.157
Ccdc81	2	0.047237	0.084638	0.953212	1956	2	-0.32538	0.95276	0.9528	1	21216	0	-0.32538
Wdr63	2	0.047237	0.084638	0.953212	1957	2	-0.19086	0.95276	0.9528	1	21217	0	-0.19086
Hoxb4	2	0.047241	0.084643	0.953212	1958	2	-0.24883	0.91947	0.91955	1	20377	0	-0.24883
Cyp4a31	2	0.047261	0.084673	0.953212	1959	2	-0.24746	0.95274	0.95278	1	21215	0	-0.24746
Msgn1	2	0.047285	0.084715	0.953212	1960	2	-0.35141	0.93346	0.93358	1	20734	0	-0.35141
Rnf212	2	0.047296	0.084725	0.953212	1961	2	-0.22164	0.9527	0.95275	1	21214	0	-0.22164
Dhx15	2	0.047329	0.084781	0.953212	1962	1	-0.12808	0.27722	0.30179	1	6277	1	-0.12808
Tcf15	2	0.04733	0.084782	0.953212	1963	2	-0.27147	0.95267	0.95271	1	21213	0	-0.27147
Gm34298	2	0.047389	0.084882	0.953212	1964	2	-0.14568	0.95261	0.95266	1	21212	0	-0.14568
Aar2	2	0.047404	0.084905	0.953212	1965	2	-0.26876	0.9526	0.95264	1	21211	0	-0.26876
Ramp2	2	0.047417	0.084927	0.953212	1966	1	-0.10115	0.37608	0.38536	1	8139	1	-0.10115
Stk19	2	0.047419	0.084928	0.953212	1967	2	-0.19197	0.95258	0.95263	1	21210	0	-0.19197
Rpgr	2	0.047449	0.084972	0.953212	1968	2	-0.25354	0.95255	0.9526	1	21209	0	-0.25354
Ncoa1	2	0.047484	0.085034	0.953212	1969	1	-0.2621	0.84841	0.84828	1	18702	0	-0.2621
Ptchd1	2	0.047484	0.085034	0.953212	1970	1	-0.20182	0.63102	0.63082	1	13713	0	-0.20182
Eif4e2	2	0.047523	0.085102	0.953212	1971	2	-0.22566	0.95248	0.95252	1	21208	0	-0.22566
Rxrb	2	0.047547	0.085137	0.953212	1972	2	-0.19893	0.95245	0.9525	1	21207	0	-0.19893
Ren1	2	0.04755	0.085139	0.953212	1973	1	0.0007714	0.10248	0.16676	1	3395	1	0.0007714
Bend4	2	0.047594	0.085225	0.953212	1974	1	-0.20668	0.70964	0.70943	1	15531	0	-0.20668
Fam216a	2	0.047607	0.085248	0.953212	1975	2	-0.16928	0.95239	0.95244	1	21206	0	-0.16928
H2-DMa	2	0.047636	0.085292	0.953212	1976	2	-0.16807	0.95236	0.95241	1	21205	0	-0.16807
4921511M17Rik	2	0.047638	0.085298	0.953212	1977	1	-0.070457	0.092928	0.15919	1	3246	1	-0.070457
Laptm5	2	0.047681	0.085364	0.953212	1978	2	-0.31649	0.95232	0.95236	1	21204	0	-0.31649
Mrps17	2	0.047727	0.085428	0.953212	1979	1	-0.06504	0.1683	0.2158	1	4412	1	-0.06504
Gm7358	2	0.04774	0.085446	0.953212	1980	2	-0.19068	0.95226	0.9523	1	21203	0	-0.19068
LOC102632383	2	0.047771	0.085501	0.953212	1981	1	-0.24344	0.77264	0.77214	1	16955	0	-0.24344
Sh3bp5	2	0.04778	0.08551	0.953212	1982	2	-0.21557	0.95222	0.95225	1	21202	0	-0.21557
Olfr1477	2	0.047839	0.085597	0.953212	1983	2	-0.18283	0.95216	0.95219	1	21201	0	-0.18283
Pp2d1	2	0.047854	0.08562	0.953212	1984	2	-0.12308	0.95215	0.95217	1	21200	0	-0.12308
Yeats2	2	0.04786	0.08563	0.953212	1985	1	-0.22622	0.83025	0.83	1	18272	0	-0.22622
Arhgef5	2	0.047894	0.085686	0.953212	1986	2	-0.19551	0.95211	0.95214	1	21199	0	-0.19551
Zfp217	2	0.047909	0.085709	0.953212	1987	2	-0.18369	0.95209	0.95212	1	21197	0	-0.18369
Pcdhb8	2	0.047909	0.085709	0.953212	1988	2	-0.14624	0.95209	0.95212	1	21198	0	-0.14624
Cdk13	2	0.047943	0.085779	0.953212	1989	2	-0.25951	0.95206	0.95209	1	21196	0	-0.25951
LOC108167371	2	0.047948	0.085782	0.953212	1990	1	-0.12801	0.75215	0.75168	1	16495	0	-0.12801
Tnfrsf17	2	0.047993	0.085864	0.953212	1991	2	-0.19664	0.95201	0.95205	1	21194	0	-0.19664
Glul	2	0.048033	0.085933	0.953212	1992	2	-0.13405	0.95197	0.95201	1	21193	0	-0.13405
Trim62	2	0.048036	0.08594	0.953212	1993	1	-0.16075	0.79387	0.79344	1	17438	0	-0.16075
Dhtkd1	2	0.048042	0.085948	0.953212	1994	2	-0.18554	0.95196	0.952	1	21192	0	-0.18554
Gm20826	2	0.048067	0.085978	0.953212	1995	2	-0.16968	0.95193	0.95197	1	21190	0	-0.16968
Fibp	2	0.048067	0.085978	0.953212	1996	2	-0.19209	0.95193	0.95197	1	21191	0	-0.19209
Hs3st6	2	0.048082	0.086004	0.953212	1997	2	-0.18135	0.95192	0.95197	1	21189	0	-0.18135
Vmn2r100	2	0.048177	0.086168	0.953238	1998	2	-0.13151	0.95182	0.95188	1	21187	0	-0.13151
NO_SITE_107	1	0.048276	0.048259	0.921622	1999	1	-0.40294	0.95172	0.95189	1	21186	0	-0.40294
[truncated: 20,600 more rows]

## Sheet: Actg1 screen removing WT hits
id	num	neg|score	neg|p-value	neg|fdr	neg|rank	neg|goodsgrna	neg|lfc	pos|score	pos|p-value	pos|fdr	pos|rank	pos|goodsgrna	pos|lfc
Fkbpl	4	2.4448e-11	2.2795e-07	0.000413	1	4	-1.0435	0.99999	0.99999	1	21688	0	-1.0435
Mettl14	4	1.8625e-10	2.2795e-07	0.000413	2	4	-1.5661	1	1	1	21714	0	-1.5661
Chuk	4	2.1871e-10	2.2795e-07	0.000413	3	4	-1.0132	1	1	1	21717	0	-1.0132
Nelfcd	4	5.8954e-09	2.2795e-07	0.000413	4	4	-1.7017	1	1	1	21710	0	-1.7017
Med13	4	6.684e-09	2.2795e-07	0.000413	5	4	-0.81612	1	1	1	21716	0	-0.81612
Atp2b1	4	9.3906e-09	2.2795e-07	0.000413	6	4	-1.4649	1	1	1	21715	0	-1.4649
Ube2l3	4	2.5254e-08	2.2795e-07	0.000413	7	4	-1.5188	1	1	1	21708	0	-1.5188
Hip1	4	3.1366e-08	2.2795e-07	0.000413	8	4	-0.83008	0.99321	0.99327	1	21177	0	-0.83008
D5Ertd577e	4	3.9195e-08	2.2795e-07	0.000413	9	4	-0.71909	1	1	1	21713	0	-0.71909
Coro1c	4	5.9055e-08	2.2795e-07	0.000413	10	4	-0.93727	1	1	1	21712	0	-0.93727
Bptf	4	8.154e-08	2.2795e-07	0.000413	11	4	-0.92913	1	1	1	21711	0	-0.92913
Wdr26	4	1.5726e-07	2.2795e-07	0.000413	12	4	-0.79683	0.99999	0.99999	1	21691	0	-0.79683
Bcl6	4	2.4944e-07	6.8386e-07	0.001061	13	4	-0.91997	0.9998	0.99982	1	21629	0	-0.91997
Vwa9	4	2.6764e-07	6.8386e-07	0.001061	14	4	-0.92519	0.99999	0.99999	1	21687	0	-0.92519
Pfdn5	4	3.1738e-07	1.5957e-06	0.00231	15	4	-1.0897	0.9998	0.99982	1	21627	0	-1.0897
LOC545763	4	4.7949e-07	2.0516e-06	0.002475	16	4	-0.71655	1	1	1	21698	0	-0.71655
Rbbp6	4	6.4191e-07	2.0516e-06	0.002475	17	4	-0.78539	1	1	1	21709	0	-0.78539
Coro1b	4	8.0494e-07	2.0516e-06	0.002475	18	4	-0.76753	0.99997	0.99997	1	21679	0	-0.76753
Cxxc1	4	8.8965e-07	2.5075e-06	0.002866	19	4	-1.0473	1	1	1	21707	0	-1.0473
Med10	4	1.1557e-06	2.9634e-06	0.003218	20	4	-1.4514	1	1	1	21706	0	-1.4514
Tmem2	4	1.1792e-06	3.4193e-06	0.003375	21	4	-0.85405	1	1	1	21705	0	-0.85405
LOC620551	4	1.2482e-06	3.4193e-06	0.003375	22	4	-0.98479	1	1	1	21704	0	-0.98479
Gm29716	4	1.7235e-06	3.8752e-06	0.003659	23	4	-0.77142	0.99998	0.99998	1	21683	0	-0.77142
Tyms	4	2.4778e-06	6.6107e-06	0.005522	24	4	-1.2769	0.99996	0.99997	1	21674	0	-1.2769
Gm3286	4	2.5049e-06	6.6107e-06	0.005522	25	4	-0.63878	1	1	1	21703	0	-0.63878
Gbp6	4	2.6044e-06	6.6107e-06	0.005522	26	4	-0.83778	1	1	1	21702	0	-0.83778
Defb33	4	2.8481e-06	7.9784e-06	0.006188	27	4	-0.73808	1	1	1	21701	0	-0.73808
Lamtor2	4	2.961e-06	7.9784e-06	0.006188	28	4	-0.74777	1	1	1	21700	0	-0.74777
Chka	4	3.1932e-06	8.4343e-06	0.006316	29	4	-0.84664	1	1	1	21699	0	-0.84664
Dctd	4	3.8354e-06	1.0258e-05	0.007271	30	4	-0.86832	1	1	1	21697	0	-0.86832
Tcirg1	4	3.8971e-06	1.0714e-05	0.007271	31	4	-0.63502	1	1	1	21696	0	-0.63502
Aip	4	4.2464e-06	1.117e-05	0.007351	32	4	-0.84075	0.99966	0.99967	1	21608	0	-0.84075
Flcn	4	4.32e-06	1.1626e-05	0.007426	33	4	-0.92339	0.99945	0.99946	1	21580	0	-0.92339
AA792892	4	4.8222e-06	1.4817e-05	0.008938	34	4	-1.0066	1	0.99999	1	21695	0	-1.0066
Gipc1	4	4.9811e-06	1.4817e-05	0.008938	35	4	-0.75137	0.99949	0.99949	1	21582	0	-0.75137
Kmt5a	4	5.7509e-06	1.8008e-05	0.01057	36	4	-0.88834	0.99981	0.99982	1	21631	0	-0.88834
ONE_NON-GENE_SITE_162	2	5.8194e-06	1.0714e-05	0.007271	37	2	-0.98553	0.99999	0.99999	1	21694	0	-0.98553
Ranbp3	4	5.937e-06	1.892e-05	0.010813	38	4	-1.4072	0.99999	0.99999	1	21693	0	-1.4072
Git2	4	6.6478e-06	2.234e-05	0.01244	39	4	-1.0042	0.99999	0.99999	1	21692	0	-1.0042
Gm5174	4	7.5354e-06	2.5759e-05	0.013985	40	4	-0.4839	0.99999	0.99999	1	21690	0	-0.4839
Tlk2	4	7.8455e-06	2.8038e-05	0.014851	41	4	-1.0172	0.99999	0.99999	1	21689	0	-1.0172
Kctd13	4	9.9937e-06	3.7613e-05	0.019448	42	3	-0.57808	0.8482	0.84776	1	17012	0	-0.57808
Gnaq	4	1.0554e-05	3.898e-05	0.019687	43	4	-0.49899	0.99972	0.99973	1	21616	0	-0.49899
Asun	4	1.2302e-05	4.901e-05	0.023652	44	4	-0.82513	0.99986	0.99987	1	21646	0	-0.82513
Pfdn4	4	1.2367e-05	4.901e-05	0.023652	45	4	-0.83791	0.99992	0.99992	1	21661	0	-0.83791
Sun1	4	1.5342e-05	6.0408e-05	0.028519	46	4	-0.70562	0.99998	0.99999	1	21686	0	-0.70562
Dgka	4	1.5899e-05	6.3143e-05	0.029176	47	4	-0.78124	0.99998	0.99998	1	21685	0	-0.78124
Ppm1f	4	1.7216e-05	6.8614e-05	0.031044	48	4	-0.7166	0.99998	0.99998	1	21684	0	-0.7166
Gatad2b	4	1.8196e-05	7.2262e-05	0.03198	49	3	-0.63531	0.96761	0.96764	1	20190	0	-0.63531
B4gat1	4	1.8741e-05	7.3629e-05	0.03198	50	4	-0.94774	0.99882	0.99884	1	21507	0	-0.94774
Ndufv1	4	2.3888e-05	9.6881e-05	0.041254	51	4	-0.65036	0.99998	0.99998	1	21682	0	-0.65036
Vbp1	4	2.4987e-05	0.00010053	0.041379	52	4	-1.2133	0.99998	0.99998	1	21681	0	-1.2133
Med29	4	2.5297e-05	0.00010098	0.041379	53	4	-0.78652	0.99997	0.99997	1	21680	0	-0.78652
Pak2	4	2.7898e-05	0.00011193	0.043743	54	4	-0.89921	0.99994	0.99994	1	21667	0	-0.89921
Kctd3	4	2.8539e-05	0.00011512	0.043743	55	4	-0.72126	0.99997	0.99997	1	21678	0	-0.72126
Ifnl3	4	2.8603e-05	0.00011512	0.043743	56	4	-0.4455	0.99997	0.99997	1	21677	0	-0.4455
Edrf1	4	2.9566e-05	0.00011785	0.043743	57	4	-0.46673	0.99997	0.99997	1	21676	0	-0.46673
Mmd2	4	2.9674e-05	0.00011831	0.043743	58	4	-0.98505	0.99782	0.99784	1	21426	0	-0.98505
Vmn1r125	4	2.9995e-05	0.00011922	0.043743	59	3	-0.78742	0.94914	0.94908	1	19634	0	-0.78742
Gatad1	4	3.1166e-05	0.00012287	0.043743	60	3	-0.57581	0.97131	0.97131	1	20322	0	-0.57581
Amotl2	4	3.1192e-05	0.00012287	0.043743	61	3	-0.60343	0.97266	0.97264	1	20365	0	-0.60343
Med7	4	3.2416e-05	0.00012515	0.043836	62	4	-1.234	0.99997	0.99997	1	21675	0	-1.234
Ei24	4	3.3217e-05	0.00012879	0.044397	63	4	-0.56783	0.99253	0.99255	1	21142	0	-0.56783
Tbx10	4	3.7392e-05	0.00014703	0.04883	64	4	-0.68829	0.99996	0.99997	1	21673	0	-0.68829
Ola1	4	3.7496e-05	0.00014794	0.04883	65	3	-0.82287	0.95028	0.95021	1	19668	0	-0.82287
Fis1	4	3.7576e-05	0.0001484	0.04883	66	4	-0.67193	0.99983	0.99984	1	21634	0	-0.67193
Ccdc91	4	3.8851e-05	0.00015387	0.049723	67	3	-0.71571	0.73147	0.74483	1	14715	1	-0.71571
Nelfa	4	3.9362e-05	0.00015569	0.049723	68	3	-0.83246	0.96527	0.9653	1	20129	0	-0.83246
Cdk2ap2	4	4.1659e-05	0.00016937	0.053308	69	4	-0.54343	0.99996	0.99996	1	21672	0	-0.54343
Gm550	4	4.4036e-05	0.00018122	0.05585	70	3	-0.7793	0.94534	0.94525	1	19515	0	-0.7793
Gm31009	4	4.4339e-05	0.00018259	0.05585	71	4	-0.71589	0.99996	0.99996	1	21671	0	-0.71589
Ccdc87	4	5.0198e-05	0.00019718	0.05934	72	4	-0.696	0.99995	0.99995	1	21670	0	-0.696
Zfp958	4	5.1019e-05	0.00020128	0.05934	73	4	-0.54965	0.99995	0.99995	1	21669	0	-0.54965
Pou2f1	4	5.1357e-05	0.00020402	0.05934	74	3	-0.36762	0.69565	0.71982	1	14201	1	-0.36762
Eif4e2	4	5.177e-05	0.00020493	0.05934	75	4	-0.84406	0.99895	0.99898	1	21521	0	-0.84406
Txlnb	4	5.4139e-05	0.00021542	0.061555	76	4	-1.0991	0.99389	0.99392	1	21210	0	-1.0991
Gmps	4	5.6835e-05	0.00022864	0.064485	77	4	-0.79486	0.99994	0.99995	1	21668	0	-0.79486
Tmem30a	4	5.9699e-05	0.00024004	0.065903	78	4	-0.73833	0.99994	0.99994	1	21666	0	-0.73833
Fbxo28	4	5.989e-05	0.00024049	0.065903	79	4	-0.47056	0.99992	0.99992	1	21660	0	-0.47056
Ptpn11	4	6.0342e-05	0.00024277	0.065903	80	4	-1.2075	0.99994	0.99994	1	21665	0	-1.2075
Zfp33b	4	6.1518e-05	0.00024642	0.066068	81	4	-0.51026	0.99536	0.99537	1	21284	0	-0.51026
Vmn1r60	4	6.4325e-05	0.00025964	0.068764	82	4	-0.80273	0.99744	0.99746	1	21402	0	-0.80273
Fzd1	4	6.549e-05	0.00026466	0.069247	83	4	-0.79101	0.99991	0.99992	1	21655	0	-0.79101
Hmgxb4	4	6.7734e-05	0.00027195	0.070309	84	4	-0.65985	0.99993	0.99994	1	21664	0	-0.65985
Phf23	4	7.062e-05	0.00028335	0.072394	85	2	-0.3941	0.84973	0.84929	1	17046	0	-0.3941
Arih2	4	7.3545e-05	0.00029794	0.074713	86	4	-0.82961	0.99984	0.99985	1	21639	0	-0.82961
Ccdc85b	4	7.3831e-05	0.0002993	0.074713	87	4	-0.74794	0.99993	0.99993	1	21663	0	-0.74794
Olfr554	4	7.6403e-05	0.00031298	0.076843	88	4	-0.76396	0.99976	0.99977	1	21621	0	-0.76396
Fam103a1	4	7.6768e-05	0.00031572	0.076843	89	4	-0.58044	0.99992	0.99993	1	21662	0	-0.58044
Lifr	4	7.7103e-05	0.00031845	0.076843	90	4	-0.95626	0.99222	0.99226	1	21125	0	-0.95626
Gm29258	4	7.8314e-05	0.00032392	0.077304	91	4	-0.76174	0.99855	0.99854	1	21486	0	-0.76174
Ighmbp2	4	8.037e-05	0.00033623	0.078758	92	4	-0.52445	0.99992	0.99992	1	21659	0	-0.52445
Gm7971	4	8.2697e-05	0.00034353	0.078758	93	3	-0.80083	0.9817	0.98175	1	20702	0	-0.80083
Cul5	4	8.2756e-05	0.00034398	0.078758	94	4	-0.58965	0.99907	0.99909	1	21533	0	-0.58965
Nrxn2	4	8.3417e-05	0.00034626	0.078758	95	4	-0.45057	0.99992	0.99992	1	21658	0	-0.45057
Spg21	4	8.4664e-05	0.00035037	0.078758	96	4	-0.86564	0.99679	0.99682	1	21361	0	-0.86564
Krit1	4	8.6167e-05	0.00035538	0.078758	97	4	-0.91595	0.99556	0.99557	1	21295	0	-0.91595
Zfat	4	8.6506e-05	0.00035675	0.078758	98	4	-0.43998	0.99991	0.99992	1	21657	0	-0.43998
Phf1	4	8.7356e-05	0.00035903	0.078758	99	4	-0.41351	0.99991	0.99992	1	21656	0	-0.41351
Pa2g4	4	9.016e-05	0.00036769	0.079851	100	4	-0.54983	0.99991	0.99992	1	21654	0	-0.54983
Stat3	4	9.2246e-05	0.00037407	0.080033	101	4	-1.0257	0.99806	0.99808	1	21448	0	-1.0257
2310036O22Rik	4	9.2586e-05	0.0003759	0.080033	102	4	-0.59073	0.99378	0.99381	1	21205	0	-0.59073
Ugt2b35	4	9.4599e-05	0.00038114	0.080361	103	2	-0.53749	0.94635	0.94628	1	19546	0	-0.53749
Kcnk4	4	0.00010163	0.00041283	0.086205	104	4	-0.6495	0.9999	0.99991	1	21653	0	-0.6495
Adam22	4	0.00010333	0.00042012	0.086893	105	4	-0.52776	0.9999	0.9999	1	21652	0	-0.52776
Afp	4	0.00011456	0.00046298	0.0948	106	2	-0.42531	0.92973	0.92964	1	19070	0	-0.42531
Tns3	4	0.0001152	0.00046708	0.0948	107	4	-0.51306	0.99988	0.99989	1	21651	0	-0.51306
Bloc1s2	4	0.00011967	0.00049079	0.098689	108	4	-0.44551	0.99988	0.99989	1	21650	0	-0.44551
Mrps26	4	0.00012168	0.00049945	0.099509	109	4	-0.56504	0.99988	0.99989	1	21649	0	-0.56504
Vmn1r115	4	0.00012442	0.00050583	0.099768	110	3	-0.55548	0.9458	0.94574	1	19523	0	-0.55548
Cyp2c50	4	0.00012525	0.00050993	0.099768	111	4	-0.58373	0.99975	0.99976	1	21619	0	-0.58373
Sema6a	4	0.00013455	0.00055051	0.106745	112	4	-0.5879	0.99987	0.99988	1	21648	0	-0.5879
Cdk5	4	0.00013917	0.00056419	0.107663	113	4	-0.49971	0.99986	0.99987	1	21647	0	-0.49971
Rnf7	4	0.00014033	0.00056829	0.107663	114	4	-0.95603	0.99986	0.99987	1	21645	0	-0.95603
Tas2r113	4	0.00014087	0.00057012	0.107663	115	4	-0.6048	0.99986	0.99987	1	21644	0	-0.6048
Csnk1d	4	0.0001432	0.00058106	0.108783	116	4	-0.57498	0.99835	0.99836	1	21475	0	-0.57498
Zcchc8	4	0.00014466	0.0005879	0.109122	117	4	-0.54899	0.99986	0.99987	1	21643	0	-0.54899
LOC102639117	4	0.00014645	0.00059519	0.109285	118	4	-0.40723	0.99985	0.99986	1	21642	0	-0.40723
Dcaf12l1	4	0.00014735	0.00059884	0.109285	119	2	-0.29473	0.6278	0.67805	1	13306	1	-0.29473
Rnf11	4	0.00014904	0.00060431	0.109365	120	4	-0.46042	0.99985	0.99986	1	21641	0	-0.46042
Olfr235	4	0.00015584	0.00062254	0.111734	121	4	-0.41853	0.99984	0.99985	1	21640	0	-0.41853
Ifit3	4	0.00016052	0.00064078	0.113942	122	2	-0.24047	0.20823	0.34727	1	7005	2	-0.24047
Shd	4	0.00016198	0.00064534	0.113942	123	4	-0.40529	0.99984	0.99985	1	21638	0	-0.40529
Enam	4	0.00016293	0.00065172	0.114141	124	4	-0.63425	0.99854	0.99854	1	21485	0	-0.63425
Nf2	4	0.00016514	0.00065811	0.114251	125	3	-0.57198	0.11438	0.24042	0.994416	5216	1	-0.57198
Sycn	4	0.00016646	0.00066358	0.114251	126	4	-0.43572	0.99983	0.99985	1	21637	0	-0.43572
Cdc34	4	0.00016851	0.00066814	0.114251	127	4	-0.454	0.99983	0.99984	1	21636	0	-0.454
Olfr5	4	0.0001709	0.00067817	0.11506	128	4	-0.44216	0.99983	0.99984	1	21635	0	-0.44216
Gm16367	4	0.0001735	0.00069002	0.116164	129	3	-0.78641	0.95496	0.95494	1	19828	0	-0.78641
Nck1	4	0.00018114	0.00071236	0.119002	130	2	-0.29391	0.94453	0.94447	1	19495	0	-0.29391
Pyy	4	0.00018541	0.0007274	0.120588	131	4	-0.61491	0.99981	0.99983	1	21633	0	-0.61491
Lamtor3	4	0.0001909	0.0007461	0.12275	132	4	-0.72145	0.99981	0.99982	1	21632	0	-0.72145
Ssh3	4	0.0001937	0.00075567	0.12339	133	3	-0.51242	0.9809	0.98094	1	20679	0	-0.51242
Hira	4	0.00019523	0.00076251	0.123435	134	4	-1.2096	0.9998	0.99982	1	21630	0	-1.2096
Chst5	4	0.00019719	0.00076798	0.123435	135	4	-0.49801	0.9998	0.99982	1	21628	0	-0.49801
Lipa	4	0.00019868	0.00077299	0.123435	136	4	-0.34963	0.9998	0.99982	1	21626	0	-0.34963
Ugt2b38	4	0.00020833	0.0008081	0.128099	137	3	-0.44269	0.83152	0.83105	1	16641	0	-0.44269
Gm21671	4	0.00021022	0.00081448	0.128175	138	4	-0.81952	0.99979	0.9998	1	21625	0	-0.81952
Pcbp1	4	0.00021232	0.0008236	0.128677	139	4	-0.40954	0.99524	0.99526	1	21274	0	-0.40954
Ssh2	4	0.00021587	0.00083545	0.129597	140	4	-0.38452	0.99978	0.9998	1	21624	0	-0.38452
Tial1	4	0.00022683	0.00087922	0.134465	141	4	-0.52346	0.99977	0.99978	1	21623	0	-0.52346
Npy1r	4	0.000233	0.00089883	0.136502	142	4	-0.53672	0.99977	0.99978	1	21622	0	-0.53672
Olfr1214	4	0.00024096	0.00092755	0.139886	143	4	-0.53639	0.99429	0.99432	1	21231	0	-0.53639
Rfk	4	0.00024655	0.00094031	0.140833	144	4	-0.52985	0.99975	0.99976	1	21620	0	-0.52985
Wfikkn2	4	0.00025086	0.00095536	0.142099	145	3	-0.42515	0.96991	0.96993	1	20278	0	-0.42515
Gigyf1	4	0.0002554	0.0009736	0.142099	146	4	-0.48324	0.99807	0.99808	1	21449	0	-0.48324
Mterf1b	4	0.00025592	0.00097496	0.142099	147	4	-0.55514	0.99972	0.99973	1	21615	0	-0.55514
Mlxip	4	0.00025677	0.0009777	0.142099	148	4	-0.39213	0.99974	0.99975	1	21618	0	-0.39213
Tbx4	4	0.00025815	0.00098226	0.142099	149	3	-0.42703	0.90653	0.90626	1	18418	0	-0.42703
Zbtb7a	4	0.00026092	0.00099138	0.142099	150	3	-0.69788	0.97095	0.97097	1	20305	0	-0.69788
Tmx2	4	0.00026128	0.00099457	0.142099	151	3	-0.46487	0.83243	0.83193	1	16660	0	-0.46487
Ppp6r3	4	0.00026444	0.0010055	0.142723	152	4	-0.63996	0.99911	0.99913	1	21537	0	-0.63996
Kdm2a	4	0.00027025	0.0010206	0.143918	153	4	-0.61458	0.99932	0.99933	1	21569	0	-0.61458
Acy3	4	0.00027394	0.0010356	0.145097	154	4	-0.57183	0.99973	0.99974	1	21617	0	-0.57183
Sh3rf3	4	0.00028511	0.0010766	0.149879	155	4	-0.43898	0.99971	0.99972	1	21614	0	-0.43898
Abr	4	0.00029342	0.0011122	0.153844	156	3	-0.82352	0.9491	0.94904	1	19633	0	-0.82352
Itgb3bp	4	0.00029923	0.0011295	0.155251	157	2	-0.14577	0.08335	0.18455	0.941658	4219	2	-0.14577
Ece1	4	0.00030672	0.0011509	0.156725	158	4	-0.57947	0.998	0.99801	1	21439	0	-0.57947
Gm7855	4	0.00030901	0.0011601	0.156725	159	4	-0.6837	0.99969	0.9997	1	21613	0	-0.6837
Evc	4	0.00030986	0.0011619	0.156725	160	4	-0.58234	0.9982	0.99822	1	21461	0	-0.58234
Lamtor4	4	0.00031511	0.0011792	0.157474	161	4	-0.53686	0.99968	0.99969	1	21612	0	-0.53686
Large	4	0.00031578	0.0011819	0.157474	162	4	-0.41498	0.99968	0.99969	1	21611	0	-0.41498
Myo9a	4	0.00031926	0.0011956	0.158325	163	4	-0.64835	0.99968	0.99969	1	21610	0	-0.64835
Prkch	4	0.00032174	0.0012043	0.158506	164	4	-0.54022	0.99968	0.99969	1	21609	0	-0.54022
Hnrnpc	4	0.00032442	0.0012134	0.158623	165	3	-0.992	0.95138	0.9513	1	19704	0	-0.992
Mnx1	4	0.0003265	0.0012198	0.158623	166	3	-0.39119	0.62285	0.67524	1	13236	1	-0.39119
Tbc1d10b	4	0.00033147	0.001243	0.160685	167	3	-0.67867	0.89125	0.89101	1	18036	0	-0.67867
Kat2a	4	0.00034323	0.0012854	0.164261	168	4	-0.38945	0.99966	0.99967	1	21607	0	-0.38945
Bscl2	4	0.00034562	0.0012923	0.164261	169	4	-0.51051	0.99965	0.99967	1	21606	0	-0.51051
Ndrg1	4	0.0003475	0.0012987	0.164261	170	3	-0.6981	0.93436	0.93428	1	19181	0	-0.6981
Olfr23	4	0.00034954	0.001305	0.164261	171	4	-0.46117	0.99636	0.99637	1	21332	0	-0.46117
Gm6468	4	0.00035506	0.0013233	0.164261	172	4	-0.88119	0.99731	0.99731	1	21398	0	-0.88119
Ccdc172	4	0.00035708	0.001331	0.164261	173	3	-0.76475	0.90881	0.90855	1	18471	0	-0.76475
Comp	4	0.00035722	0.0013315	0.164261	174	3	-0.41668	0.83867	0.83815	1	16809	0	-0.41668
Pgm5	4	0.00035847	0.001336	0.164261	175	4	-0.39144	0.99964	0.99965	1	21605	0	-0.39144
Scd2	4	0.00036013	0.0013388	0.164261	176	3	-0.5183	0.8695	0.86912	1	17497	0	-0.5183
Esp8	4	0.0003705	0.001383	0.16526	177	4	-0.67918	0.9901	0.99015	1	21033	0	-0.67918
Zscan21	4	0.00037067	0.0013839	0.16526	178	4	-0.71055	0.99963	0.99964	1	21604	0	-0.71055
Cbfb	4	0.00037181	0.0013862	0.16526	179	4	-0.49131	0.99963	0.99964	1	21603	0	-0.49131
Plcb3	4	0.00037244	0.0013889	0.16526	180	4	-0.54985	0.99963	0.99964	1	21602	0	-0.54985
Cd27	4	0.00037334	0.0013926	0.16526	181	4	-0.55337	0.99832	0.99834	1	21471	0	-0.55337
Ehbp1l1	4	0.00037805	0.0014053	0.165507	182	3	-0.61461	0.95128	0.95121	1	19702	0	-0.61461
Spin2c	4	0.00037906	0.0014099	0.165507	183	3	-0.48412	0.94167	0.94165	1	19402	0	-0.48412
Wdr27	4	0.00038363	0.001424	0.166172	184	4	-0.54062	0.99962	0.99963	1	21601	0	-0.54062
LOC108169097	4	0.00038571	0.0014309	0.166172	185	4	-0.50591	0.99948	0.99948	1	21581	0	-0.50591
Med28	4	0.00039863	0.0014787	0.170115	186	4	-0.84535	0.98716	0.98727	1	20920	0	-0.84535
Mphosph9	4	0.00039982	0.0014856	0.170115	187	3	-0.64619	0.83259	0.8321	1	16663	0	-0.64619
Chd1	4	0.00040042	0.0014883	0.170115	188	4	-0.53209	0.99955	0.99955	1	21589	0	-0.53209
Gm2102	4	0.0004063	0.0015093	0.171369	189	4	-0.37953	0.99959	0.9996	1	21600	0	-0.37953
Ubp1	4	0.00040914	0.001517	0.171369	190	4	-0.53232	0.99959	0.9996	1	21599	0	-0.53232
2810006K23Rik	4	0.00041033	0.001523	0.171369	191	3	-0.70993	0.93143	0.93135	1	19119	0	-0.70993
Med13l	4	0.00041306	0.0015353	0.17149	192	4	-0.71465	0.99541	0.99541	1	21287	0	-0.71465
LOC102635992	4	0.00041385	0.0015398	0.17149	193	4	-0.44116	0.99959	0.99959	1	21598	0	-0.44116
4933427G17Rik	4	0.00041956	0.0015576	0.172042	194	4	-0.32333	0.99958	0.99959	1	21597	0	-0.32333
Pcnx2	4	0.00042171	0.0015649	0.172042	195	4	-0.63955	0.99958	0.99959	1	21596	0	-0.63955
Rnaseh2c	4	0.00042358	0.0015686	0.172042	196	4	-0.50514	0.99958	0.99958	1	21595	0	-0.50514
Cdk6	4	0.00042961	0.0015882	0.172528	197	4	-0.64437	0.99957	0.99958	1	21594	0	-0.64437
Gm6351	4	0.00043087	0.0015909	0.172528	198	4	-0.70748	0.99957	0.99957	1	21593	0	-0.70748
Ak3	4	0.00043208	0.0015968	0.172528	199	4	-0.63276	0.99429	0.99432	1	21230	0	-0.63276
ONE_NON-GENE_SITE_587	2	0.00043276	0.00085643	0.131908	200	2	-0.7564	0.99957	0.99955	1	21592	0	-0.7564
Gcn1l1	4	0.00043612	0.0016128	0.17339	201	4	-0.69577	0.99956	0.99957	1	21591	0	-0.69577
Olfr827	4	0.00044675	0.0016552	0.174641	202	4	-0.37902	0.99955	0.99956	1	21590	0	-0.37902
Hspa14	4	0.00044766	0.0016602	0.174641	203	3	-0.6667	0.98393	0.98402	1	20781	0	-0.6667
Med27	4	0.00044887	0.0016648	0.174641	204	4	-0.85816	0.99822	0.99824	1	21464	0	-0.85816
Col1a1	4	0.00045008	0.0016716	0.174641	205	3	-0.53172	0.91315	0.9129	1	18588	0	-0.53172
3110002H16Rik	4	0.00045214	0.0016793	0.174641	206	4	-0.91851	0.99955	0.99955	1	21588	0	-0.91851
Olfr1425	4	0.00045317	0.0016807	0.174641	207	4	-0.49221	0.99955	0.99955	1	21587	0	-0.49221
LOC100862180	4	0.0004586	0.0017008	0.17552	208	4	-0.45286	0.99758	0.9976	1	21412	0	-0.45286
4930523C07Rik	4	0.00045983	0.0017053	0.17552	209	3	-0.44587	0.98413	0.98422	1	20791	0	-0.44587
Stip1	4	0.00046284	0.0017172	0.175906	210	4	-0.51029	0.99954	0.99954	1	21586	0	-0.51029
Nfix	4	0.00046988	0.0017486	0.178288	211	3	-0.57303	0.70716	0.7276	1	14372	1	-0.57303
Cd36	4	0.00047891	0.0017824	0.180878	212	4	-0.38756	0.99952	0.99952	1	21585	0	-0.38756
Gltp	4	0.00048712	0.0018111	0.182779	213	3	-0.4785	0.9492	0.94913	1	19635	0	-0.4785
Rad9a	4	0.00048977	0.0018179	0.182779	214	4	-0.68868	0.99951	0.99951	1	21584	0	-0.68868
Ms4a6c	4	0.00049562	0.0018357	0.183716	215	4	-0.53678	0.9995	0.9995	1	21583	0	-0.53678
Lamtor1	4	0.00050496	0.0018763	0.186915	216	4	-0.95574	0.99417	0.9942	1	21226	0	-0.95574
Cabp2	4	0.00051456	0.0019064	0.189046	217	4	-0.73098	0.9986	0.9986	1	21489	0	-0.73098
Dr1	4	0.00052177	0.0019333	0.190842	218	2	-0.39318	0.97441	0.97442	1	20428	0	-0.39318
Pfas	4	0.00054816	0.0020176	0.198266	219	3	-0.47634	0.91578	0.91558	1	18668	0	-0.47634
Rabgef1	4	0.00055869	0.0020573	0.201253	220	4	-0.52704	0.99944	0.99944	1	21579	0	-0.52704
Cdh19	4	0.00056618	0.0020919	0.203725	221	4	-0.43573	0.99943	0.99943	1	21578	0	-0.43573
B930041F14Rik	4	0.00057911	0.0021348	0.206366	222	4	-0.59816	0.99942	0.99942	1	21577	0	-0.59816
Kirrel	4	0.00058105	0.0021412	0.206366	223	4	-0.36702	0.99942	0.99942	1	21576	0	-0.36702
Cyp2c68	4	0.00058343	0.0021476	0.206366	224	2	-0.28457	0.56127	0.642	1	12540	1	-0.28457
Ulk1	4	0.00058969	0.0021676	0.207376	225	4	-0.72489	0.9948	0.9948	1	21262	0	-0.72489
LOC100862202	4	0.00059572	0.0021872	0.207814	226	3	-0.90841	0.97353	0.97351	1	20402	0	-0.90841
Slc22a28	4	0.00059868	0.0021973	0.207814	227	4	-0.70394	0.99534	0.99534	1	21283	0	-0.70394
Tbc1d1	4	0.00060008	0.0022027	0.207814	228	4	-0.53923	0.99851	0.99851	1	21483	0	-0.53923
LOC100503733	4	0.00060427	0.0022182	0.207814	229	4	-0.56759	0.99636	0.99638	1	21333	0	-0.56759
Maea	4	0.00060471	0.0022201	0.207814	230	4	-0.43429	0.9994	0.9994	1	21575	0	-0.43429
Xpo1	4	0.00061294	0.0022533	0.2092	231	4	-1.274	0.99939	0.99939	1	21574	0	-1.274
Ubtd1	4	0.00061412	0.0022588	0.2092	232	2	-0.32163	0.85425	0.85384	1	17141	0	-0.32163
Heg1	4	0.00061773	0.0022716	0.2092	233	4	-0.48588	0.99938	0.99938	1	21573	0	-0.48588
Samd9l	4	0.00061824	0.0022734	0.2092	234	3	-0.70368	0.5609	0.6418	1	12536	1	-0.70368
Nlrx1	4	0.00063121	0.0023181	0.21168	235	3	-0.55376	0.61558	0.67108	1	13156	1	-0.55376
Wdr81	4	0.00063567	0.0023329	0.21168	236	4	-0.59931	0.99936	0.99937	1	21572	0	-0.59931
Dntt	4	0.00063685	0.0023377	0.21168	237	2	-0.08996	0.20454	0.34342	1	6931	2	-0.08996
E130309D02Rik	4	0.00063837	0.0023436	0.21168	238	3	-0.75131	0.82832	0.82786	1	16565	0	-0.75131
E330014E10Rik	4	0.00063981	0.0023491	0.21168	239	3	-0.57979	0.97989	0.97993	1	20640	0	-0.57979
LOC108168658	4	0.00066896	0.0024662	0.22012	240	4	-0.53311	0.99898	0.99901	1	21525	0	-0.53311
Nedd4	4	0.00066997	0.0024708	0.22012	241	4	-0.54466	0.99933	0.99933	1	21571	0	-0.54466
Safb	4	0.00067589	0.0024881	0.22012	242	4	-0.52084	0.99932	0.99933	1	21570	0	-0.52084
Fnip1	4	0.00067769	0.002495	0.22012	243	3	-0.66736	0.76732	0.77249	1	15303	1	-0.66736
Bdnf	4	0.00067931	0.0024977	0.22012	244	2	-0.39209	0.86192	0.86155	1	17323	0	-0.39209
Yif1a	4	0.00068378	0.0025164	0.22012	245	2	-0.45164	0.90576	0.90548	1	18400	0	-0.45164
2610524H06Rik	4	0.00068393	0.0025168	0.22012	246	4	-0.44591	0.99932	0.99932	1	21568	0	-0.44591
NO_SITE_856	2	0.00068735	0.0013611	0.16526	247	2	-1.3189	0.99931	0.99931	1	21567	0	-1.3189
Tmem233	4	0.00068843	0.0025333	0.22012	248	4	-0.44945	0.99931	0.99932	1	21566	0	-0.44945
Olfr801	4	0.00069084	0.0025396	0.22012	249	4	-0.3912	0.99931	0.99932	1	21565	0	-0.3912
Shc2	4	0.00069274	0.0025497	0.22012	250	3	-0.25797	0.90212	0.9018	1	18320	0	-0.25797
Gabpa	4	0.00069427	0.0025542	0.22012	251	4	-0.34751	0.99931	0.99931	1	21564	0	-0.34751
Nfkbid	4	0.00069892	0.0025716	0.220737	252	4	-0.38685	0.9993	0.99931	1	21563	0	-0.38685
Htt	4	0.00071106	0.0026117	0.223299	253	4	-0.47054	0.9878	0.98792	1	20954	0	-0.47054
Gm5861	4	0.0007155	0.0026258	0.223626	254	4	-0.88278	0.99928	0.9993	1	21562	0	-0.88278
Gm3147	4	0.00072066	0.0026422	0.224145	255	4	-0.85405	0.99798	0.99799	1	21438	0	-0.85405
Taf7	4	0.00072458	0.0026591	0.224699	256	3	-0.65656	0.82039	0.82003	1	16377	1	-0.65656
Rragc	4	0.00073121	0.0026851	0.225343	257	4	-0.44947	0.99927	0.99928	1	21561	0	-0.44947
Nxpe5	4	0.0007331	0.0026933	0.225343	258	4	-0.45403	0.99927	0.99928	1	21560	0	-0.45403
Olfr1446	4	0.00073426	0.0026978	0.225343	259	4	-0.32669	0.99927	0.99928	1	21559	0	-0.32669
Pigg	4	0.00073998	0.0027143	0.225399	260	4	-0.4901	0.99424	0.99426	1	21229	0	-0.4901
C2cd4b	4	0.00074145	0.0027193	0.225399	261	3	-0.50422	0.96687	0.96692	1	20164	0	-0.50422
Vezf1	4	0.0007493	0.0027485	0.226951	262	4	-0.53716	0.99868	0.99868	1	21493	0	-0.53716
Gucd1	4	0.00075338	0.0027644	0.227404	263	4	-0.47627	0.99925	0.99926	1	21558	0	-0.47627
Lasp1	4	0.0007579	0.0027776	0.227629	264	4	-0.23825	0.99924	0.99926	1	21557	0	-0.23825
Mgat4e	4	0.00076547	0.002805	0.229007	265	4	-0.55166	0.99923	0.99925	1	21556	0	-0.55166
Tmco6	4	0.00077913	0.0028597	0.232396	266	4	-0.40397	0.99922	0.99923	1	21555	0	-0.40397
Defa36	4	0.00078238	0.0028679	0.232396	267	3	-0.90095	0.96791	0.96797	1	20205	0	-0.90095
Smyd4	4	0.00079521	0.0029158	0.23376	268	4	-0.32581	0.9992	0.99922	1	21554	0	-0.32581
Xpnpep1	4	0.00080025	0.0029377	0.23376	269	4	-0.46991	0.9992	0.99921	1	21553	0	-0.46991
Gimap1	4	0.00080126	0.0029413	0.23376	270	4	-0.55821	0.9992	0.99921	1	21552	0	-0.55821
Heatr6	4	0.00080407	0.0029541	0.23376	271	3	-0.46958	0.79442	0.79547	1	15847	1	-0.46958
Psme4	4	0.00080643	0.0029632	0.23376	272	2	-0.029602	0.072049	0.16331	0.91717	3820	2	-0.029602
Vps39	4	0.00080983	0.0029737	0.23376	273	4	-0.68305	0.99919	0.9992	1	21551	0	-0.68305
Tnrc6b	4	0.00081021	0.002975	0.23376	274	3	-0.51297	0.62466	0.67625	1	13267	1	-0.51297
Rbm26	4	0.00081392	0.0029883	0.23376	275	4	-0.53517	0.99919	0.9992	1	21550	0	-0.53517
Mknk2	4	0.00081453	0.0029905	0.23376	276	2	-0.35323	0.94654	0.94648	1	19553	0	-0.35323
Clcf1	4	0.00081505	0.0029924	0.23376	277	4	-0.60842	0.99918	0.9992	1	21549	0	-0.60842
LOC108168602	4	0.00082145	0.0030124	0.233971	278	4	-0.26849	0.99918	0.99919	1	21548	0	-0.26849
Kcnj3	4	0.00083064	0.0030475	0.233971	279	4	-0.27255	0.99917	0.99918	1	21547	0	-0.27255
Wwp2	4	0.00083111	0.0030484	0.233971	280	4	-0.36741	0.99917	0.99918	1	21546	0	-0.36741
Olfr1328	4	0.00083261	0.0030521	0.233971	281	4	-0.44406	0.99917	0.99918	1	21545	0	-0.44406
Bricd5	4	0.00083899	0.0030776	0.233971	282	4	-0.43616	0.99916	0.99917	1	21544	0	-0.43616
Ranbp9	4	0.00083966	0.0030785	0.233971	283	4	-0.63218	0.98723	0.98733	1	20926	0	-0.63218
Drosha	4	0.00084108	0.0030813	0.233971	284	4	-0.87668	0.99916	0.99917	1	21543	0	-0.87668
Unc93b1	4	0.00084786	0.0031091	0.235261	285	4	-0.35564	0.99915	0.99916	1	21542	0	-0.35564
ONE_NON-GENE_SITE_936	2	0.00085413	0.0016657	0.174641	286	2	-0.84542	0.99915	0.99914	1	21541	0	-0.84542
Vax1	4	0.00086313	0.0031661	0.238741	287	3	-0.55702	0.82216	0.82176	1	16421	1	-0.55702
Nkd1	4	0.00086897	0.0031843	0.239285	288	2	-0.11263	0.17703	0.31489	1	6428	2	-0.11263
Xylt2	4	0.00087418	0.0032062	0.239648	289	4	-0.42687	0.99913	0.99914	1	21540	0	-0.42687
Tesk1	4	0.00087563	0.0032112	0.239648	290	4	-0.52842	0.99912	0.99914	1	21539	0	-0.52842
Pias1	4	0.00088243	0.0032381	0.240133	291	4	-0.63473	0.99054	0.9906	1	21048	0	-0.63473
Ube2f	4	0.00088382	0.0032436	0.240133	292	4	-0.53024	0.99912	0.99913	1	21538	0	-0.53024
Smpd3	4	0.00088581	0.0032509	0.240133	293	2	-0.52381	0.96703	0.96709	1	20172	0	-0.52381
Frmd4b	4	0.00089061	0.0032686	0.240628	294	4	-0.34126	0.99911	0.99913	1	21536	0	-0.34126
Ube2cbp	4	0.00090185	0.0033042	0.242424	295	4	-0.46429	0.9991	0.99912	1	21535	0	-0.46429
Gm5127	4	0.0009088	0.0033311	0.24246	296	3	-0.50537	0.98431	0.98443	1	20802	0	-0.50537
Gm4981	4	0.00090931	0.0033329	0.24246	297	4	-0.49631	0.98802	0.98813	1	20962	0	-0.49631
LOC100862192	4	0.00091137	0.0033411	0.24246	298	4	-0.71227	0.99671	0.99674	1	21355	0	-0.71227
Nfe2l1	4	0.00091824	0.003368	0.24246	299	3	-0.47776	0.97759	0.97763	1	20553	0	-0.47776
Olfr1444	4	0.00091942	0.0033717	0.24246	300	4	-0.33578	0.99908	0.9991	1	21534	0	-0.33578
Ak6	4	0.00092892	0.003399	0.24362	301	4	-0.5029	0.99907	0.99909	1	21532	0	-0.5029
Bach2	4	0.00093663	0.0034262	0.244726	302	3	-0.50936	0.89679	0.89649	1	18178	0	-0.50936
Ing2	4	0.00094251	0.0034469	0.244726	303	3	-0.6249	0.9756	0.97559	1	20475	0	-0.6249
Olfr1426	4	0.00094293	0.0034483	0.244726	304	4	-0.66568	0.99906	0.99908	1	21531	0	-0.66568
ND4L	4	0.00095075	0.0034733	0.245703	305	3	-0.64785	0.88734	0.88712	1	17936	0	-0.64785
Ipo7	4	0.0009548	0.0034847	0.245708	306	4	-0.69085	0.99905	0.99907	1	21530	0	-0.69085
Ggct	4	0.00096532	0.0035244	0.246275	307	3	-0.46893	0.80399	0.80425	1	16055	1	-0.46893
Ahnak	4	0.00096708	0.0035333	0.246275	308	4	-0.3641	0.9978	0.99782	1	21423	0	-0.3641
Olfr1487	4	0.00097033	0.003544	0.246275	309	4	-0.57053	0.99897	0.999	1	21522	0	-0.57053
Gpm6a	4	0.00097053	0.003544	0.246275	310	4	-0.42154	0.99903	0.99905	1	21529	0	-0.42154
Olfr1471	4	0.00097312	0.0035495	0.246275	311	4	-0.29463	0.99903	0.99905	1	21528	0	-0.29463
Pax2	4	0.00097701	0.0035613	0.246311	312	3	-0.50428	0.89302	0.89274	1	18080	0	-0.50428
Olfr378	4	0.00099555	0.0036261	0.248946	313	4	-0.44164	0.99231	0.99234	1	21133	0	-0.44164
Tbx5	4	0.0009964	0.0036293	0.248946	314	3	-0.52195	0.9793	0.97934	1	20616	0	-0.52195
Pcnp	4	0.00099792	0.0036338	0.248946	315	4	-0.45075	0.999	0.99903	1	21527	0	-0.45075
Saa4	4	0.0010064	0.0036662	0.250054	316	4	-0.35943	0.99899	0.99902	1	21526	0	-0.35943
H2-Q1	4	0.0010117	0.0036822	0.250054	317	3	-0.6261	0.96719	0.96725	1	20174	0	-0.6261
Slc29a2	4	0.0010185	0.0037077	0.250054	318	4	-0.68393	0.99618	0.99619	1	21322	0	-0.68393
Pxmp2	4	0.0010197	0.0037104	0.250054	319	4	-0.37624	0.99898	0.999	1	21524	0	-0.37624
Ifnz	4	0.0010206	0.0037154	0.250054	320	4	-0.56789	0.99898	0.999	1	21523	0	-0.56789
Cwh43	4	0.0010226	0.0037191	0.250054	321	2	-0.077839	0.67702	0.7077	1	13935	1	-0.077839
Sval2	4	0.0010262	0.0037323	0.250168	322	4	-0.74993	0.99843	0.99844	1	21478	0	-0.74993
Gm6590	4	0.0010521	0.0038372	0.255619	323	4	-0.47123	0.99895	0.99897	1	21520	0	-0.47123
Rbm27	4	0.0010586	0.0038604	0.256177	324	3	-0.46319	0.94443	0.94438	1	19491	0	-0.46319
Tecrl	4	0.0010612	0.0038727	0.256177	325	3	-0.47676	0.94182	0.94179	1	19405	0	-0.47676
Nat6	4	0.0010637	0.0038809	0.256177	326	4	-0.61164	0.99794	0.99796	1	21435	0	-0.61164
Gm6460	4	0.0010922	0.0039844	0.262211	327	3	-0.66144	0.91802	0.91782	1	18718	0	-0.66144
Suclg2	4	0.0011084	0.0040528	0.265297	328	2	-0.14636	0.51954	0.62169	1	12122	1	-0.14636
Pappa2	4	0.0011106	0.0040615	0.265297	329	4	-0.34462	0.99889	0.99891	1	21519	0	-0.34462
Myo7a	4	0.0011135	0.0040692	0.265297	330	3	-0.35493	0.84834	0.84789	1	17016	0	-0.35493
Uxs1	4	0.0011207	0.0040934	0.265297	331	4	-0.33336	0.99888	0.9989	1	21518	0	-0.33336
Paip2	4	0.001123	0.0041007	0.265297	332	3	-0.35488	0.58103	0.65226	1	12759	1	-0.35488
Trpc3	4	0.0011251	0.0041084	0.265297	333	4	-0.36019	0.99887	0.9989	1	21517	0	-0.36019
Papd5	4	0.001128	0.004118	0.265297	334	4	-0.69268	0.99887	0.99889	1	21516	0	-0.69268
Cdkl2	4	0.0011352	0.0041394	0.265297	335	4	-0.36091	0.99886	0.99888	1	21515	0	-0.36091
Fam69a	4	0.0011361	0.0041413	0.265297	336	4	-0.58422	0.99886	0.99888	1	21514	0	-0.58422
Sri	4	0.0011486	0.0041862	0.266562	337	4	-0.44018	0.99885	0.99887	1	21513	0	-0.44018
Vmn1r175	4	0.0011525	0.0041996	0.266562	338	4	-0.44564	0.99885	0.99886	1	21512	0	-0.44564
Speer4d	4	0.0011532	0.0042023	0.266562	339	3	-0.43399	0.95483	0.95481	1	19820	0	-0.43399
Cldn13	4	0.0011555	0.0042101	0.266562	340	1	-0.11473	0.90721	0.90695	1	18434	0	-0.11473
Trip6	4	0.0011592	0.0042242	0.266679	341	4	-0.45701	0.99884	0.99885	1	21511	0	-0.45701
Edc4	4	0.0011683	0.0042543	0.267742	342	4	-0.69571	0.99883	0.99884	1	21510	0	-0.69571
Gm21190	4	0.0011716	0.0042657	0.267742	343	4	-0.61776	0.99883	0.99884	1	21509	0	-0.61776
Pid1	4	0.0011778	0.0042817	0.267969	344	4	-0.43697	0.99882	0.99884	1	21508	0	-0.43697
Ngly1	4	0.0011956	0.0043437	0.26926	345	4	-0.53991	0.9988	0.99882	1	21506	0	-0.53991
Smok3b	4	0.0011983	0.0043542	0.26926	346	3	-0.86627	0.73238	0.74553	1	14726	1	-0.86627
Gbp9	4	0.0012029	0.0043729	0.26926	347	4	-0.39296	0.9988	0.99881	1	21505	0	-0.39296
Mut	4	0.0012048	0.0043779	0.26926	348	4	-0.39029	0.9988	0.99881	1	21504	0	-0.39029
Sec14l1	4	0.0012157	0.0044184	0.26926	349	3	-0.55029	0.90865	0.9084	1	18467	0	-0.55029
Wnt6	4	0.0012167	0.0044216	0.26926	350	4	-0.50597	0.99878	0.99879	1	21503	0	-0.50597
Rad23b	4	0.0012187	0.0044253	0.26926	351	4	-0.45027	0.99878	0.99879	1	21502	0	-0.45027
Tsc2	4	0.00122	0.0044308	0.26926	352	3	-0.41672	0.8979	0.89762	1	18202	0	-0.41672
Nfic	4	0.0012227	0.0044403	0.26926	353	4	-0.63264	0.99878	0.99879	1	21501	0	-0.63264
Neurl1a	4	0.0012272	0.0044558	0.26926	354	4	-0.45897	0.99877	0.99878	1	21500	0	-0.45897
Maf	4	0.0012279	0.0044572	0.26926	355	3	-0.34845	0.66419	0.69962	1	13757	1	-0.34845
Mcmbp	4	0.0012315	0.0044704	0.26926	356	4	-0.58827	0.99877	0.99878	1	21499	0	-0.58827
Tk1	4	0.0012339	0.0044759	0.26926	357	4	-0.55635	0.99869	0.99869	1	21495	0	-0.55635
Snrnp27	4	0.0012368	0.00449	0.269364	358	4	-0.41782	0.99876	0.99877	1	21498	0	-0.41782
Smim20	4	0.0012531	0.0045388	0.271541	359	4	-0.51659	0.99875	0.99875	1	21497	0	-0.51659
Zcchc9	4	0.0012689	0.0045999	0.274122	360	3	-0.8781	0.98356	0.98364	1	20769	0	-0.8781
1700019D03Rik	4	0.0012708	0.0046072	0.274122	361	4	-0.41577	0.99873	0.99874	1	21496	0	-0.41577
2210408I21Rik	4	0.001297	0.0046911	0.278131	362	4	-0.53478	0.9872	0.98731	1	20924	0	-0.53478
Tra2a	4	0.001299	0.0047002	0.278131	363	3	-0.49152	0.92323	0.92317	1	18880	0	-0.49152
Prdm5	4	0.0013086	0.0047344	0.279394	364	3	-0.62682	0.28301	0.42439	1	8350	1	-0.62682
Syt12	4	0.0013135	0.0047526	0.27971	365	4	-0.49228	0.99869	0.99869	1	21494	0	-0.49228
Mog	4	0.0013309	0.0048133	0.282365	366	4	-0.45415	0.99867	0.99867	1	21492	0	-0.45415
Phf2	4	0.0013332	0.0048238	0.282365	367	4	-0.31143	0.99867	0.99867	1	21491	0	-0.31143
Sap18b	4	0.0013428	0.0048589	0.283081	368	4	-0.5102	0.99866	0.99866	1	21490	0	-0.5102
Lyzl6	4	0.0013441	0.004862	0.283081	369	2	-0.077099	0.40922	0.55494	1	10816	2	-0.077099
Spic	4	0.0013666	0.0049373	0.286692	370	2	-0.4312	0.54146	0.63218	1	12329	1	-0.4312
Ctsf	4	0.0013813	0.0049865	0.288779	371	4	-0.73701	0.98869	0.98877	1	20986	0	-0.73701
Mapk12	4	0.0013912	0.0050207	0.2894	372	3	-0.43164	0.96752	0.96756	1	20187	0	-0.43164
Top1	4	0.0013927	0.0050239	0.2894	373	4	-0.82581	0.99233	0.99236	1	21134	0	-0.82581
Sytl5	4	0.0014055	0.0050722	0.291411	374	3	-0.59592	0.97315	0.97314	1	20387	0	-0.59592
LOC108167886	4	0.0014212	0.0051251	0.292858	375	4	-0.29304	0.99858	0.99858	1	21488	0	-0.29304
Klhl25	4	0.001426	0.0051361	0.292858	376	4	-0.40912	0.99682	0.99685	1	21362	0	-0.40912
Pitpnm1	4	0.0014339	0.0051648	0.292858	377	3	-0.6316	0.95518	0.95515	1	19836	0	-0.6316
Cxcl16	4	0.0014344	0.0051666	0.292858	378	2	-0.27568	0.12281	0.25511	1	5471	2	-0.27568
Ahsa2	4	0.0014383	0.0051867	0.292858	379	3	-0.46685	0.91512	0.91491	1	18650	0	-0.46685
Ap5z1	4	0.0014418	0.0052003	0.292858	380	3	-0.51045	0.98603	0.98614	1	20881	0	-0.51045
4930563E22Rik	4	0.0014469	0.0052149	0.292858	381	4	-0.37296	0.99855	0.99855	1	21487	0	-0.37296
4930522L14Rik	4	0.0014487	0.0052213	0.292858	382	3	-0.59057	0.85225	0.85183	1	17102	0	-0.59057
Aco2	4	0.0014494	0.0052231	0.292858	383	4	-0.66561	0.99797	0.99798	1	21437	0	-0.66561
Klf9	4	0.0014525	0.0052322	0.292858	384	4	-0.57235	0.99834	0.99836	1	21474	0	-0.57235
Aldh1a1	4	0.0014631	0.0052788	0.294478	385	4	-0.32029	0.99854	0.99853	1	21484	0	-0.32029
LOC102632383	4	0.0014656	0.0052883	0.294478	386	3	-0.68061	0.97494	0.97495	1	20445	0	-0.68061
Ric1	4	0.001471	0.0053056	0.294687	387	2	-0.16424	0.089567	0.1959	0.949356	4449	2	-0.16424
Rps6ka3	4	0.0014819	0.0053458	0.296158	388	3	-0.40485	0.9819	0.98195	1	20708	0	-0.40485
B3gnt8	4	0.0014878	0.0053727	0.296891	389	3	-0.57435	0.15397	0.29089	1	6059	1	-0.57435
Slc10a4	4	0.0015339	0.0055468	0.304829	390	4	-0.58453	0.99847	0.99847	1	21482	0	-0.58453
Car9	4	0.0015379	0.0055569	0.304829	391	4	-0.63842	0.99846	0.99847	1	21481	0	-0.63842
Ppp1ca	4	0.0015384	0.0055587	0.304829	392	3	-0.62497	0.9613	0.96126	1	20016	0	-0.62497
Tfdp1	4	0.0015457	0.0055842	0.304829	393	3	-0.5919	0.93736	0.9373	1	19277	0	-0.5919
P3h4	4	0.0015464	0.0055865	0.304829	394	4	-0.37583	0.99845	0.99846	1	21480	0	-0.37583
ONE_NON-GENE_SITE_1	2	0.0015472	0.003032	0.233971	395	2	-0.59948	0.99845	0.99842	1	21479	0	-0.59948
Ube2h	4	0.0015591	0.0056353	0.30672	396	3	-0.58005	0.95352	0.9535	1	19784	0	-0.58005
Sptbn1	4	0.0015725	0.0056872	0.308775	397	4	-0.48036	0.99637	0.99639	1	21334	0	-0.48036
Sat1	4	0.0015798	0.0057064	0.309042	398	3	-0.22292	0.97359	0.97357	1	20406	0	-0.22292
Muc3	4	0.0015882	0.0057374	0.309948	399	2	-0.27053	0.77387	0.77781	1	15438	1	-0.27053
Tctn2	4	0.0016091	0.0058199	0.313266	400	4	-0.50439	0.99839	0.99841	1	21477	0	-0.50439
1810009A15Rik	4	0.0016108	0.0058277	0.313266	401	3	-0.39889	0.98131	0.98136	1	20687	0	-0.39889
Peg3	4	0.0016404	0.0059394	0.317966	402	3	-0.49845	0.69797	0.72134	1	14238	1	-0.49845
Ccdc88a	4	0.0016418	0.0059444	0.317966	403	4	-0.58291	0.99836	0.99838	1	21476	0	-0.58291
F10	4	0.0016629	0.0060123	0.320554	404	3	-0.50674	0.83947	0.83896	1	16821	0	-0.50674
Dpysl5	4	0.0016718	0.0060374	0.320554	405	4	-0.3443	0.99833	0.99835	1	21473	0	-0.3443
Ext1	4	0.001674	0.0060456	0.320554	406	4	-0.43705	0.98944	0.98951	1	21011	0	-0.43705
Tmem184c	4	0.00168	0.0060657	0.320554	407	4	-0.25689	0.99832	0.99834	1	21472	0	-0.25689
Olfr649	4	0.0016861	0.0060875	0.320881	408	3	-0.37858	0.97125	0.97126	1	20319	0	-0.37858
Gm3183	2	0.0017097	0.0033512	0.24246	409	2	-0.93213	0.95774	0.95782	1	19906	0	-0.93213
Vps16	4	0.00171	0.0061723	0.32443	410	4	-0.65957	0.99829	0.99831	1	21470	0	-0.65957
Hip1r	4	0.0017143	0.0061915	0.32443	411	4	-0.52053	0.99829	0.99831	1	21469	0	-0.52053
Gm36672	4	0.0017167	0.0061997	0.32443	412	4	-0.42163	0.99828	0.99831	1	21468	0	-0.42163
Urad	4	0.0017212	0.0062156	0.324465	413	2	-0.1177	0.2688	0.40972	1	8095	2	-0.1177
Snx17	4	0.0017243	0.0062302	0.324465	414	4	-0.52314	0.99828	0.9983	1	21467	0	-0.52314
Psph	4	0.0017403	0.0062836	0.326275	415	2	-0.33411	0.35776	0.50151	1	9838	1	-0.33411
Unc93a	4	0.0017516	0.0063214	0.326275	416	4	-0.27121	0.99825	0.99827	1	21466	0	-0.27121
Dhx34	4	0.0017544	0.0063324	0.326275	417	4	-0.28415	0.99825	0.99827	1	21465	0	-0.28415
Pdzd7	4	0.0017568	0.0063401	0.326275	418	3	-0.50377	0.94989	0.94982	1	19657	0	-0.50377
Ovol2	4	0.0017683	0.006377	0.326721	419	2	-0.15	0.86187	0.8615	1	17321	0	-0.15
H2-Q6	4	0.0017731	0.0063934	0.326721	420	3	-0.4952	0.9157	0.9155	1	18666	0	-0.4952
Specc1l	4	0.0017755	0.0064012	0.326721	421	3	-0.46491	0.96145	0.96143	1	20025	0	-0.46491
Cst6	4	0.0017829	0.0064245	0.326721	422	4	-0.6169	0.98959	0.98965	1	21014	0	-0.6169
Gm10424	4	0.0017911	0.00645	0.326721	423	4	-0.52095	0.99821	0.99823	1	21463	0	-0.52095
Tcam1	4	0.001794	0.0064582	0.326721	424	4	-0.3487	0.99821	0.99823	1	21462	0	-0.3487
Ctsw	4	0.0017973	0.0064678	0.326721	425	2	-0.28454	0.30327	0.44533	1	8733	2	-0.28454
Nudt8	4	0.0018005	0.0064778	0.326721	426	3	-0.60787	0.98018	0.98024	1	20651	0	-0.60787
Usmg5	4	0.0018041	0.0064883	0.326721	427	3	-0.54464	0.87186	0.87153	1	17551	0	-0.54464
Ier2	4	0.0018069	0.0064992	0.326721	428	3	-0.29761	0.87985	0.87955	1	17744	0	-0.29761
BC021614	4	0.0018201	0.0065393	0.327854	429	3	-0.46951	0.97126	0.97127	1	20320	0	-0.46951
Fam134a	4	0.0018251	0.0065553	0.327854	430	4	-0.46465	0.99817	0.99819	1	21460	0	-0.46465
Cep131	4	0.0018301	0.0065726	0.327854	431	4	-0.33709	0.99817	0.99819	1	21459	0	-0.33709
Enkd1	4	0.0018334	0.0065831	0.327854	432	4	-0.41837	0.99817	0.99818	1	21458	0	-0.41837
Stra13	4	0.001837	0.0065972	0.327854	433	4	-0.40277	0.99816	0.99818	1	21457	0	-0.40277
Smok2a	4	0.0018435	0.0066214	0.328304	434	4	-0.51366	0.99816	0.99817	1	21456	0	-0.51366
1700092M07Rik	4	0.0018569	0.0066684	0.328585	435	4	-0.56898	0.99491	0.9949	1	21265	0	-0.56898
Pola2	4	0.0018576	0.0066688	0.328585	436	4	-0.90806	0.99814	0.99816	1	21455	0	-0.90806
Nr2c1	4	0.001859	0.0066725	0.328585	437	4	-0.32306	0.99814	0.99816	1	21454	0	-0.32306
Plag1	4	0.0018654	0.006693	0.32885	438	4	-0.33725	0.99813	0.99815	1	21453	0	-0.33725
Gm3259	4	0.0018722	0.0067185	0.329069	439	2	-0.59238	0.46755	0.5981	1	11666	1	-0.59238
LOC102637808	4	0.0018844	0.0067609	0.329069	440	2	-0.27471	0.39637	0.54164	1	10568	1	-0.27471
Wnt7b	4	0.0018849	0.0067623	0.329069	441	4	-0.35072	0.99812	0.99813	1	21452	0	-0.35072
Cacng2	4	0.0019016	0.0068279	0.330987	442	4	-0.27753	0.9981	0.99811	1	21451	0	-0.27753
Mta2	4	0.0019116	0.0068644	0.332014	443	3	-0.33274	0.89829	0.89797	1	18211	0	-0.33274
Zar1	4	0.0019176	0.0068881	0.33242	444	4	-0.522	0.99808	0.9981	1	21450	0	-0.522
Pir	4	0.0019288	0.0069303	0.333714	445	3	-0.44276	0.85515	0.85479	1	17162	0	-0.44276
Olfr69	4	0.0019402	0.0069624	0.334336	446	4	-0.36433	0.99806	0.99808	1	21447	0	-0.36433
Mettl8	4	0.0019441	0.0069802	0.334336	447	4	-0.46373	0.99806	0.99807	1	21446	0	-0.46373
Tmsb15b1	2	0.0019459	0.003816	0.254989	448	2	-0.45996	0.99805	0.99802	1	21445	0	-0.45996
Gm7068	4	0.0019536	0.007013	0.334336	449	3	-0.57711	0.83447	0.83401	1	16714	0	-0.57711
Pms2	4	0.0019625	0.0070404	0.334336	450	4	-0.29722	0.99804	0.99805	1	21444	0	-0.29722
Olfr1450	4	0.0019636	0.0070454	0.334336	451	3	-0.63216	0.91087	0.91062	1	18524	0	-0.63216
Cnst	4	0.0019656	0.0070554	0.334336	452	4	-0.38603	0.99803	0.99804	1	21443	0	-0.38603
F2rl3	4	0.0019669	0.0070591	0.334336	453	4	-0.28645	0.99803	0.99804	1	21442	0	-0.28645
Daglb	4	0.0019686	0.0070664	0.334336	454	4	-0.42426	0.99248	0.99251	1	21141	0	-0.42426
B3gat3	4	0.0019795	0.0071056	0.335461	455	4	-0.37117	0.99802	0.99803	1	21441	0	-0.37117
Gtf2h3	4	0.0019906	0.0071443	0.336558	456	4	-0.77048	0.99801	0.99802	1	21440	0	-0.77048
Hagh	4	0.0020039	0.0071872	0.337844	457	3	-0.34732	0.68618	0.71366	1	14063	1	-0.34732
Serpina6	4	0.0020397	0.007318	0.342512	458	4	-0.5004	0.99796	0.99798	1	21436	0	-0.5004
1700007G11Rik	4	0.0020532	0.0073643	0.343937	459	3	-0.51813	0.9451	0.945	1	19506	0	-0.51813
Pomk	4	0.0020596	0.0073832	0.344081	460	3	-0.4562	0.9831	0.98317	1	20757	0	-0.4562
Zfp346	4	0.0020684	0.007422	0.345146	461	4	-0.35492	0.99793	0.99795	1	21434	0	-0.35492
Tff1	4	0.0020781	0.0074562	0.345995	462	4	-0.38729	0.99792	0.99794	1	21433	0	-0.38729
Trp53i13	4	0.0020847	0.0074771	0.346229	463	4	-0.4854	0.99792	0.99794	1	21432	0	-0.4854
Trpc1	4	0.0020982	0.0075236	0.347483	464	2	-0.29068	0.22258	0.36212	1	7273	1	-0.29068
Grk5	4	0.0021113	0.0075715	0.347483	465	3	-0.41261	0.86729	0.8669	1	17445	0	-0.41261
Zfp664	4	0.0021127	0.0075756	0.347483	466	4	-0.24476	0.99789	0.9979	1	21431	0	-0.24476
Tmem194b	4	0.002114	0.0075797	0.347483	467	3	-0.40869	0.79361	0.79475	1	15834	1	-0.40869
Cdk8	4	0.0021163	0.0075879	0.347483	468	4	-0.55011	0.99663	0.99666	1	21349	0	-0.55011
Ipo4	4	0.0021192	0.0076002	0.347483	469	4	-0.34857	0.99788	0.9979	1	21430	0	-0.34857
Prkar1a	4	0.0021273	0.0076258	0.347723	470	3	-0.71603	0.74496	0.75488	1	14916	1	-0.71603
Krt40	4	0.0021347	0.007649	0.347723	471	4	-0.29416	0.99787	0.99788	1	21429	0	-0.29416
Cdc7	4	0.002137	0.0076577	0.347723	472	2	-0.17383	0.74984	0.7586	1	15002	1	-0.17383
LOC624931	4	0.0021398	0.0076695	0.347723	473	4	-0.4734	0.99786	0.99788	1	21428	0	-0.4734
Cyp3a41a	4	0.0021595	0.0077334	0.348579	474	4	-0.37624	0.98718	0.98728	1	20923	0	-0.37624
Col17a1	4	0.0021604	0.0077366	0.348579	475	3	-0.43286	0.97366	0.97365	1	20409	0	-0.43286
Slc26a1	4	0.002171	0.0077753	0.349429	476	3	-0.4955	0.93833	0.93827	1	19304	0	-0.4955
Snapin	4	0.002175	0.0077876	0.349429	477	4	-0.35807	0.99783	0.99785	1	21427	0	-0.35807
Nelfe	4	0.0021815	0.0078159	0.349886	478	3	-0.53114	0.9329	0.9328	1	19149	0	-0.53114
Fgl1	4	0.0021864	0.00783	0.349886	479	4	-0.30388	0.99781	0.99784	1	21425	0	-0.30388
Nup107	4	0.0021943	0.0078565	0.350347	480	4	-0.49199	0.99781	0.99783	1	21424	0	-0.49199
Kif23	4	0.0022025	0.0078843	0.350546	481	4	-0.73777	0.9978	0.99782	1	21422	0	-0.73777
Nusap1	4	0.002207	0.0078966	0.350546	482	3	-0.54468	0.38893	0.53381	1	10418	1	-0.54468
Ccdc28a	4	0.0022097	0.0079093	0.350546	483	4	-0.52891	0.99779	0.99782	1	21421	0	-0.52891
Sf1	4	0.0022157	0.0079308	0.350779	484	3	-0.80218	0.51005	0.61723	1	12028	1	-0.80218
Slitrk5	4	0.0022239	0.0079604	0.351374	485	3	-0.31599	0.77852	0.78166	1	15526	1	-0.31599
LOC108167989	4	0.0022345	0.0080065	0.35269	486	4	-0.36031	0.99777	0.99779	1	21420	0	-0.36031
LOC102634529	4	0.0022525	0.0080721	0.354145	487	4	-0.71846	0.99775	0.99777	1	21419	0	-0.71846
Gm9268	4	0.0022626	0.0081063	0.354929	488	3	-0.65219	0.89881	0.89851	1	18227	0	-0.65219
Akr1b8	4	0.0022805	0.0081706	0.356505	489	4	-0.35321	0.99772	0.99774	1	21418	0	-0.35321
Mroh9	4	0.0022821	0.0081751	0.356505	490	3	-0.4329	0.72598	0.74085	1	14639	1	-0.4329
LOC100862115	2	0.0022955	0.0044709	0.26926	491	2	-1.0182	0.9977	0.99767	1	21417	0	-1.0182
Ide	4	0.0022987	0.0082344	0.358149	492	3	-0.52968	0.97286	0.97284	1	20370	0	-0.52968
Fbxo21	4	0.0023017	0.0082458	0.358149	493	3	-0.41127	0.71135	0.73049	1	14434	1	-0.41127
Olfr51	4	0.0023149	0.008295	0.359568	494	4	-0.34498	0.99769	0.9977	1	21416	0	-0.34498
Slc6a2	4	0.0023421	0.0083812	0.361527	495	3	-0.49519	0.82472	0.82427	1	16480	0	-0.49519
Tbce	4	0.0023526	0.0084195	0.361527	496	3	-0.95514	0.84036	0.83985	1	16846	0	-0.95514
Myo6	4	0.002353	0.0084209	0.361527	497	3	-0.44327	0.71964	0.7363	1	14556	1	-0.44327
Lrrc49	4	0.0023633	0.0084596	0.361527	498	4	-0.35496	0.99764	0.99766	1	21414	0	-0.35496
Gpr152	4	0.0023633	0.0084596	0.361527	499	4	-0.3291	0.99764	0.99766	1	21415	0	-0.3291
Gm6348	4	0.0023774	0.0085057	0.361527	500	3	-1.6989	0.98451	0.98462	1	20812	0	-1.6989
Igfbp4	4	0.0023831	0.0085335	0.361527	501	2	-0.36974	0.82473	0.82428	1	16481	0	-0.36974
Ces2c	4	0.0023858	0.0085435	0.361527	502	2	-0.39048	0.90644	0.90618	1	18417	0	-0.39048
Pdcd6ip	4	0.0023908	0.0085599	0.361527	503	3	-0.53944	0.9323	0.9322	1	19136	0	-0.53944
Vmn2r10	4	0.0023941	0.00857	0.361527	504	2	-0.36535	0.75467	0.76244	1	15083	1	-0.36535
Stard3	4	0.0023968	0.0085777	0.361527	505	2	-0.34052	0.81526	0.81503	1	16275	1	-0.34052
Caap1	4	0.0024079	0.0086178	0.361527	506	2	-0.48994	0.58388	0.65378	1	12793	1	-0.48994
Emx2	4	0.0024084	0.0086201	0.361527	507	4	-0.55765	0.99759	0.99761	1	21413	0	-0.55765
Mat2a	4	0.0024206	0.0086639	0.361527	508	4	-0.60204	0.99708	0.99709	1	21379	0	-0.60204
Ccne1	4	0.0024244	0.0086744	0.361527	509	2	-0.040219	0.1648	0.30217	1	6223	2	-0.040219
Ogdh	4	0.0024272	0.0086835	0.361527	510	2	-0.00010031	0.087634	0.19237	0.947462	4374	2	-0.00010031
Abhd16a	4	0.0024295	0.0086926	0.361527	511	4	-0.31113	0.99757	0.99759	1	21411	0	-0.31113
Htra4	4	0.0024298	0.008694	0.361527	512	4	-0.42087	0.99268	0.99271	1	21149	0	-0.42087
Kcnmb1	4	0.00243	0.008694	0.361527	513	3	-0.50261	0.90709	0.90683	1	18430	0	-0.50261
Lhfpl2	4	0.0024328	0.0087017	0.361527	514	3	-0.38906	0.43928	0.58591	1	11445	1	-0.38906
Rnaset2a	4	0.0024357	0.0087108	0.361527	515	4	-0.30131	0.99756	0.99758	1	21410	0	-0.30131
Gabra2	4	0.0024381	0.0087172	0.361527	516	3	-0.45893	0.86363	0.86329	1	17353	0	-0.45893
Swt1	4	0.0024414	0.0087263	0.361527	517	4	-0.22889	0.99756	0.99757	1	21409	0	-0.22889
Fads3	4	0.0024503	0.0087564	0.361527	518	3	-0.4928	0.50957	0.61702	1	12026	1	-0.4928
LOC108167412	4	0.0024503	0.0087564	0.361527	519	3	-0.44221	0.96687	0.96692	1	20165	0	-0.44221
Crtac1	4	0.0024711	0.0088257	0.363008	520	4	-0.27312	0.99753	0.99754	1	21408	0	-0.27312
C1qa	4	0.0024805	0.0088567	0.363595	521	4	-0.38141	0.99752	0.99753	1	21407	0	-0.38141
Whamm	4	0.0024875	0.0088823	0.363955	522	3	-0.43536	0.96982	0.96983	1	20274	0	-0.43536
Mcm2	4	0.0024941	0.0089069	0.364276	523	3	-1.1429	0.95046	0.95039	1	19676	0	-1.1429
Rps6ka2	4	0.0025195	0.0089862	0.366123	524	4	-0.37713	0.99748	0.9975	1	21406	0	-0.37713
Pthlh	4	0.002522	0.0089935	0.366123	525	2	-0.20054	0.81255	0.81236	1	16227	1	-0.20054
Sgms1	4	0.0025248	0.0090026	0.366123	526	4	-0.30591	0.99748	0.9975	1	21405	0	-0.30591
Kcnn4	4	0.0025312	0.0090286	0.366143	527	4	-0.28956	0.99747	0.99749	1	21404	0	-0.28956
Htatsf1	4	0.0025336	0.0090368	0.366143	528	3	-1.1221	0.9826	0.98268	1	20737	0	-1.1221
Aire	4	0.0025435	0.0090792	0.366273	529	4	-0.28168	0.99746	0.99747	1	21403	0	-0.28168
Opcml	4	0.0025449	0.0090815	0.366273	530	3	-0.33822	0.22376	0.36332	1	7296	1	-0.33822
Gm30698	4	0.0025551	0.009113	0.366273	531	3	-0.5576	0.94584	0.94578	1	19526	0	-0.5576
LOC102632102	4	0.0025562	0.0091161	0.366273	532	3	-0.72051	0.67363	0.70554	1	13891	1	-0.72051
Paics	4	0.0025591	0.0091243	0.366273	533	3	-0.74433	0.75203	0.76035	1	15036	1	-0.74433
Adam1b	4	0.0025648	0.0091426	0.366327	534	2	-0.40513	0.95194	0.95187	1	19726	0	-0.40513
1110059G10Rik	4	0.0025762	0.0091754	0.366346	535	3	-0.61111	0.98597	0.98607	1	20879	0	-0.61111
Tmed7	4	0.0025771	0.0091795	0.366346	536	4	-0.40113	0.99742	0.99743	1	21401	0	-0.40113
Arhgef26	4	0.0025827	0.0092005	0.366346	537	3	-0.6164	0.94725	0.94721	1	19566	0	-0.6164
Ogfod2	4	0.0025852	0.0092105	0.366346	538	3	-0.6992	0.97066	0.9707	1	20296	0	-0.6992
Krt13	4	0.0025898	0.0092278	0.366364	539	3	-0.53682	0.10716	0.22769	0.981797	5000	1	-0.53682
Smarca2	4	0.0026019	0.0092648	0.367159	540	3	-0.49417	0.973	0.97299	1	20380	0	-0.49417
Erp29	4	0.0026106	0.0093022	0.367804	541	3	-0.54781	0.83922	0.8387	1	16816	0	-0.54781
Cdc5l	4	0.0026148	0.0093149	0.367804	542	4	-0.9037	0.99739	0.99739	1	21400	0	-0.9037
Kazald1	4	0.0026335	0.0093769	0.36958	543	3	-0.50419	0.41192	0.55771	1	10882	1	-0.50419
Akt1s1	4	0.0026421	0.0094047	0.370005	544	3	-0.47311	0.95519	0.95516	1	19837	0	-0.47311
Rnf39	4	0.0026681	0.0094804	0.372308	545	4	-0.37691	0.99733	0.99733	1	21399	0	-0.37691
Tmem214	4	0.0026777	0.00951	0.372797	546	3	-0.44819	0.97914	0.97917	1	20610	0	-0.44819
Mfsd7a	4	0.0027082	0.0096135	0.37564	547	4	-0.20027	0.99729	0.99729	1	21397	0	-0.20027
Zfp36	4	0.0027098	0.0096231	0.37564	548	3	-0.51273	0.98067	0.98071	1	20662	0	-0.51273
Fnip2	4	0.0027256	0.0096733	0.37564	549	4	-0.53586	0.99727	0.99727	1	21396	0	-0.53586
Gemin7	4	0.0027454	0.0097375	0.37564	550	4	-0.56029	0.99725	0.99725	1	21395	0	-0.56029
Arhgap8	4	0.0027485	0.0097489	0.37564	551	4	-0.39478	0.99725	0.99725	1	21394	0	-0.39478
Smurf2	4	0.002751	0.009759	0.37564	552	4	-0.30436	0.99725	0.99725	1	21393	0	-0.30436
Pnkp	4	0.0027516	0.0097626	0.37564	553	4	-0.35543	0.99725	0.99724	1	21392	0	-0.35543
Dhrs13	4	0.0027538	0.0097699	0.37564	554	3	-0.38717	0.98241	0.98249	1	20731	0	-0.38717
Lrp5	4	0.0027553	0.0097736	0.37564	555	4	-0.48361	0.99724	0.99724	1	21391	0	-0.48361
Rasip1	4	0.0027618	0.0097964	0.37564	556	2	-0.3971	0.70754	0.72783	1	14379	1	-0.3971
Gm33370	4	0.0027677	0.0098173	0.37564	557	2	-0.51074	0.074477	0.16786	0.921837	3909	1	-0.51074
Ccno	4	0.0027692	0.0098242	0.37564	558	4	-0.42347	0.99723	0.99723	1	21390	0	-0.42347
Mlana	4	0.0027715	0.0098319	0.37564	559	4	-0.45332	0.99723	0.99723	1	21389	0	-0.45332
Hand2	4	0.002777	0.0098488	0.37564	560	3	-0.4836	0.87988	0.87959	1	17745	0	-0.4836
Zik1	4	0.0027795	0.0098606	0.37564	561	3	-0.43158	0.9528	0.95277	1	19758	0	-0.43158
Lrcol1	4	0.0027835	0.009872	0.37564	562	4	-0.25499	0.99722	0.99721	1	21388	0	-0.25499
Zbtb18	4	0.0027903	0.0098926	0.37564	563	4	-0.29496	0.99721	0.99721	1	21387	0	-0.29496
Herc2	4	0.0027912	0.0098939	0.37564	564	4	-0.31276	0.99721	0.99721	1	21386	0	-0.31276
Vmn2r8	4	0.0027973	0.0099181	0.375901	565	4	-0.37119	0.99454	0.99454	1	21244	0	-0.37119
Med19	4	0.0028255	0.010016	0.378937	566	4	-0.53287	0.99717	0.99718	1	21385	0	-0.53287
2510039O18Rik	4	0.0028321	0.010036	0.379053	567	4	-0.3288	0.99717	0.99717	1	21384	0	-0.3288
Ms4a14	4	0.0028434	0.010075	0.379524	568	4	-0.3613	0.99716	0.99715	1	21383	0	-0.3613
Fam63b	4	0.0028457	0.010084	0.379524	569	4	-0.50134	0.99715	0.99715	1	21382	0	-0.50134
Olfr1505	4	0.0028597	0.010131	0.380521	570	4	-0.38897	0.9881	0.9882	1	20965	0	-0.38897
Vmn2r85	4	0.0028635	0.010145	0.380521	571	3	-0.67616	0.98002	0.98008	1	20648	0	-0.67616
Shoc2	4	0.0028719	0.010172	0.380872	572	3	-0.7611	0.97241	0.97239	1	20357	0	-0.7611
[truncated: 21,145 more rows]
