# Supplementary material for: Mechanisms linking cytoplasmic decay of translation-defective mRNA to transcriptional adaptation
Source: Science. Author manuscript; Available in PMC 2026 Jun 22. (PMC13286266; doi:10.1126/science.aea1272)
Supplement: Table S4 [file NIHMS2149358-supplement-Table_S4.xlsx]

## Sheet: Actg2 Trigger Screen
id	pos|score	pos|p-value	pos|fdr	pos|rank	pos|lfc	Trigger Sequence
Trigger_717	4.43e-06	3.2e-06	0.00495	1	1.6328	ACAGCTTTACCACCACTGCTGAGAGGGAAATTGTTCGTGACATAAAGGAGAAGCTGTGCTATGTTGCCCTGGATTTTGAGCAAGAAATGGCTACTGCTGCATCATCTTCCTCCTTGGAGAAGAGTTACGAGCTGCCCGACGGGCAGGTGATCACCATTGGCAATGAGCGGTTCCGGTGTCCGGAGGCACTCTTCCAGCCTTCCTTCCTGGGCATGGAGTCCTGTGGTATCCATGAGA
Trigger_645	1.64e-05	3.52e-05	0.027228	2	1.9051	CCATCTTGCGTCTGGACCTGGCTGGCCGGGACCTGACAGACTACCTCATGAAGATCCTGACTGAACGGGGCTACAGCTTTACCACCACTGCTGAGAGGGAAATTGTTCGTGACATAAAGGAGAAGCTGTGCTATGTTGCCCTGGATTTTGAGCAAGAAATGGCTACTGCTGCATCATCTTCCTCCTTGGAGAAGAGTTACGAGCTGCCCGACGGGCAGGTGATCACCATTGGCAATG
Trigger_726	3.58e-05	6.09e-05	0.027581	3	1.5626	CCACCACTGCTGAGAGGGAAATTGTTCGTGACATAAAGGAGAAGCTGTGCTATGTTGCCCTGGATTTTGAGCAAGAAATGGCTACTGCTGCATCATCTTCCTCCTTGGAGAAGAGTTACGAGCTGCCCGACGGGCAGGTGATCACCATTGGCAATGAGCGGTTCCGGTGTCCGGAGGCACTCTTCCAGCCTTCCTTCCTGGGCATGGAGTCCTGTGGTATCCATGAGACCACTTTCA
Trigger_994	6.29e-05	9.29e-05	0.027581	4	1.6947	CAAAGACCTGTATGCCAATACAGTGCTGTCTGGTGGTACCACCATGTACCCAGGCATTGCTGACAGGATGCAGAAGGAGATCACAGCCCTAGCACCTAGCACGATGAAGATTAAGATCATTGCTCCCCCTGAGCGCAAGTACTCAGTCTGGATCGGTGGCTCCATTCTGGCCTCACTGTCCACCTTCCAGCAGATGTGGATCAGCAAGCAGGAGTATGATGAGTCAGGCCCCTCCAT
Trigger_723	6.81e-05	9.93e-05	0.027581	5	1.3506	TTACCACCACTGCTGAGAGGGAAATTGTTCGTGACATAAAGGAGAAGCTGTGCTATGTTGCCCTGGATTTTGAGCAAGAAATGGCTACTGCTGCATCATCTTCCTCCTTGGAGAAGAGTTACGAGCTGCCCGACGGGCAGGTGATCACCATTGGCAATGAGCGGTTCCGGTGTCCGGAGGCACTCTTCCAGCCTTCCTTCCTGGGCATGGAGTCCTGTGGTATCCATGAGACCACTT
Trigger_705	7.35e-05	0.00011856	0.027581	6	1.1608	CTGAACGGGGCTACAGCTTTACCACCACTGCTGAGAGGGAAATTGTTCGTGACATAAAGGAGAAGCTGTGCTATGTTGCCCTGGATTTTGAGCAAGAAATGGCTACTGCTGCATCATCTTCCTCCTTGGAGAAGAGTTACGAGCTGCCCGACGGGCAGGTGATCACCATTGGCAATGAGCGGTTCCGGTGTCCGGAGGCACTCTTCCAGCCTTCCTTCCTGGGCATGGAGTCCTGTG
Trigger_666	8.51e-05	0.00012496	0.027581	7	1.7782	CTGGCCGGGACCTGACAGACTACCTCATGAAGATCCTGACTGAACGGGGCTACAGCTTTACCACCACTGCTGAGAGGGAAATTGTTCGTGACATAAAGGAGAAGCTGTGCTATGTTGCCCTGGATTTTGAGCAAGAAATGGCTACTGCTGCATCATCTTCCTCCTTGGAGAAGAGTTACGAGCTGCCCGACGGGCAGGTGATCACCATTGGCAATGAGCGGTTCCGGTGTCCGGAGG
Trigger_586	0.00011754	0.00020827	0.040223	8	1.2497	CTCTGGTGACGGGGTCACACACACAGTGCCCATCTATGAGGGCTACGCCCTTCCCCACGCCATCTTGCGTCTGGACCTGGCTGGCCGGGACCTGACAGACTACCTCATGAAGATCCTGACTGAACGGGGCTACAGCTTTACCACCACTGCTGAGAGGGAAATTGTTCGTGACATAAAGGAGAAGCTGTGCTATGTTGCCCTGGATTTTGAGCAAGAAATGGCTACTGCTGCATCATC
Trigger_714	0.00015524	0.00029158	0.050055	9	1.2855	GCTACAGCTTTACCACCACTGCTGAGAGGGAAATTGTTCGTGACATAAAGGAGAAGCTGTGCTATGTTGCCCTGGATTTTGAGCAAGAAATGGCTACTGCTGCATCATCTTCCTCCTTGGAGAAGAGTTACGAGCTGCCCGACGGGCAGGTGATCACCATTGGCAATGAGCGGTTCCGGTGTCCGGAGGCACTCTTCCAGCCTTCCTTCCTGGGCATGGAGTCCTGTGGTATCCATG
Trigger_690	0.00021682	0.00036208	0.055941	10	1.2507	TCATGAAGATCCTGACTGAACGGGGCTACAGCTTTACCACCACTGCTGAGAGGGAAATTGTTCGTGACATAAAGGAGAAGCTGTGCTATGTTGCCCTGGATTTTGAGCAAGAAATGGCTACTGCTGCATCATCTTCCTCCTTGGAGAAGAGTTACGAGCTGCCCGACGGGCAGGTGATCACCATTGGCAATGAGCGGTTCCGGTGTCCGGAGGCACTCTTCCAGCCTTCCTTCCTGG
Trigger_735	0.0002671	0.00048383	0.06588	11	1.1574	CTGAGAGGGAAATTGTTCGTGACATAAAGGAGAAGCTGTGCTATGTTGCCCTGGATTTTGAGCAAGAAATGGCTACTGCTGCATCATCTTCCTCCTTGGAGAAGAGTTACGAGCTGCCCGACGGGCAGGTGATCACCATTGGCAATGAGCGGTTCCGGTGTCCGGAGGCACTCTTCCAGCCTTCCTTCCTGGGCATGGAGTCCTGTGGTATCCATGAGACCACTTTCAACTCCATCA
Trigger_687	0.00028867	0.00052869	0.06588	12	1.0879	ACCTCATGAAGATCCTGACTGAACGGGGCTACAGCTTTACCACCACTGCTGAGAGGGAAATTGTTCGTGACATAAAGGAGAAGCTGTGCTATGTTGCCCTGGATTTTGAGCAAGAAATGGCTACTGCTGCATCATCTTCCTCCTTGGAGAAGAGTTACGAGCTGCCCGACGGGCAGGTGATCACCATTGGCAATGAGCGGTTCCGGTGTCCGGAGGCACTCTTCCAGCCTTCCTTCC
Trigger_616	0.00031108	0.00055433	0.06588	13	1.1115	CATCTATGAGGGCTACGCCCTTCCCCACGCCATCTTGCGTCTGGACCTGGCTGGCCGGGACCTGACAGACTACCTCATGAAGATCCTGACTGAACGGGGCTACAGCTTTACCACCACTGCTGAGAGGGAAATTGTTCGTGACATAAAGGAGAAGCTGTGCTATGTTGCCCTGGATTTTGAGCAAGAAATGGCTACTGCTGCATCATCTTCCTCCTTGGAGAAGAGTTACGAGCTGCC
Trigger_750	0.00034627	0.00062482	0.068953	14	1.1129	TTCGTGACATAAAGGAGAAGCTGTGCTATGTTGCCCTGGATTTTGAGCAAGAAATGGCTACTGCTGCATCATCTTCCTCCTTGGAGAAGAGTTACGAGCTGCCCGACGGGCAGGTGATCACCATTGGCAATGAGCGGTTCCGGTGTCCGGAGGCACTCTTCCAGCCTTCCTTCCTGGGCATGGAGTCCTGTGGTATCCATGAGACCACTTTCAACTCCATCATGAAGTGTGATGTGG
Trigger_729	0.00042231	0.00082348	0.081246	15	1.2275	CCACTGCTGAGAGGGAAATTGTTCGTGACATAAAGGAGAAGCTGTGCTATGTTGCCCTGGATTTTGAGCAAGAAATGGCTACTGCTGCATCATCTTCCTCCTTGGAGAAGAGTTACGAGCTGCCCGACGGGCAGGTGATCACCATTGGCAATGAGCGGTTCCGGTGTCCGGAGGCACTCTTCCAGCCTTCCTTCCTGGGCATGGAGTCCTGTGGTATCCATGAGACCACTTTCAACT
Trigger_855	0.00044933	0.00088116	0.081246	16	1.0992	ACGGGCAGGTGATCACCATTGGCAATGAGCGGTTCCGGTGTCCGGAGGCACTCTTCCAGCCTTCCTTCCTGGGCATGGAGTCCTGTGGTATCCATGAGACCACTTTCAACTCCATCATGAAGTGTGATGTGGATATCCGCAAAGACCTGTATGCCAATACAGTGCTGTCTGGTGGTACCACCATGTACCCAGGCATTGCTGACAGGATGCAGAAGGAGATCACAGCCCTAGCACCTA
Trigger_957	0.00046315	0.00089397	0.081246	17	1.2909	CTTTCAACTCCATCATGAAGTGTGATGTGGATATCCGCAAAGACCTGTATGCCAATACAGTGCTGTCTGGTGGTACCACCATGTACCCAGGCATTGCTGACAGGATGCAGAAGGAGATCACAGCCCTAGCACCTAGCACGATGAAGATTAAGATCATTGCTCCCCCTGAGCGCAAGTACTCAGTCTGGATCGGTGGCTCCATTCTGGCCTCACTGTCCACCTTCCAGCAGATGTGGA
Trigger_618	0.00056579	0.0011439	0.098185	18	1.956	TCTATGAGGGCTACGCCCTTCCCCACGCCATCTTGCGTCTGGACCTGGCTGGCCGGGACCTGACAGACTACCTCATGAAGATCCTGACTGAACGGGGCTACAGCTTTACCACCACTGCTGAGAGGGAAATTGTTCGTGACATAAAGGAGAAGCTGTGCTATGTTGCCCTGGATTTTGAGCAAGAAATGGCTACTGCTGCATCATCTTCCTCCTTGGAGAAGAGTTACGAGCTGCCCG
Trigger_702	0.00061292	0.0012528	0.101876	19	1.2548	TGACTGAACGGGGCTACAGCTTTACCACCACTGCTGAGAGGGAAATTGTTCGTGACATAAAGGAGAAGCTGTGCTATGTTGCCCTGGATTTTGAGCAAGAAATGGCTACTGCTGCATCATCTTCCTCCTTGGAGAAGAGTTACGAGCTGCCCGACGGGCAGGTGATCACCATTGGCAATGAGCGGTTCCGGTGTCCGGAGGCACTCTTCCAGCCTTCCTTCCTGGGCATGGAGTCCT
Trigger_747	0.00064539	0.0013233	0.102228	20	1.5568	TTGTTCGTGACATAAAGGAGAAGCTGTGCTATGTTGCCCTGGATTTTGAGCAAGAAATGGCTACTGCTGCATCATCTTCCTCCTTGGAGAAGAGTTACGAGCTGCCCGACGGGCAGGTGATCACCATTGGCAATGAGCGGTTCCGGTGTCCGGAGGCACTCTTCCAGCCTTCCTTCCTGGGCATGGAGTCCTGTGGTATCCATGAGACCACTTTCAACTCCATCATGAAGTGTGATG
Trigger_732	0.00071284	0.0014835	0.109147	21	1.0793	CTGCTGAGAGGGAAATTGTTCGTGACATAAAGGAGAAGCTGTGCTATGTTGCCCTGGATTTTGAGCAAGAAATGGCTACTGCTGCATCATCTTCCTCCTTGGAGAAGAGTTACGAGCTGCCCGACGGGCAGGTGATCACCATTGGCAATGAGCGGTTCCGGTGTCCGGAGGCACTCTTCCAGCCTTCCTTCCTGGGCATGGAGTCCTGTGGTATCCATGAGACCACTTTCAACTCCA
Trigger_963	0.00076562	0.0015733	0.110486	22	1.2984	ACTCCATCATGAAGTGTGATGTGGATATCCGCAAAGACCTGTATGCCAATACAGTGCTGTCTGGTGGTACCACCATGTACCCAGGCATTGCTGACAGGATGCAGAAGGAGATCACAGCCCTAGCACCTAGCACGATGAAGATTAAGATCATTGCTCCCCCTGAGCGCAAGTACTCAGTCTGGATCGGTGGCTCCATTCTGGCCTCACTGTCCACCTTCCAGCAGATGTGGATCAGCA
Trigger_708	0.00080186	0.0016566	0.111279	23	1.1989	AACGGGGCTACAGCTTTACCACCACTGCTGAGAGGGAAATTGTTCGTGACATAAAGGAGAAGCTGTGCTATGTTGCCCTGGATTTTGAGCAAGAAATGGCTACTGCTGCATCATCTTCCTCCTTGGAGAAGAGTTACGAGCTGCCCGACGGGCAGGTGATCACCATTGGCAATGAGCGGTTCCGGTGTCCGGAGGCACTCTTCCAGCCTTCCTTCCTGGGCATGGAGTCCTGTGGTA
Trigger_744	0.0011219	0.0023551	0.151609	24	1.5272	AAATTGTTCGTGACATAAAGGAGAAGCTGTGCTATGTTGCCCTGGATTTTGAGCAAGAAATGGCTACTGCTGCATCATCTTCCTCCTTGGAGAAGAGTTACGAGCTGCCCGACGGGCAGGTGATCACCATTGGCAATGAGCGGTTCCGGTGTCCGGAGGCACTCTTCCAGCCTTCCTTCCTGGGCATGGAGTCCTGTGGTATCCATGAGACCACTTTCAACTCCATCATGAAGTGTG
Trigger_604	0.0012103	0.0025025	0.154653	25	0.84167	ACACACAGTGCCCATCTATGAGGGCTACGCCCTTCCCCACGCCATCTTGCGTCTGGACCTGGCTGGCCGGGACCTGACAGACTACCTCATGAAGATCCTGACTGAACGGGGCTACAGCTTTACCACCACTGCTGAGAGGGAAATTGTTCGTGACATAAAGGAGAAGCTGTGCTATGTTGCCCTGGATTTTGAGCAAGAAATGGCTACTGCTGCATCATCTTCCTCCTTGGAGAAGAG
Trigger_598	0.0014707	0.0029575	0.164963	26	1.0321	GGTCACACACACAGTGCCCATCTATGAGGGCTACGCCCTTCCCCACGCCATCTTGCGTCTGGACCTGGCTGGCCGGGACCTGACAGACTACCTCATGAAGATCCTGACTGAACGGGGCTACAGCTTTACCACCACTGCTGAGAGGGAAATTGTTCGTGACATAAAGGAGAAGCTGTGCTATGTTGCCCTGGATTTTGAGCAAGAAATGGCTACTGCTGCATCATCTTCCTCCTTGGA
Trigger_615	0.0015461	0.0031113	0.164963	27	0.92132	CCATCTATGAGGGCTACGCCCTTCCCCACGCCATCTTGCGTCTGGACCTGGCTGGCCGGGACCTGACAGACTACCTCATGAAGATCCTGACTGAACGGGGCTACAGCTTTACCACCACTGCTGAGAGGGAAATTGTTCGTGACATAAAGGAGAAGCTGTGCTATGTTGCCCTGGATTTTGAGCAAGAAATGGCTACTGCTGCATCATCTTCCTCCTTGGAGAAGAGTTACGAGCTGC
Trigger_669	0.0015974	0.003169	0.164963	28	0.98689	GCCGGGACCTGACAGACTACCTCATGAAGATCCTGACTGAACGGGGCTACAGCTTTACCACCACTGCTGAGAGGGAAATTGTTCGTGACATAAAGGAGAAGCTGTGCTATGTTGCCCTGGATTTTGAGCAAGAAATGGCTACTGCTGCATCATCTTCCTCCTTGGAGAAGAGTTACGAGCTGCCCGACGGGCAGGTGATCACCATTGGCAATGAGCGGTTCCGGTGTCCGGAGGCAC
Trigger_1438	0.0016175	0.0032074	0.164963	29	1.0935	CTTGTATTCAAGTTAACTGCTCCCTTGGTATATGTTTAATACCCTGTGCATATCTTGATTTAGTCCTTAGTTCATGTGGCTCGGTCACTTGGGGGCTGGGGAGAGCACGCTGTAGATGAGAAAGCCCCAGCCTGGTGGATCTCTGTGAGCACCACTGAGTGATCTGTGCAGGGTATTAACCAACAGCAGACTTCCAGGATTTCCTGAGGCTGGCAAGGGTTCCTGAACCAGTTACCA
Trigger_954	0.0016496	0.0032715	0.164963	30	0.87194	CCACTTTCAACTCCATCATGAAGTGTGATGTGGATATCCGCAAAGACCTGTATGCCAATACAGTGCTGTCTGGTGGTACCACCATGTACCCAGGCATTGCTGACAGGATGCAGAAGGAGATCACAGCCCTAGCACCTAGCACGATGAAGATTAAGATCATTGCTCCCCCTGAGCGCAAGTACTCAGTCTGGATCGGTGGCTCCATTCTGGCCTCACTGTCCACCTTCCAGCAGATGT
Trigger_993	0.001676	0.0033099	0.164963	31	1.3183	GCAAAGACCTGTATGCCAATACAGTGCTGTCTGGTGGTACCACCATGTACCCAGGCATTGCTGACAGGATGCAGAAGGAGATCACAGCCCTAGCACCTAGCACGATGAAGATTAAGATCATTGCTCCCCCTGAGCGCAAGTACTCAGTCTGGATCGGTGGCTCCATTCTGGCCTCACTGTCCACCTTCCAGCAGATGTGGATCAGCAAGCAGGAGTATGATGAGTCAGGCCCCTCCA
Trigger_601	0.0018111	0.0037073	0.178991	32	0.70874	CACACACACAGTGCCCATCTATGAGGGCTACGCCCTTCCCCACGCCATCTTGCGTCTGGACCTGGCTGGCCGGGACCTGACAGACTACCTCATGAAGATCCTGACTGAACGGGGCTACAGCTTTACCACCACTGCTGAGAGGGAAATTGTTCGTGACATAAAGGAGAAGCTGTGCTATGTTGCCCTGGATTTTGAGCAAGAAATGGCTACTGCTGCATCATCTTCCTCCTTGGAGAA
Trigger_633	0.002009	0.0040469	0.189469	33	1.0104	CCCTTCCCCACGCCATCTTGCGTCTGGACCTGGCTGGCCGGGACCTGACAGACTACCTCATGAAGATCCTGACTGAACGGGGCTACAGCTTTACCACCACTGCTGAGAGGGAAATTGTTCGTGACATAAAGGAGAAGCTGTGCTATGTTGCCCTGGATTTTGAGCAAGAAATGGCTACTGCTGCATCATCTTCCTCCTTGGAGAAGAGTTACGAGCTGCCCGACGGGCAGGTGATCA
Trigger_648	0.0022641	0.0044763	0.19789	34	1.6871	TCTTGCGTCTGGACCTGGCTGGCCGGGACCTGACAGACTACCTCATGAAGATCCTGACTGAACGGGGCTACAGCTTTACCACCACTGCTGAGAGGGAAATTGTTCGTGACATAAAGGAGAAGCTGTGCTATGTTGCCCTGGATTTTGAGCAAGAAATGGCTACTGCTGCATCATCTTCCTCCTTGGAGAAGAGTTACGAGCTGCCCGACGGGCAGGTGATCACCATTGGCAATGAGC
Trigger_651	0.0023722	0.0046813	0.19789	35	1.024	TGCGTCTGGACCTGGCTGGCCGGGACCTGACAGACTACCTCATGAAGATCCTGACTGAACGGGGCTACAGCTTTACCACCACTGCTGAGAGGGAAATTGTTCGTGACATAAAGGAGAAGCTGTGCTATGTTGCCCTGGATTTTGAGCAAGAAATGGCTACTGCTGCATCATCTTCCTCCTTGGAGAAGAGTTACGAGCTGCCCGACGGGCAGGTGATCACCATTGGCAATGAGCGGT
Trigger_565	0.0024039	0.0047198	0.19789	36	0.80167	CACCACTGGCATTGTCATGGACTCTGGTGACGGGGTCACACACACAGTGCCCATCTATGAGGGCTACGCCCTTCCCCACGCCATCTTGCGTCTGGACCTGGCTGGCCGGGACCTGACAGACTACCTCATGAAGATCCTGACTGAACGGGGCTACAGCTTTACCACCACTGCTGAGAGGGAAATTGTTCGTGACATAAAGGAGAAGCTGTGCTATGTTGCCCTGGATTTTGAGCAAGA
Trigger_636	0.0024357	0.0047903	0.19789	37	1.0894	TTCCCCACGCCATCTTGCGTCTGGACCTGGCTGGCCGGGACCTGACAGACTACCTCATGAAGATCCTGACTGAACGGGGCTACAGCTTTACCACCACTGCTGAGAGGGAAATTGTTCGTGACATAAAGGAGAAGCTGTGCTATGTTGCCCTGGATTTTGAGCAAGAAATGGCTACTGCTGCATCATCTTCCTCCTTGGAGAAGAGTTACGAGCTGCCCGACGGGCAGGTGATCACCA
Trigger_592	0.0024677	0.0048672	0.19789	38	0.8456	TGACGGGGTCACACACACAGTGCCCATCTATGAGGGCTACGCCCTTCCCCACGCCATCTTGCGTCTGGACCTGGCTGGCCGGGACCTGACAGACTACCTCATGAAGATCCTGACTGAACGGGGCTACAGCTTTACCACCACTGCTGAGAGGGAAATTGTTCGTGACATAAAGGAGAAGCTGTGCTATGTTGCCCTGGATTTTGAGCAAGAAATGGCTACTGCTGCATCATCTTCCTC
Trigger_574	0.002598	0.0051492	0.203986	39	0.84832	CATTGTCATGGACTCTGGTGACGGGGTCACACACACAGTGCCCATCTATGAGGGCTACGCCCTTCCCCACGCCATCTTGCGTCTGGACCTGGCTGGCCGGGACCTGACAGACTACCTCATGAAGATCCTGACTGAACGGGGCTACAGCTTTACCACCACTGCTGAGAGGGAAATTGTTCGTGACATAAAGGAGAAGCTGTGCTATGTTGCCCTGGATTTTGAGCAAGAAATGGCTAC
Trigger_720	0.0027656	0.0054632	0.207559	40	0.78547	GCTTTACCACCACTGCTGAGAGGGAAATTGTTCGTGACATAAAGGAGAAGCTGTGCTATGTTGCCCTGGATTTTGAGCAAGAAATGGCTACTGCTGCATCATCTTCCTCCTTGGAGAAGAGTTACGAGCTGCCCGACGGGCAGGTGATCACCATTGGCAATGAGCGGTTCCGGTGTCCGGAGGCACTCTTCCAGCCTTCCTTCCTGGGCATGGAGTCCTGTGGTATCCATGAGACCA
Trigger_711	0.0027997	0.005508	0.207559	41	1.362	GGGGCTACAGCTTTACCACCACTGCTGAGAGGGAAATTGTTCGTGACATAAAGGAGAAGCTGTGCTATGTTGCCCTGGATTTTGAGCAAGAAATGGCTACTGCTGCATCATCTTCCTCCTTGGAGAAGAGTTACGAGCTGCCCGACGGGCAGGTGATCACCATTGGCAATGAGCGGTTCCGGTGTCCGGAGGCACTCTTCCAGCCTTCCTTCCTGGGCATGGAGTCCTGTGGTATCC
Trigger_673	0.0028687	0.0056426	0.207567	42	1.1338	GGACCTGACAGACTACCTCATGAAGATCCTGACTGAACGGGGCTACAGCTTTACCACCACTGCTGAGAGGGAAATTGTTCGTGACATAAAGGAGAAGCTGTGCTATGTTGCCCTGGATTTTGAGCAAGAAATGGCTACTGCTGCATCATCTTCCTCCTTGGAGAAGAGTTACGAGCTGCCCGACGGGCAGGTGATCACCATTGGCAATGAGCGGTTCCGGTGTCCGGAGGCACTCTT
Trigger_927	0.0029736	0.005822	0.209187	43	1.1303	GCATGGAGTCCTGTGGTATCCATGAGACCACTTTCAACTCCATCATGAAGTGTGATGTGGATATCCGCAAAGACCTGTATGCCAATACAGTGCTGTCTGGTGGTACCACCATGTACCCAGGCATTGCTGACAGGATGCAGAAGGAGATCACAGCCCTAGCACCTAGCACGATGAAGATTAAGATCATTGCTCCCCCTGAGCGCAAGTACTCAGTCTGGATCGGTGGCTCCATTCTGG
Trigger_991	0.0031891	0.006245	0.219284	44	0.9527	CCGCAAAGACCTGTATGCCAATACAGTGCTGTCTGGTGGTACCACCATGTACCCAGGCATTGCTGACAGGATGCAGAAGGAGATCACAGCCCTAGCACCTAGCACGATGAAGATTAAGATCATTGCTCCCCCTGAGCGCAAGTACTCAGTCTGGATCGGTGGCTCCATTCTGGCCTCACTGTCCACCTTCCAGCAGATGTGGATCAGCAAGCAGGAGTATGATGAGTCAGGCCCCTC
Trigger_654	0.0035567	0.0069563	0.238834	45	1.288	GTCTGGACCTGGCTGGCCGGGACCTGACAGACTACCTCATGAAGATCCTGACTGAACGGGGCTACAGCTTTACCACCACTGCTGAGAGGGAAATTGTTCGTGACATAAAGGAGAAGCTGTGCTATGTTGCCCTGGATTTTGAGCAAGAAATGGCTACTGCTGCATCATCTTCCTCCTTGGAGAAGAGTTACGAGCTGCCCGACGGGCAGGTGATCACCATTGGCAATGAGCGGTTCC
Trigger_1084	0.0038008	0.0074434	0.25	46	1.0259	AGCACCTAGCACGATGAAGATTAAGATCATTGCTCCCCCTGAGCGCAAGTACTCAGTCTGGATCGGTGGCTCCATTCTGGCCTCACTGTCCACCTTCCAGCAGATGTGGATCAGCAAGCAGGAGTATGATGAGTCAGGCCCCTCCATCGTCCACCGCAAATGCTTCTAGATGGACTGAGCAGGTGCCAGGCATCTGCTGCATGAGCTGATATTGAAGTATCAATTTGCCCTGGCAAA
Trigger_724	0.003881	0.0076164	0.250369	47	0.63349	TACCACCACTGCTGAGAGGGAAATTGTTCGTGACATAAAGGAGAAGCTGTGCTATGTTGCCCTGGATTTTGAGCAAGAAATGGCTACTGCTGCATCATCTTCCTCCTTGGAGAAGAGTTACGAGCTGCCCGACGGGCAGGTGATCACCATTGGCAATGAGCGGTTCCGGTGTCCGGAGGCACTCTTCCAGCCTTCCTTCCTGGGCATGGAGTCCTGTGGTATCCATGAGACCACTTT
Trigger_288	0.0040852	0.0080906	0.260417	48	0.90759	GTGACGAGGCCCAGAGCAAGAGGGGTATCCTGACCCTGAAGTACCCTATCGAACACGGCATTGTCACTAACTGGGACGACATGGAGAAGATCTGGCACCACACCTTCTACAATGAGCTGCGTGTGGCTCCTGAGGAGCACCCGGTGCTTCTGACCGAGGCCCCCCTGAACCCCAAAGCTAACAGAGAGAAGATGACGCAGATAATGTTTGAAACCTTCAATACCCCAGCCATGTACG
Trigger_1178	0.0045094	0.0089878	0.283391	49	0.88456	TTCCAGCAGATGTGGATCAGCAAGCAGGAGTATGATGAGTCAGGCCCCTCCATCGTCCACCGCAAATGCTTCTAGATGGACTGAGCAGGTGCCAGGCATCTGCTGCATGAGCTGATATTGAAGTATCAATTTGCCCTGGCAAATGTACACACCTCATGCTAGCCTCATGAAACTGGAATAAGCCTTTGAAAAGAAATTTGTCCTTGAAGCTTGTATCTGATATCAGCACTGGATCGT
Trigger_660	0.0047293	0.0094364	0.291584	50	1.0091	ACCTGGCTGGCCGGGACCTGACAGACTACCTCATGAAGATCCTGACTGAACGGGGCTACAGCTTTACCACCACTGCTGAGAGGGAAATTGTTCGTGACATAAAGGAGAAGCTGTGCTATGTTGCCCTGGATTTTGAGCAAGAAATGGCTACTGCTGCATCATCTTCCTCCTTGGAGAAGAGTTACGAGCTGCCCGACGGGCAGGTGATCACCATTGGCAATGAGCGGTTCCGGTGTC
Trigger_895	0.0049091	0.0097568	0.295574	51	0.73994	TCCGGAGGCACTCTTCCAGCCTTCCTTCCTGGGCATGGAGTCCTGTGGTATCCATGAGACCACTTTCAACTCCATCATGAAGTGTGATGTGGATATCCGCAAAGACCTGTATGCCAATACAGTGCTGTCTGGTGGTACCACCATGTACCCAGGCATTGCTGACAGGATGCAGAAGGAGATCACAGCCCTAGCACCTAGCACGATGAAGATTAAGATCATTGCTCCCCCTGAGCGCAA
Trigger_672	0.0053257	0.010468	0.311024	52	1.3749	GGGACCTGACAGACTACCTCATGAAGATCCTGACTGAACGGGGCTACAGCTTTACCACCACTGCTGAGAGGGAAATTGTTCGTGACATAAAGGAGAAGCTGTGCTATGTTGCCCTGGATTTTGAGCAAGAAATGGCTACTGCTGCATCATCTTCCTCCTTGGAGAAGAGTTACGAGCTGCCCGACGGGCAGGTGATCACCATTGGCAATGAGCGGTTCCGGTGTCCGGAGGCACTCT
Trigger_1168	0.0067836	0.013153	0.377689	53	0.75608	ACTGTCCACCTTCCAGCAGATGTGGATCAGCAAGCAGGAGTATGATGAGTCAGGCCCCTCCATCGTCCACCGCAAATGCTTCTAGATGGACTGAGCAGGTGCCAGGCATCTGCTGCATGAGCTGATATTGAAGTATCAATTTGCCCTGGCAAATGTACACACCTCATGCTAGCCTCATGAAACTGGAATAAGCCTTTGAAAAGAAATTTGTCCTTGAAGCTTGTATCTGATATCAGC
Trigger_688	0.0068906	0.013384	0.377689	54	0.7769	CCTCATGAAGATCCTGACTGAACGGGGCTACAGCTTTACCACCACTGCTGAGAGGGAAATTGTTCGTGACATAAAGGAGAAGCTGTGCTATGTTGCCCTGGATTTTGAGCAAGAAATGGCTACTGCTGCATCATCTTCCTCCTTGGAGAAGAGTTACGAGCTGCCCGACGGGCAGGTGATCACCATTGGCAATGAGCGGTTCCGGTGTCCGGAGGCACTCTTCCAGCCTTCCTTCCT
Trigger_562	0.0069985	0.01357	0.377689	55	0.9393	GCGCACCACTGGCATTGTCATGGACTCTGGTGACGGGGTCACACACACAGTGCCCATCTATGAGGGCTACGCCCTTCCCCACGCCATCTTGCGTCTGGACCTGGCTGGCCGGGACCTGACAGACTACCTCATGAAGATCCTGACTGAACGGGGCTACAGCTTTACCACCACTGCTGAGAGGGAAATTGTTCGTGACATAAAGGAGAAGCTGTGCTATGTTGCCCTGGATTTTGAGCA
Trigger_756	0.0071072	0.013749	0.377689	56	0.68755	ACATAAAGGAGAAGCTGTGCTATGTTGCCCTGGATTTTGAGCAAGAAATGGCTACTGCTGCATCATCTTCCTCCTTGGAGAAGAGTTACGAGCTGCCCGACGGGCAGGTGATCACCATTGGCAATGAGCGGTTCCGGTGTCCGGAGGCACTCTTCCAGCCTTCCTTCCTGGGCATGGAGTCCTGTGGTATCCATGAGACCACTTTCAACTCCATCATGAAGTGTGATGTGGATATCC
Trigger_619	0.0072167	0.013941	0.377689	57	0.7418	CTATGAGGGCTACGCCCTTCCCCACGCCATCTTGCGTCTGGACCTGGCTGGCCGGGACCTGACAGACTACCTCATGAAGATCCTGACTGAACGGGGCTACAGCTTTACCACCACTGCTGAGAGGGAAATTGTTCGTGACATAAAGGAGAAGCTGTGCTATGTTGCCCTGGATTTTGAGCAAGAAATGGCTACTGCTGCATCATCTTCCTCCTTGGAGAAGAGTTACGAGCTGCCCGA
Trigger_700	0.0073271	0.014179	0.377689	58	0.50381	CCTGACTGAACGGGGCTACAGCTTTACCACCACTGCTGAGAGGGAAATTGTTCGTGACATAAAGGAGAAGCTGTGCTATGTTGCCCTGGATTTTGAGCAAGAAATGGCTACTGCTGCATCATCTTCCTCCTTGGAGAAGAGTTACGAGCTGCCCGACGGGCAGGTGATCACCATTGGCAATGAGCGGTTCCGGTGTCCGGAGGCACTCTTCCAGCCTTCCTTCCTGGGCATGGAGTC
Trigger_528	0.0079493	0.015319	0.401158	59	0.41884	CCATTCAGGCGGTGCTGTCCTTGTATGCATCTGGGCGCACCACTGGCATTGTCATGGACTCTGGTGACGGGGTCACACACACAGTGCCCATCTATGAGGGCTACGCCCTTCCCCACGCCATCTTGCGTCTGGACCTGGCTGGCCGGGACCTGACAGACTACCTCATGAAGATCCTGACTGAACGGGGCTACAGCTTTACCACCACTGCTGAGAGGGAAATTGTTCGTGACATAAAGG
Trigger_553	0.0081818	0.015781	0.40602	60	0.53373	TGCATCTGGGCGCACCACTGGCATTGTCATGGACTCTGGTGACGGGGTCACACACACAGTGCCCATCTATGAGGGCTACGCCCTTCCCCACGCCATCTTGCGTCTGGACCTGGCTGGCCGGGACCTGACAGACTACCTCATGAAGATCCTGACTGAACGGGGCTACAGCTTTACCACCACTGCTGAGAGGGAAATTGTTCGTGACATAAAGGAGAAGCTGTGCTATGTTGCCCTGGA
Trigger_942	0.0084176	0.016184	0.40602	61	0.93877	GTATCCATGAGACCACTTTCAACTCCATCATGAAGTGTGATGTGGATATCCGCAAAGACCTGTATGCCAATACAGTGCTGTCTGGTGGTACCACCATGTACCCAGGCATTGCTGACAGGATGCAGAAGGAGATCACAGCCCTAGCACCTAGCACGATGAAGATTAAGATCATTGCTCCCCCTGAGCGCAAGTACTCAGTCTGGATCGGTGGCTCCATTCTGGCCTCACTGTCCACCT
Trigger_697	0.0084771	0.016293	0.40602	62	0.76498	GATCCTGACTGAACGGGGCTACAGCTTTACCACCACTGCTGAGAGGGAAATTGTTCGTGACATAAAGGAGAAGCTGTGCTATGTTGCCCTGGATTTTGAGCAAGAAATGGCTACTGCTGCATCATCTTCCTCCTTGGAGAAGAGTTACGAGCTGCCCGACGGGCAGGTGATCACCATTGGCAATGAGCGGTTCCGGTGTCCGGAGGCACTCTTCCAGCCTTCCTTCCTGGGCATGGA
Trigger_1167	0.0090219	0.017197	0.417002	63	0.62235	CACTGTCCACCTTCCAGCAGATGTGGATCAGCAAGCAGGAGTATGATGAGTCAGGCCCCTCCATCGTCCACCGCAAATGCTTCTAGATGGACTGAGCAGGTGCCAGGCATCTGCTGCATGAGCTGATATTGAAGTATCAATTTGCCCTGGCAAATGTACACACCTCATGCTAGCCTCATGAAACTGGAATAAGCCTTTGAAAAGAAATTTGTCCTTGAAGCTTGTATCTGATATCAG
Trigger_1354	0.0090835	0.017274	0.417002	64	1.2658	AATAAGCCTTTGAAAAGAAATTTGTCCTTGAAGCTTGTATCTGATATCAGCACTGGATCGTAGAACTTGTTGCTGATTTTTGACCTTGTATTCAAGTTAACTGCTCCCTTGGTATATGTTTAATACCCTGTGCATATCTTGATTTAGTCCTTAGTTCATGTGGCTCGGTCACTTGGGGGCTGGGGAGAGCACGCTGTAGATGAGAAAGCCCCAGCCTGGTGGATCTCTGTGAGCACC
Trigger_1510	0.0094574	0.018004	0.427951	65	0.95781	CATGTGGCTCGGTCACTTGGGGGCTGGGGAGAGCACGCTGTAGATGAGAAAGCCCCAGCCTGGTGGATCTCTGTGAGCACCACTGAGTGATCTGTGCAGGGTATTAACCAACAGCAGACTTCCAGGATTTCCTGAGGCTGGCAAGGGTTCCTGAACCAGTTACCACTCCTTCTTGCCAGTCTAACAGGGTGGGAAAGTCCGAGCCTTAGGACCCAGTTTCAGTTCTGGTTTCTTCCC
Trigger_220	0.0099677	0.019068	0.443106	66	0.79121	TTCCATCGTAGGGCGCCCCCGACACCAGGGCGTCATGGTGGGCATGGGCCAGAAAGACTCATACGTGGGTGACGAGGCCCAGAGCAAGAGGGGTATCCTGACCCTGAAGTACCCTATCGAACACGGCATTGTCACTAACTGGGACGACATGGAGAAGATCTGGCACCACACCTTCTACAATGAGCTGCGTGTGGCTCCTGAGGAGCACCCGGTGCTTCTGACCGAGGCCCCCCTGAA
Trigger_1151	0.010032	0.019216	0.443106	67	1.142	GGCTCCATTCTGGCCTCACTGTCCACCTTCCAGCAGATGTGGATCAGCAAGCAGGAGTATGATGAGTCAGGCCCCTCCATCGTCCACCGCAAATGCTTCTAGATGGACTGAGCAGGTGCCAGGCATCTGCTGCATGAGCTGATATTGAAGTATCAATTTGCCCTGGCAAATGTACACACCTCATGCTAGCCTCATGAAACTGGAATAAGCCTTTGAAAAGAAATTTGTCCTTGAAGC
Trigger_832	0.010162	0.019542	0.444016	68	0.76978	GGAGAAGAGTTACGAGCTGCCCGACGGGCAGGTGATCACCATTGGCAATGAGCGGTTCCGGTGTCCGGAGGCACTCTTCCAGCCTTCCTTCCTGGGCATGGAGTCCTGTGGTATCCATGAGACCACTTTCAACTCCATCATGAAGTGTGATGTGGATATCCGCAAAGACCTGTATGCCAATACAGTGCTGTCTGGTGGTACCACCATGTACCCAGGCATTGCTGACAGGATGCAGAA
Trigger_678	0.011295	0.021407	0.479337	69	1.3085	TGACAGACTACCTCATGAAGATCCTGACTGAACGGGGCTACAGCTTTACCACCACTGCTGAGAGGGAAATTGTTCGTGACATAAAGGAGAAGCTGTGCTATGTTGCCCTGGATTTTGAGCAAGAAATGGCTACTGCTGCATCATCTTCCTCCTTGGAGAAGAGTTACGAGCTGCCCGACGGGCAGGTGATCACCATTGGCAATGAGCGGTTCCGGTGTCCGGAGGCACTCTTCCAGC
Trigger_997	0.011684	0.022131	0.488472	70	1.0826	AGACCTGTATGCCAATACAGTGCTGTCTGGTGGTACCACCATGTACCCAGGCATTGCTGACAGGATGCAGAAGGAGATCACAGCCCTAGCACCTAGCACGATGAAGATTAAGATCATTGCTCCCCCTGAGCGCAAGTACTCAGTCTGGATCGGTGGCTCCATTCTGGCCTCACTGTCCACCTTCCAGCAGATGTGGATCAGCAAGCAGGAGTATGATGAGTCAGGCCCCTCCATCGT
Trigger_580	0.012001	0.022708	0.494143	71	0.67181	CATGGACTCTGGTGACGGGGTCACACACACAGTGCCCATCTATGAGGGCTACGCCCTTCCCCACGCCATCTTGCGTCTGGACCTGGCTGGCCGGGACCTGACAGACTACCTCATGAAGATCCTGACTGAACGGGGCTACAGCTTTACCACCACTGCTGAGAGGGAAATTGTTCGTGACATAAAGGAGAAGCTGTGCTATGTTGCCCTGGATTTTGAGCAAGAAATGGCTACTGCTGC
Trigger_282	0.01272	0.024073	0.512614	72	0.83776	ACGTGGGTGACGAGGCCCAGAGCAAGAGGGGTATCCTGACCCTGAAGTACCCTATCGAACACGGCATTGTCACTAACTGGGACGACATGGAGAAGATCTGGCACCACACCTTCTACAATGAGCTGCGTGTGGCTCCTGAGGAGCACCCGGTGCTTCTGACCGAGGCCCCCCTGAACCCCAAAGCTAACAGAGAGAAGATGACGCAGATAATGTTTGAAACCTTCAATACCCCAGCCA
Trigger_361	0.012793	0.024221	0.512614	73	0.744	GGACGACATGGAGAAGATCTGGCACCACACCTTCTACAATGAGCTGCGTGTGGCTCCTGAGGAGCACCCGGTGCTTCTGACCGAGGCCCCCCTGAACCCCAAAGCTAACAGAGAGAAGATGACGCAGATAATGTTTGAAACCTTCAATACCCCAGCCATGTACGTGGCCATTCAGGCGGTGCTGTCCTTGTATGCATCTGGGCGCACCACTGGCATTGTCATGGACTCTGGTGACGG
Trigger_966	0.013311	0.024996	0.521876	74	0.74626	CCATCATGAAGTGTGATGTGGATATCCGCAAAGACCTGTATGCCAATACAGTGCTGTCTGGTGGTACCACCATGTACCCAGGCATTGCTGACAGGATGCAGAAGGAGATCACAGCCCTAGCACCTAGCACGATGAAGATTAAGATCATTGCTCCCCCTGAGCGCAAGTACTCAGTCTGGATCGGTGGCTCCATTCTGGCCTCACTGTCCACCTTCCAGCAGATGTGGATCAGCAAGC
Trigger_583	0.013763	0.025765	0.530126	75	0.64046	GGACTCTGGTGACGGGGTCACACACACAGTGCCCATCTATGAGGGCTACGCCCTTCCCCACGCCATCTTGCGTCTGGACCTGGCTGGCCGGGACCTGACAGACTACCTCATGAAGATCCTGACTGAACGGGGCTACAGCTTTACCACCACTGCTGAGAGGGAAATTGTTCGTGACATAAAGGAGAAGCTGTGCTATGTTGCCCTGGATTTTGAGCAAGAAATGGCTACTGCTGCATC
Trigger_1616	0.014145	0.02638	0.530126	76	0.45457	ACCAACAGCAGACTTCCAGGATTTCCTGAGGCTGGCAAGGGTTCCTGAACCAGTTACCACTCCTTCTTGCCAGTCTAACAGGGTGGGAAAGTCCGAGCCTTAGGACCCAGTTTCAGTTCTGGTTTCTTCCCTCCTGACCACCATCGGTTGTTAGTTGCCTTGAGTTGGGAACGTTTGCATCGACACCTGTAAATGTATTCATTCTTTAATTTATGTAAGGTTTTTTGTACTCAATTC
Trigger_642	0.014299	0.026624	0.530126	77	0.7799	ACGCCATCTTGCGTCTGGACCTGGCTGGCCGGGACCTGACAGACTACCTCATGAAGATCCTGACTGAACGGGGCTACAGCTTTACCACCACTGCTGAGAGGGAAATTGTTCGTGACATAAAGGAGAAGCTGTGCTATGTTGCCCTGGATTTTGAGCAAGAAATGGCTACTGCTGCATCATCTTCCTCCTTGGAGAAGAGTTACGAGCTGCCCGACGGGCAGGTGATCACCATTGGCA
Trigger_157	0.014454	0.026963	0.530126	78	0.45217	CAATGGCTCCGGCATGTGCAAAGCCGGCTTTGCTGGCGACGACGCCCCCAGGGCCGTGTTCCCTTCCATCGTAGGGCGCCCCCGACACCAGGGCGTCATGGTGGGCATGGGCCAGAAAGACTCATACGTGGGTGACGAGGCCCAGAGCAAGAGGGGTATCCTGACCCTGAAGTACCCTATCGAACACGGCATTGTCACTAACTGGGACGACATGGAGAAGATCTGGCACCACACCTT
Trigger_996	0.014571	0.027149	0.530126	79	1.0893	AAGACCTGTATGCCAATACAGTGCTGTCTGGTGGTACCACCATGTACCCAGGCATTGCTGACAGGATGCAGAAGGAGATCACAGCCCTAGCACCTAGCACGATGAAGATTAAGATCATTGCTCCCCCTGAGCGCAAGTACTCAGTCTGGATCGGTGGCTCCATTCTGGCCTCACTGTCCACCTTCCAGCAGATGTGGATCAGCAAGCAGGAGTATGATGAGTCAGGCCCCTCCATCG
Trigger_1124	0.014767	0.027482	0.530126	80	0.62376	GAGCGCAAGTACTCAGTCTGGATCGGTGGCTCCATTCTGGCCTCACTGTCCACCTTCCAGCAGATGTGGATCAGCAAGCAGGAGTATGATGAGTCAGGCCCCTCCATCGTCCACCGCAAATGCTTCTAGATGGACTGAGCAGGTGCCAGGCATCTGCTGCATGAGCTGATATTGAAGTATCAATTTGCCCTGGCAAATGTACACACCTCATGCTAGCCTCATGAAACTGGAATAAGC
Trigger_1011	0.015004	0.027873	0.530126	81	0.7633	ATACAGTGCTGTCTGGTGGTACCACCATGTACCCAGGCATTGCTGACAGGATGCAGAAGGAGATCACAGCCCTAGCACCTAGCACGATGAAGATTAAGATCATTGCTCCCCCTGAGCGCAAGTACTCAGTCTGGATCGGTGGCTCCATTCTGGCCTCACTGTCCACCTTCCAGCAGATGTGGATCAGCAAGCAGGAGTATGATGAGTCAGGCCCCTCCATCGTCCACCGCAAATGCT
Trigger_948	0.015153	0.028136	0.530126	82	1.2974	ATGAGACCACTTTCAACTCCATCATGAAGTGTGATGTGGATATCCGCAAAGACCTGTATGCCAATACAGTGCTGTCTGGTGGTACCACCATGTACCCAGGCATTGCTGACAGGATGCAGAAGGAGATCACAGCCCTAGCACCTAGCACGATGAAGATTAAGATCATTGCTCCCCCTGAGCGCAAGTACTCAGTCTGGATCGGTGGCTCCATTCTGGCCTCACTGTCCACCTTCCAGC
Trigger_858	0.015323	0.028489	0.530299	83	0.95499	GGCAGGTGATCACCATTGGCAATGAGCGGTTCCGGTGTCCGGAGGCACTCTTCCAGCCTTCCTTCCTGGGCATGGAGTCCTGTGGTATCCATGAGACCACTTTCAACTCCATCATGAAGTGTGATGTGGATATCCGCAAAGACCTGTATGCCAATACAGTGCTGTCTGGTGGTACCACCATGTACCCAGGCATTGCTGACAGGATGCAGAAGGAGATCACAGCCCTAGCACCTAGCA
Trigger_17	0.016382	0.030296	0.54747	84	0.41186	CGCTTAAATAGCGGCGGGGGAGGCCGCGGTCGGTCTCACACTCCGCCGCCGGCTTACACTGCGCTTCTTGCCGCTCCTCCGTCGCCGCCGCGTCCTTCGCCGATCGCAATGGAAGAAGAAATCGCCGCACTCGTCATTGACAATGGCTCCGGCATGTGCAAAGCCGGCTTTGCTGGCGACGACGCCCCCAGGGCCGTGTTCCCTTCCATCGTAGGGCGCCCCCGACACCAGGGCGTC
Trigger_613	0.016883	0.03111	0.54747	85	0.46898	GCCCATCTATGAGGGCTACGCCCTTCCCCACGCCATCTTGCGTCTGGACCTGGCTGGCCGGGACCTGACAGACTACCTCATGAAGATCCTGACTGAACGGGGCTACAGCTTTACCACCACTGCTGAGAGGGAAATTGTTCGTGACATAAAGGAGAAGCTGTGCTATGTTGCCCTGGATTTTGAGCAAGAAATGGCTACTGCTGCATCATCTTCCTCCTTGGAGAAGAGTTACGAGCT
Trigger_275	0.016967	0.031257	0.54747	86	0.54229	GACTCATACGTGGGTGACGAGGCCCAGAGCAAGAGGGGTATCCTGACCCTGAAGTACCCTATCGAACACGGCATTGTCACTAACTGGGACGACATGGAGAAGATCTGGCACCACACCTTCTACAATGAGCTGCGTGTGGCTCCTGAGGAGCACCCGGTGCTTCTGACCGAGGCCCCCCTGAACCCCAAAGCTAACAGAGAGAAGATGACGCAGATAATGTTTGAAACCTTCAATACC
Trigger_693	0.017052	0.031411	0.54747	87	0.74372	TGAAGATCCTGACTGAACGGGGCTACAGCTTTACCACCACTGCTGAGAGGGAAATTGTTCGTGACATAAAGGAGAAGCTGTGCTATGTTGCCCTGGATTTTGAGCAAGAAATGGCTACTGCTGCATCATCTTCCTCCTTGGAGAAGAGTTACGAGCTGCCCGACGGGCAGGTGATCACCATTGGCAATGAGCGGTTCCGGTGTCCGGAGGCACTCTTCCAGCCTTCCTTCCTGGGCA
Trigger_609	0.017136	0.031545	0.54747	88	0.61729	CAGTGCCCATCTATGAGGGCTACGCCCTTCCCCACGCCATCTTGCGTCTGGACCTGGCTGGCCGGGACCTGACAGACTACCTCATGAAGATCCTGACTGAACGGGGCTACAGCTTTACCACCACTGCTGAGAGGGAAATTGTTCGTGACATAAAGGAGAAGCTGTGCTATGTTGCCCTGGATTTTGAGCAAGAAATGGCTACTGCTGCATCATCTTCCTCCTTGGAGAAGAGTTACG
Trigger_632	0.017221	0.031725	0.54747	89	0.45154	GCCCTTCCCCACGCCATCTTGCGTCTGGACCTGGCTGGCCGGGACCTGACAGACTACCTCATGAAGATCCTGACTGAACGGGGCTACAGCTTTACCACCACTGCTGAGAGGGAAATTGTTCGTGACATAAAGGAGAAGCTGTGCTATGTTGCCCTGGATTTTGAGCAAGAAATGGCTACTGCTGCATCATCTTCCTCCTTGGAGAAGAGTTACGAGCTGCCCGACGGGCAGGTGATC
Trigger_865	0.017306	0.031891	0.54747	90	1.0657	GATCACCATTGGCAATGAGCGGTTCCGGTGTCCGGAGGCACTCTTCCAGCCTTCCTTCCTGGGCATGGAGTCCTGTGGTATCCATGAGACCACTTTCAACTCCATCATGAAGTGTGATGTGGATATCCGCAAAGACCTGTATGCCAATACAGTGCTGTCTGGTGGTACCACCATGTACCCAGGCATTGCTGACAGGATGCAGAAGGAGATCACAGCCCTAGCACCTAGCACGATGAA
Trigger_579	0.018256	0.033487	0.568545	91	0.40097	TCATGGACTCTGGTGACGGGGTCACACACACAGTGCCCATCTATGAGGGCTACGCCCTTCCCCACGCCATCTTGCGTCTGGACCTGGCTGGCCGGGACCTGACAGACTACCTCATGAAGATCCTGACTGAACGGGGCTACAGCTTTACCACCACTGCTGAGAGGGAAATTGTTCGTGACATAAAGGAGAAGCTGTGCTATGTTGCCCTGGATTTTGAGCAAGAAATGGCTACTGCTG
Trigger_741	0.018431	0.033859	0.568607	92	0.97255	GGGAAATTGTTCGTGACATAAAGGAGAAGCTGTGCTATGTTGCCCTGGATTTTGAGCAAGAAATGGCTACTGCTGCATCATCTTCCTCCTTGGAGAAGAGTTACGAGCTGCCCGACGGGCAGGTGATCACCATTGGCAATGAGCGGTTCCGGTGTCCGGAGGCACTCTTCCAGCCTTCCTTCCTGGGCATGGAGTCCTGTGGTATCCATGAGACCACTTTCAACTCCATCATGAAGT
Trigger_305	0.019003	0.034871	0.579314	93	1.2354	AAGAGGGGTATCCTGACCCTGAAGTACCCTATCGAACACGGCATTGTCACTAACTGGGACGACATGGAGAAGATCTGGCACCACACCTTCTACAATGAGCTGCGTGTGGCTCCTGAGGAGCACCCGGTGCTTCTGACCGAGGCCCCCCTGAACCCCAAAGCTAACAGAGAGAAGATGACGCAGATAATGTTTGAAACCTTCAATACCCCAGCCATGTACGTGGCCATTCAGGCGGTG
Trigger_1030	0.01941	0.035698	0.586739	94	0.55886	TACCACCATGTACCCAGGCATTGCTGACAGGATGCAGAAGGAGATCACAGCCCTAGCACCTAGCACGATGAAGATTAAGATCATTGCTCCCCCTGAGCGCAAGTACTCAGTCTGGATCGGTGGCTCCATTCTGGCCTCACTGTCCACCTTCCAGCAGATGTGGATCAGCAAGCAGGAGTATGATGAGTCAGGCCCCTCCATCGTCCACCGCAAATGCTTCTAGATGGACTGAGCAGG
Trigger_646	0.019682	0.036172	0.588275	95	0.56888	CATCTTGCGTCTGGACCTGGCTGGCCGGGACCTGACAGACTACCTCATGAAGATCCTGACTGAACGGGGCTACAGCTTTACCACCACTGCTGAGAGGGAAATTGTTCGTGACATAAAGGAGAAGCTGTGCTATGTTGCCCTGGATTTTGAGCAAGAAATGGCTACTGCTGCATCATCTTCCTCCTTGGAGAAGAGTTACGAGCTGCCCGACGGGCAGGTGATCACCATTGGCAATGA
Trigger_709	0.020507	0.037838	0.608962	96	0.46045	ACGGGGCTACAGCTTTACCACCACTGCTGAGAGGGAAATTGTTCGTGACATAAAGGAGAAGCTGTGCTATGTTGCCCTGGATTTTGAGCAAGAAATGGCTACTGCTGCATCATCTTCCTCCTTGGAGAAGAGTTACGAGCTGCCCGACGGGCAGGTGATCACCATTGGCAATGAGCGGTTCCGGTGTCCGGAGGCACTCTTCCAGCCTTCCTTCCTGGGCATGGAGTCCTGTGGTAT
Trigger_969	0.02135	0.039191	0.624222	97	0.52966	TCATGAAGTGTGATGTGGATATCCGCAAAGACCTGTATGCCAATACAGTGCTGTCTGGTGGTACCACCATGTACCCAGGCATTGCTGACAGGATGCAGAAGGAGATCACAGCCCTAGCACCTAGCACGATGAAGATTAAGATCATTGCTCCCCCTGAGCGCAAGTACTCAGTCTGGATCGGTGGCTCCATTCTGGCCTCACTGTCCACCTTCCAGCAGATGTGGATCAGCAAGCAGG
Trigger_1387	0.021921	0.040184	0.628663	98	0.69853	CTTGTATCTGATATCAGCACTGGATCGTAGAACTTGTTGCTGATTTTTGACCTTGTATTCAAGTTAACTGCTCCCTTGGTATATGTTTAATACCCTGTGCATATCTTGATTTAGTCCTTAGTTCATGTGGCTCGGTCACTTGGGGGCTGGGGAGAGCACGCTGTAGATGAGAAAGCCCCAGCCTGGTGGATCTCTGTGAGCACCACTGAGTGATCTGTGCAGGGTATTAACCAACAG
Trigger_607	0.022017	0.04037	0.628663	99	0.37373	CACAGTGCCCATCTATGAGGGCTACGCCCTTCCCCACGCCATCTTGCGTCTGGACCTGGCTGGCCGGGACCTGACAGACTACCTCATGAAGATCCTGACTGAACGGGGCTACAGCTTTACCACCACTGCTGAGAGGGAAATTGTTCGTGACATAAAGGAGAAGCTGTGCTATGTTGCCCTGGATTTTGAGCAAGAAATGGCTACTGCTGCATCATCTTCCTCCTTGGAGAAGAGTTA
Trigger_945	0.02221	0.04069	0.628663	100	0.41321	TCCATGAGACCACTTTCAACTCCATCATGAAGTGTGATGTGGATATCCGCAAAGACCTGTATGCCAATACAGTGCTGTCTGGTGGTACCACCATGTACCCAGGCATTGCTGACAGGATGCAGAAGGAGATCACAGCCCTAGCACCTAGCACGATGAAGATTAAGATCATTGCTCCCCCTGAGCGCAAGTACTCAGTCTGGATCGGTGGCTCCATTCTGGCCTCACTGTCCACCTTCC
Trigger_290	0.023382	0.042863	0.655628	101	0.43836	GACGAGGCCCAGAGCAAGAGGGGTATCCTGACCCTGAAGTACCCTATCGAACACGGCATTGTCACTAACTGGGACGACATGGAGAAGATCTGGCACCACACCTTCTACAATGAGCTGCGTGTGGCTCCTGAGGAGCACCCGGTGCTTCTGACCGAGGCCCCCCTGAACCCCAAAGCTAACAGAGAGAAGATGACGCAGATAATGTTTGAAACCTTCAATACCCCAGCCATGTACGTG
Trigger_1552	0.02378	0.043574	0.655628	102	0.60324	GATGAGAAAGCCCCAGCCTGGTGGATCTCTGTGAGCACCACTGAGTGATCTGTGCAGGGTATTAACCAACAGCAGACTTCCAGGATTTCCTGAGGCTGGCAAGGGTTCCTGAACCAGTTACCACTCCTTCTTGCCAGTCTAACAGGGTGGGAAAGTCCGAGCCTTAGGACCCAGTTTCAGTTCTGGTTTCTTCCCTCCTGACCACCATCGGTTGTTAGTTGCCTTGAGTTGGGAACG
Trigger_180	0.02388	0.043709	0.655628	103	0.3189	CCGGCTTTGCTGGCGACGACGCCCCCAGGGCCGTGTTCCCTTCCATCGTAGGGCGCCCCCGACACCAGGGCGTCATGGTGGGCATGGGCCAGAAAGACTCATACGTGGGTGACGAGGCCCAGAGCAAGAGGGGTATCCTGACCCTGAAGTACCCTATCGAACACGGCATTGTCACTAACTGGGACGACATGGAGAAGATCTGGCACCACACCTTCTACAATGAGCTGCGTGTGGCTC
Trigger_389	0.024181	0.04426	0.657511	104	0.42591	ACCTTCTACAATGAGCTGCGTGTGGCTCCTGAGGAGCACCCGGTGCTTCTGACCGAGGCCCCCCTGAACCCCAAAGCTAACAGAGAGAAGATGACGCAGATAATGTTTGAAACCTTCAATACCCCAGCCATGTACGTGGCCATTCAGGCGGTGCTGTCCTTGTATGCATCTGGGCGCACCACTGGCATTGTCATGGACTCTGGTGACGGGGTCACACACACAGTGCCCATCTATGAG
Trigger_1029	0.024484	0.045009	0.662282	105	0.68385	GTACCACCATGTACCCAGGCATTGCTGACAGGATGCAGAAGGAGATCACAGCCCTAGCACCTAGCACGATGAAGATTAAGATCATTGCTCCCCCTGAGCGCAAGTACTCAGTCTGGATCGGTGGCTCCATTCTGGCCTCACTGTCCACCTTCCAGCAGATGTGGATCAGCAAGCAGGAGTATGATGAGTCAGGCCCCTCCATCGTCCACCGCAAATGCTTCTAGATGGACTGAGCAG
Trigger_752	0.024993	0.045894	0.664986	106	0.36392	CGTGACATAAAGGAGAAGCTGTGCTATGTTGCCCTGGATTTTGAGCAAGAAATGGCTACTGCTGCATCATCTTCCTCCTTGGAGAAGAGTTACGAGCTGCCCGACGGGCAGGTGATCACCATTGGCAATGAGCGGTTCCGGTGTCCGGAGGCACTCTTCCAGCCTTCCTTCCTGGGCATGGAGTCCTGTGGTATCCATGAGACCACTTTCAACTCCATCATGAAGTGTGATGTGGAT
Random_1772	0.025095	0.046054	0.664986	107	0.50902	CCTGGCTGCATGTTTATGTCGATACGCCTGCAATACTTGACGAAAATATACGAAGCGGGCGGCCTGGCCGGAGCACTACCGCATCGACGCGTATTCGATTACTGGTACTAGGTTACACATACGCGCTATAGTAGACCGTCAATTTCAGCCCTCTTATCCTCGGCGTTGTGTGTCAAGTGACGTAGACCTAGATTGACTCTATGACGGTATCTGCTGATGGGTAGGGAGACCCAGAAT
Trigger_312	0.025714	0.047108	0.667782	108	0.77481	GTATCCTGACCCTGAAGTACCCTATCGAACACGGCATTGTCACTAACTGGGACGACATGGAGAAGATCTGGCACCACACCTTCTACAATGAGCTGCGTGTGGCTCCTGAGGAGCACCCGGTGCTTCTGACCGAGGCCCCCCTGAACCCCAAAGCTAACAGAGAGAAGATGACGCAGATAATGTTTGAAACCTTCAATACCCCAGCCATGTACGTGGCCATTCAGGCGGTGCTGTCCT
Trigger_699	0.026042	0.047637	0.667782	109	0.57852	TCCTGACTGAACGGGGCTACAGCTTTACCACCACTGCTGAGAGGGAAATTGTTCGTGACATAAAGGAGAAGCTGTGCTATGTTGCCCTGGATTTTGAGCAAGAAATGGCTACTGCTGCATCATCTTCCTCCTTGGAGAAGAGTTACGAGCTGCCCGACGGGCAGGTGATCACCATTGGCAATGAGCGGTTCCGGTGTCCGGAGGCACTCTTCCAGCCTTCCTTCCTGGGCATGGAGT
Trigger_416	0.026131	0.047765	0.667782	110	0.30749	CCTGAGGAGCACCCGGTGCTTCTGACCGAGGCCCCCCTGAACCCCAAAGCTAACAGAGAGAAGATGACGCAGATAATGTTTGAAACCTTCAATACCCCAGCCATGTACGTGGCCATTCAGGCGGTGCTGTCCTTGTATGCATCTGGGCGCACCACTGGCATTGTCATGGACTCTGGTGACGGGGTCACACACACAGTGCCCATCTATGAGGGCTACGCCCTTCCCCACGCCATCTTG
Trigger_369	0.026236	0.047977	0.667782	111	0.90172	TGGAGAAGATCTGGCACCACACCTTCTACAATGAGCTGCGTGTGGCTCCTGAGGAGCACCCGGTGCTTCTGACCGAGGCCCCCCTGAACCCCAAAGCTAACAGAGAGAAGATGACGCAGATAATGTTTGAAACCTTCAATACCCCAGCCATGTACGTGGCCATTCAGGCGGTGCTGTCCTTGTATGCATCTGGGCGCACCACTGGCATTGTCATGGACTCTGGTGACGGGGTCACAC
Trigger_630	0.027616	0.050354	0.692938	112	0.63899	ACGCCCTTCCCCACGCCATCTTGCGTCTGGACCTGGCTGGCCGGGACCTGACAGACTACCTCATGAAGATCCTGACTGAACGGGGCTACAGCTTTACCACCACTGCTGAGAGGGAAATTGTTCGTGACATAAAGGAGAAGCTGTGCTATGTTGCCCTGGATTTTGAGCAAGAAATGGCTACTGCTGCATCATCTTCCTCCTTGGAGAAGAGTTACGAGCTGCCCGACGGGCAGGTGA
Trigger_1000	0.027832	0.050681	0.692938	113	0.42709	CCTGTATGCCAATACAGTGCTGTCTGGTGGTACCACCATGTACCCAGGCATTGCTGACAGGATGCAGAAGGAGATCACAGCCCTAGCACCTAGCACGATGAAGATTAAGATCATTGCTCCCCCTGAGCGCAAGTACTCAGTCTGGATCGGTGGCTCCATTCTGGCCTCACTGTCCACCTTCCAGCAGATGTGGATCAGCAAGCAGGAGTATGATGAGTCAGGCCCCTCCATCGTCCA
Trigger_324	0.028593	0.051911	0.703535	114	0.5862	TGAAGTACCCTATCGAACACGGCATTGTCACTAACTGGGACGACATGGAGAAGATCTGGCACCACACCTTCTACAATGAGCTGCGTGTGGCTCCTGAGGAGCACCCGGTGCTTCTGACCGAGGCCCCCCTGAACCCCAAAGCTAACAGAGAGAAGATGACGCAGATAATGTTTGAAACCTTCAATACCCCAGCCATGTACGTGGCCATTCAGGCGGTGCTGTCCTTGTATGCATCTG
Trigger_1692	0.029475	0.05352	0.715645	115	0.51953	AACAGGGTGGGAAAGTCCGAGCCTTAGGACCCAGTTTCAGTTCTGGTTTCTTCCCTCCTGACCACCATCGGTTGTTAGTTGCCTTGAGTTGGGAACGTTTGCATCGACACCTGTAAATGTATTCATTCTTTAATTTATGTAAGGTTTTTTGTACTCAATTCTTTAAGAAATGACAAATTTTGGTTTTCTACTGTTCAATGAGAACATTAGGCCCCAGCAACACGTCATTGTGTAAAG
Trigger_1125	0.029586	0.053731	0.715645	116	0.80282	AGCGCAAGTACTCAGTCTGGATCGGTGGCTCCATTCTGGCCTCACTGTCCACCTTCCAGCAGATGTGGATCAGCAAGCAGGAGTATGATGAGTCAGGCCCCTCCATCGTCCACCGCAAATGCTTCTAGATGGACTGAGCAGGTGCCAGGCATCTGCTGCATGAGCTGATATTGAAGTATCAATTTGCCCTGGCAAATGTACACACCTCATGCTAGCCTCATGAAACTGGAATAAGCC
Trigger_649	0.029871	0.05425	0.716383	117	0.91967	CTTGCGTCTGGACCTGGCTGGCCGGGACCTGACAGACTACCTCATGAAGATCCTGACTGAACGGGGCTACAGCTTTACCACCACTGCTGAGAGGGAAATTGTTCGTGACATAAAGGAGAAGCTGTGCTATGTTGCCCTGGATTTTGAGCAAGAAATGGCTACTGCTGCATCATCTTCCTCCTTGGAGAAGAGTTACGAGCTGCCCGACGGGCAGGTGATCACCATTGGCAATGAGCG
Trigger_718	0.030371	0.05518	0.719403	118	0.39135	CAGCTTTACCACCACTGCTGAGAGGGAAATTGTTCGTGACATAAAGGAGAAGCTGTGCTATGTTGCCCTGGATTTTGAGCAAGAAATGGCTACTGCTGCATCATCTTCCTCCTTGGAGAAGAGTTACGAGCTGCCCGACGGGCAGGTGATCACCATTGGCAATGAGCGGTTCCGGTGTCCGGAGGCACTCTTCCAGCCTTCCTTCCTGGGCATGGAGTCCTGTGGTATCCATGAGAC
Trigger_147	0.030484	0.05541	0.719403	119	0.40684	TCGTCATTGACAATGGCTCCGGCATGTGCAAAGCCGGCTTTGCTGGCGACGACGCCCCCAGGGCCGTGTTCCCTTCCATCGTAGGGCGCCCCCGACACCAGGGCGTCATGGTGGGCATGGGCCAGAAAGACTCATACGTGGGTGACGAGGCCCAGAGCAAGAGGGGTATCCTGACCCTGAAGTACCCTATCGAACACGGCATTGTCACTAACTGGGACGACATGGAGAAGATCTGGC
Trigger_1672	0.030824	0.056038	0.721493	120	0.37307	CCACTCCTTCTTGCCAGTCTAACAGGGTGGGAAAGTCCGAGCCTTAGGACCCAGTTTCAGTTCTGGTTTCTTCCCTCCTGACCACCATCGGTTGTTAGTTGCCTTGAGTTGGGAACGTTTGCATCGACACCTGTAAATGTATTCATTCTTTAATTTATGTAAGGTTTTTTGTACTCAATTCTTTAAGAAATGACAAATTTTGGTTTTCTACTGTTCAATGAGAACATTAGGCCCCAG
Trigger_435	0.032086	0.058313	0.726161	121	0.54915	TTCTGACCGAGGCCCCCCTGAACCCCAAAGCTAACAGAGAGAAGATGACGCAGATAATGTTTGAAACCTTCAATACCCCAGCCATGTACGTGGCCATTCAGGCGGTGCTGTCCTTGTATGCATCTGGGCGCACCACTGGCATTGTCATGGACTCTGGTGACGGGGTCACACACACAGTGCCCATCTATGAGGGCTACGCCCTTCCCCACGCCATCTTGCGTCTGGACCTGGCTGGCC
Trigger_965	0.032202	0.058499	0.726161	122	0.50463	TCCATCATGAAGTGTGATGTGGATATCCGCAAAGACCTGTATGCCAATACAGTGCTGTCTGGTGGTACCACCATGTACCCAGGCATTGCTGACAGGATGCAGAAGGAGATCACAGCCCTAGCACCTAGCACGATGAAGATTAAGATCATTGCTCCCCCTGAGCGCAAGTACTCAGTCTGGATCGGTGGCTCCATTCTGGCCTCACTGTCCACCTTCCAGCAGATGTGGATCAGCAAG
Trigger_303	0.032435	0.058909	0.726161	123	0.49731	GCAAGAGGGGTATCCTGACCCTGAAGTACCCTATCGAACACGGCATTGTCACTAACTGGGACGACATGGAGAAGATCTGGCACCACACCTTCTACAATGAGCTGCGTGTGGCTCCTGAGGAGCACCCGGTGCTTCTGACCGAGGCCCCCCTGAACCCCAAAGCTAACAGAGAGAAGATGACGCAGATAATGTTTGAAACCTTCAATACCCCAGCCATGTACGTGGCCATTCAGGCGG
Trigger_557	0.032552	0.059159	0.726161	124	0.45774	TCTGGGCGCACCACTGGCATTGTCATGGACTCTGGTGACGGGGTCACACACACAGTGCCCATCTATGAGGGCTACGCCCTTCCCCACGCCATCTTGCGTCTGGACCTGGCTGGCCGGGACCTGACAGACTACCTCATGAAGATCCTGACTGAACGGGGCTACAGCTTTACCACCACTGCTGAGAGGGAAATTGTTCGTGACATAAAGGAGAAGCTGTGCTATGTTGCCCTGGATTTT
Trigger_1363	0.032669	0.059377	0.726161	125	0.58153	TTGAAAAGAAATTTGTCCTTGAAGCTTGTATCTGATATCAGCACTGGATCGTAGAACTTGTTGCTGATTTTTGACCTTGTATTCAAGTTAACTGCTCCCTTGGTATATGTTTAATACCCTGTGCATATCTTGATTTAGTCCTTAGTTCATGTGGCTCGGTCACTTGGGGGCTGGGGAGAGCACGCTGTAGATGAGAAAGCCCCAGCCTGGTGGATCTCTGTGAGCACCACTGAGTGA
Trigger_1012	0.032786	0.05964	0.726161	126	0.38522	TACAGTGCTGTCTGGTGGTACCACCATGTACCCAGGCATTGCTGACAGGATGCAGAAGGAGATCACAGCCCTAGCACCTAGCACGATGAAGATTAAGATCATTGCTCCCCCTGAGCGCAAGTACTCAGTCTGGATCGGTGGCTCCATTCTGGCCTCACTGTCCACCTTCCAGCAGATGTGGATCAGCAAGCAGGAGTATGATGAGTCAGGCCCCTCCATCGTCCACCGCAAATGCTT
Trigger_42	0.033138	0.060249	0.726161	127	0.33674	GCGGTCGGTCTCACACTCCGCCGCCGGCTTACACTGCGCTTCTTGCCGCTCCTCCGTCGCCGCCGCGTCCTTCGCCGATCGCAATGGAAGAAGAAATCGCCGCACTCGTCATTGACAATGGCTCCGGCATGTGCAAAGCCGGCTTTGCTGGCGACGACGCCCCCAGGGCCGTGTTCCCTTCCATCGTAGGGCGCCCCCGACACCAGGGCGTCATGGTGGGCATGGGCCAGAAAGACT
Random_1768	0.033256	0.060428	0.726161	128	0.44794	CGTGCGTACAACCTAATTATCTTTTCGTGCGAAGGTCCTGGCTGCATGTTTATGTCGATACGCCTGCAATACTTGACGAAAATATACGAAGCGGGCGGCCTGGCCGGAGCACTACCGCATCGACGCGTATTCGATTACTGGTACTAGGTTACACATACGCGCTATAGTAGACCGTCAATTTCAGCCCTCTTATCCTCGGCGTTGTGTGTCAAGTGACGTAGACCTAGATTGACTCTA
Trigger_1080	0.033493	0.060781	0.726161	129	0.49502	CCCTAGCACCTAGCACGATGAAGATTAAGATCATTGCTCCCCCTGAGCGCAAGTACTCAGTCTGGATCGGTGGCTCCATTCTGGCCTCACTGTCCACCTTCCAGCAGATGTGGATCAGCAAGCAGGAGTATGATGAGTCAGGCCCCTCCATCGTCCACCGCAAATGCTTCTAGATGGACTGAGCAGGTGCCAGGCATCTGCTGCATGAGCTGATATTGAAGTATCAATTTGCCCTGG
Trigger_751	0.03373	0.061101	0.726161	130	0.29726	TCGTGACATAAAGGAGAAGCTGTGCTATGTTGCCCTGGATTTTGAGCAAGAAATGGCTACTGCTGCATCATCTTCCTCCTTGGAGAAGAGTTACGAGCTGCCCGACGGGCAGGTGATCACCATTGGCAATGAGCGGTTCCGGTGTCCGGAGGCACTCTTCCAGCCTTCCTTCCTGGGCATGGAGTCCTGTGGTATCCATGAGACCACTTTCAACTCCATCATGAAGTGTGATGTGGA
Trigger_156	0.034808	0.063004	0.743066	131	0.41273	ACAATGGCTCCGGCATGTGCAAAGCCGGCTTTGCTGGCGACGACGCCCCCAGGGCCGTGTTCCCTTCCATCGTAGGGCGCCCCCGACACCAGGGCGTCATGGTGGGCATGGGCCAGAAAGACTCATACGTGGGTGACGAGGCCCAGAGCAAGAGGGGTATCCTGACCCTGAAGTACCCTATCGAACACGGCATTGTCACTAACTGGGACGACATGGAGAAGATCTGGCACCACACCT
Trigger_154	0.035415	0.063953	0.748537	132	0.38126	TGACAATGGCTCCGGCATGTGCAAAGCCGGCTTTGCTGGCGACGACGCCCCCAGGGCCGTGTTCCCTTCCATCGTAGGGCGCCCCCGACACCAGGGCGTCATGGTGGGCATGGGCCAGAAAGACTCATACGTGGGTGACGAGGCCCAGAGCAAGAGGGGTATCCTGACCCTGAAGTACCCTATCGAACACGGCATTGTCACTAACTGGGACGACATGGAGAAGATCTGGCACCACAC
Trigger_960	0.036235	0.065356	0.757019	133	0.73539	TCAACTCCATCATGAAGTGTGATGTGGATATCCGCAAAGACCTGTATGCCAATACAGTGCTGTCTGGTGGTACCACCATGTACCCAGGCATTGCTGACAGGATGCAGAAGGAGATCACAGCCCTAGCACCTAGCACGATGAAGATTAAGATCATTGCTCCCCCTGAGCGCAAGTACTCAGTCTGGATCGGTGGCTCCATTCTGGCCTCACTGTCCACCTTCCAGCAGATGTGGATCA
Trigger_961	0.036396	0.065657	0.757019	134	0.5523	CAACTCCATCATGAAGTGTGATGTGGATATCCGCAAAGACCTGTATGCCAATACAGTGCTGTCTGGTGGTACCACCATGTACCCAGGCATTGCTGACAGGATGCAGAAGGAGATCACAGCCCTAGCACCTAGCACGATGAAGATTAAGATCATTGCTCCCCCTGAGCGCAAGTACTCAGTCTGGATCGGTGGCTCCATTCTGGCCTCACTGTCCACCTTCCAGCAGATGTGGATCAG
Trigger_439	0.036891	0.066529	0.759646	135	0.36429	GACCGAGGCCCCCCTGAACCCCAAAGCTAACAGAGAGAAGATGACGCAGATAATGTTTGAAACCTTCAATACCCCAGCCATGTACGTGGCCATTCAGGCGGTGCTGTCCTTGTATGCATCTGGGCGCACCACTGGCATTGTCATGGACTCTGGTGACGGGGTCACACACACAGTGCCCATCTATGAGGGCTACGCCCTTCCCCACGCCATCTTGCGTCTGGACCTGGCTGGCCGGGA
Trigger_351	0.03714	0.066869	0.759646	136	0.46519	TCACTAACTGGGACGACATGGAGAAGATCTGGCACCACACCTTCTACAATGAGCTGCGTGTGGCTCCTGAGGAGCACCCGGTGCTTCTGACCGAGGCCCCCCTGAACCCCAAAGCTAACAGAGAGAAGATGACGCAGATAATGTTTGAAACCTTCAATACCCCAGCCATGTACGTGGCCATTCAGGCGGTGCTGTCCTTGTATGCATCTGGGCGCACCACTGGCATTGTCATGGACT
Trigger_715	0.037767	0.068169	0.761045	137	0.41829	CTACAGCTTTACCACCACTGCTGAGAGGGAAATTGTTCGTGACATAAAGGAGAAGCTGTGCTATGTTGCCCTGGATTTTGAGCAAGAAATGGCTACTGCTGCATCATCTTCCTCCTTGGAGAAGAGTTACGAGCTGCCCGACGGGCAGGTGATCACCATTGGCAATGAGCGGTTCCGGTGTCCGGAGGCACTCTTCCAGCCTTCCTTCCTGGGCATGGAGTCCTGTGGTATCCATGA
Trigger_952	0.038141	0.068733	0.761045	138	0.65095	GACCACTTTCAACTCCATCATGAAGTGTGATGTGGATATCCGCAAAGACCTGTATGCCAATACAGTGCTGTCTGGTGGTACCACCATGTACCCAGGCATTGCTGACAGGATGCAGAAGGAGATCACAGCCCTAGCACCTAGCACGATGAAGATTAAGATCATTGCTCCCCCTGAGCGCAAGTACTCAGTCTGGATCGGTGGCTCCATTCTGGCCTCACTGTCCACCTTCCAGCAGAT
Trigger_1268	0.038525	0.069445	0.761045	139	0.32879	GCCAGGCATCTGCTGCATGAGCTGATATTGAAGTATCAATTTGCCCTGGCAAATGTACACACCTCATGCTAGCCTCATGAAACTGGAATAAGCCTTTGAAAAGAAATTTGTCCTTGAAGCTTGTATCTGATATCAGCACTGGATCGTAGAACTTGTTGCTGATTTTTGACCTTGTATTCAAGTTAACTGCTCCCTTGGTATATGTTTAATACCCTGTGCATATCTTGATTTAGTCCT
Trigger_1010	0.038775	0.069925	0.761045	140	0.93612	AATACAGTGCTGTCTGGTGGTACCACCATGTACCCAGGCATTGCTGACAGGATGCAGAAGGAGATCACAGCCCTAGCACCTAGCACGATGAAGATTAAGATCATTGCTCCCCCTGAGCGCAAGTACTCAGTCTGGATCGGTGGCTCCATTCTGGCCTCACTGTCCACCTTCCAGCAGATGTGGATCAGCAAGCAGGAGTATGATGAGTCAGGCCCCTCCATCGTCCACCGCAAATGC
Trigger_1518	0.03878	0.069932	0.761045	141	0.43587	TCGGTCACTTGGGGGCTGGGGAGAGCACGCTGTAGATGAGAAAGCCCCAGCCTGGTGGATCTCTGTGAGCACCACTGAGTGATCTGTGCAGGGTATTAACCAACAGCAGACTTCCAGGATTTCCTGAGGCTGGCAAGGGTTCCTGAACCAGTTACCACTCCTTCTTGCCAGTCTAACAGGGTGGGAAAGTCCGAGCCTTAGGACCCAGTTTCAGTTCTGGTTTCTTCCCTCCTGACC
Trigger_1581	0.039163	0.070547	0.761045	142	0.92568	TGTGAGCACCACTGAGTGATCTGTGCAGGGTATTAACCAACAGCAGACTTCCAGGATTTCCTGAGGCTGGCAAGGGTTCCTGAACCAGTTACCACTCCTTCTTGCCAGTCTAACAGGGTGGGAAAGTCCGAGCCTTAGGACCCAGTTTCAGTTCTGGTTTCTTCCCTCCTGACCACCATCGGTTGTTAGTTGCCTTGAGTTGGGAACGTTTGCATCGACACCTGTAAATGTATTCAT
Trigger_1170	0.03941	0.070983	0.761045	143	0.87155	TGTCCACCTTCCAGCAGATGTGGATCAGCAAGCAGGAGTATGATGAGTCAGGCCCCTCCATCGTCCACCGCAAATGCTTCTAGATGGACTGAGCAGGTGCCAGGCATCTGCTGCATGAGCTGATATTGAAGTATCAATTTGCCCTGGCAAATGTACACACCTCATGCTAGCCTCATGAAACTGGAATAAGCCTTTGAAAAGAAATTTGTCCTTGAAGCTTGTATCTGATATCAGCAC
Trigger_1265	0.03942	0.071015	0.761045	144	0.44558	GGTGCCAGGCATCTGCTGCATGAGCTGATATTGAAGTATCAATTTGCCCTGGCAAATGTACACACCTCATGCTAGCCTCATGAAACTGGAATAAGCCTTTGAAAAGAAATTTGTCCTTGAAGCTTGTATCTGATATCAGCACTGGATCGTAGAACTTGTTGCTGATTTTTGACCTTGTATTCAAGTTAACTGCTCCCTTGGTATATGTTTAATACCCTGTGCATATCTTGATTTAGT
Trigger_396	0.039677	0.071425	0.761045	145	0.33575	ACAATGAGCTGCGTGTGGCTCCTGAGGAGCACCCGGTGCTTCTGACCGAGGCCCCCCTGAACCCCAAAGCTAACAGAGAGAAGATGACGCAGATAATGTTTGAAACCTTCAATACCCCAGCCATGTACGTGGCCATTCAGGCGGTGCTGTCCTTGTATGCATCTGGGCGCACCACTGGCATTGTCATGGACTCTGGTGACGGGGTCACACACACAGTGCCCATCTATGAGGGCTACG
Trigger_465	0.039935	0.071918	0.761054	146	0.30747	CTAACAGAGAGAAGATGACGCAGATAATGTTTGAAACCTTCAATACCCCAGCCATGTACGTGGCCATTCAGGCGGTGCTGTCCTTGTATGCATCTGGGCGCACCACTGGCATTGTCATGGACTCTGGTGACGGGGTCACACACACAGTGCCCATCTATGAGGGCTACGCCCTTCCCCACGCCATCTTGCGTCTGGACCTGGCTGGCCGGGACCTGACAGACTACCTCATGAAGATCC
Trigger_588	0.040585	0.072976	0.76699	147	0.297	CTGGTGACGGGGTCACACACACAGTGCCCATCTATGAGGGCTACGCCCTTCCCCACGCCATCTTGCGTCTGGACCTGGCTGGCCGGGACCTGACAGACTACCTCATGAAGATCCTGACTGAACGGGGCTACAGCTTTACCACCACTGCTGAGAGGGAAATTGTTCGTGACATAAAGGAGAAGCTGTGCTATGTTGCCCTGGATTTTGAGCAAGAAATGGCTACTGCTGCATCATCTT
Trigger_1035	0.042966	0.077084	0.80469	148	0.3993	CCATGTACCCAGGCATTGCTGACAGGATGCAGAAGGAGATCACAGCCCTAGCACCTAGCACGATGAAGATTAAGATCATTGCTCCCCCTGAGCGCAAGTACTCAGTCTGGATCGGTGGCTCCATTCTGGCCTCACTGTCCACCTTCCAGCAGATGTGGATCAGCAAGCAGGAGTATGATGAGTCAGGCCCCTCCATCGTCCACCGCAAATGCTTCTAGATGGACTGAGCAGGTGCCA
Trigger_1433	0.043774	0.078538	0.81033	149	0.70517	TTGACCTTGTATTCAAGTTAACTGCTCCCTTGGTATATGTTTAATACCCTGTGCATATCTTGATTTAGTCCTTAGTTCATGTGGCTCGGTCACTTGGGGGCTGGGGAGAGCACGCTGTAGATGAGAAAGCCCCAGCCTGGTGGATCTCTGTGAGCACCACTGAGTGATCTGTGCAGGGTATTAACCAACAGCAGACTTCCAGGATTTCCTGAGGCTGGCAAGGGTTCCTGAACCAGT
Trigger_1441	0.043845	0.078673	0.81033	150	1.1891	GTATTCAAGTTAACTGCTCCCTTGGTATATGTTTAATACCCTGTGCATATCTTGATTTAGTCCTTAGTTCATGTGGCTCGGTCACTTGGGGGCTGGGGAGAGCACGCTGTAGATGAGAAAGCCCCAGCCTGGTGGATCTCTGTGAGCACCACTGAGTGATCTGTGCAGGGTATTAACCAACAGCAGACTTCCAGGATTTCCTGAGGCTGGCAAGGGTTCCTGAACCAGTTACCACTC
Trigger_339	0.044318	0.079493	0.810676	151	0.32008	AACACGGCATTGTCACTAACTGGGACGACATGGAGAAGATCTGGCACCACACCTTCTACAATGAGCTGCGTGTGGCTCCTGAGGAGCACCCGGTGCTTCTGACCGAGGCCCCCCTGAACCCCAAAGCTAACAGAGAGAAGATGACGCAGATAATGTTTGAAACCTTCAATACCCCAGCCATGTACGTGGCCATTCAGGCGGTGCTGTCCTTGTATGCATCTGGGCGCACCACTGGCA
Trigger_595	0.044478	0.079756	0.810676	152	0.45769	CGGGGTCACACACACAGTGCCCATCTATGAGGGCTACGCCCTTCCCCACGCCATCTTGCGTCTGGACCTGGCTGGCCGGGACCTGACAGACTACCTCATGAAGATCCTGACTGAACGGGGCTACAGCTTTACCACCACTGCTGAGAGGGAAATTGTTCGTGACATAAAGGAGAAGCTGTGCTATGTTGCCCTGGATTTTGAGCAAGAAATGGCTACTGCTGCATCATCTTCCTCCTT
Trigger_686	0.044864	0.080409	0.811978	153	0.41074	TACCTCATGAAGATCCTGACTGAACGGGGCTACAGCTTTACCACCACTGCTGAGAGGGAAATTGTTCGTGACATAAAGGAGAAGCTGTGCTATGTTGCCCTGGATTTTGAGCAAGAAATGGCTACTGCTGCATCATCTTCCTCCTTGGAGAAGAGTTACGAGCTGCCCGACGGGCAGGTGATCACCATTGGCAATGAGCGGTTCCGGTGTCCGGAGGCACTCTTCCAGCCTTCCTTC
Trigger_321	0.046385	0.082909	0.83178	154	0.40411	CCCTGAAGTACCCTATCGAACACGGCATTGTCACTAACTGGGACGACATGGAGAAGATCTGGCACCACACCTTCTACAATGAGCTGCGTGTGGCTCCTGAGGAGCACCCGGTGCTTCTGACCGAGGCCCCCCTGAACCCCAAAGCTAACAGAGAGAAGATGACGCAGATAATGTTTGAAACCTTCAATACCCCAGCCATGTACGTGGCCATTCAGGCGGTGCTGTCCTTGTATGCAT
Trigger_837	0.047225	0.08428	0.839141	155	0.62925	AGAGTTACGAGCTGCCCGACGGGCAGGTGATCACCATTGGCAATGAGCGGTTCCGGTGTCCGGAGGCACTCTTCCAGCCTTCCTTCCTGGGCATGGAGTCCTGTGGTATCCATGAGACCACTTTCAACTCCATCATGAAGTGTGATGTGGATATCCGCAAAGACCTGTATGCCAATACAGTGCTGTCTGGTGGTACCACCATGTACCCAGGCATTGCTGACAGGATGCAGAAGGAGA
Trigger_1640	0.047507	0.084729	0.839141	156	0.32899	CCTGAGGCTGGCAAGGGTTCCTGAACCAGTTACCACTCCTTCTTGCCAGTCTAACAGGGTGGGAAAGTCCGAGCCTTAGGACCCAGTTTCAGTTCTGGTTTCTTCCCTCCTGACCACCATCGGTTGTTAGTTGCCTTGAGTTGGGAACGTTTGCATCGACACCTGTAAATGTATTCATTCTTTAATTTATGTAAGGTTTTTTGTACTCAATTCTTTAAGAAATGACAAATTTTGGTT
Trigger_754	0.048073	0.08562	0.8403	157	0.2629	TGACATAAAGGAGAAGCTGTGCTATGTTGCCCTGGATTTTGAGCAAGAAATGGCTACTGCTGCATCATCTTCCTCCTTGGAGAAGAGTTACGAGCTGCCCGACGGGCAGGTGATCACCATTGGCAATGAGCGGTTCCGGTGTCCGGAGGCACTCTTCCAGCCTTCCTTCCTGGGCATGGAGTCCTGTGGTATCCATGAGACCACTTTCAACTCCATCATGAAGTGTGATGTGGATAT
Trigger_639	0.04827	0.085934	0.8403	158	0.62254	CCCACGCCATCTTGCGTCTGGACCTGGCTGGCCGGGACCTGACAGACTACCTCATGAAGATCCTGACTGAACGGGGCTACAGCTTTACCACCACTGCTGAGAGGGAAATTGTTCGTGACATAAAGGAGAAGCTGTGCTATGTTGCCCTGGATTTTGAGCAAGAAATGGCTACTGCTGCATCATCTTCCTCCTTGGAGAAGAGTTACGAGCTGCCCGACGGGCAGGTGATCACCATTG
Trigger_18	0.049936	0.08876	0.859623	159	0.36134	GCTTAAATAGCGGCGGGGGAGGCCGCGGTCGGTCTCACACTCCGCCGCCGGCTTACACTGCGCTTCTTGCCGCTCCTCCGTCGCCGCCGCGTCCTTCGCCGATCGCAATGGAAGAAGAAATCGCCGCACTCGTCATTGACAATGGCTCCGGCATGTGCAAAGCCGGCTTTGCTGGCGACGACGCCCCCAGGGCCGTGTTCCCTTCCATCGTAGGGCGCCCCCGACACCAGGGCGTCA
Trigger_851	0.05008	0.089022	0.859623	160	0.40952	CCCGACGGGCAGGTGATCACCATTGGCAATGAGCGGTTCCGGTGTCCGGAGGCACTCTTCCAGCCTTCCTTCCTGGGCATGGAGTCCTGTGGTATCCATGAGACCACTTTCAACTCCATCATGAAGTGTGATGTGGATATCCGCAAAGACCTGTATGCCAATACAGTGCTGTCTGGTGGTACCACCATGTACCCAGGCATTGCTGACAGGATGCAGAAGGAGATCACAGCCCTAGCA
Trigger_1014	0.051392	0.091355	0.871921	161	0.66581	CAGTGCTGTCTGGTGGTACCACCATGTACCCAGGCATTGCTGACAGGATGCAGAAGGAGATCACAGCCCTAGCACCTAGCACGATGAAGATTAAGATCATTGCTCCCCCTGAGCGCAAGTACTCAGTCTGGATCGGTGGCTCCATTCTGGCCTCACTGTCCACCTTCCAGCAGATGTGGATCAGCAAGCAGGAGTATGATGAGTCAGGCCCCTCCATCGTCCACCGCAAATGCTTCT
Trigger_219	0.051425	0.091438	0.871921	162	0.3943	CTTCCATCGTAGGGCGCCCCCGACACCAGGGCGTCATGGTGGGCATGGGCCAGAAAGACTCATACGTGGGTGACGAGGCCCAGAGCAAGAGGGGTATCCTGACCCTGAAGTACCCTATCGAACACGGCATTGTCACTAACTGGGACGACATGGAGAAGATCTGGCACCACACCTTCTACAATGAGCTGCGTGTGGCTCCTGAGGAGCACCCGGTGCTTCTGACCGAGGCCCCCCTGA
Trigger_1588	0.051834	0.092066	0.871921	163	0.44148	ACCACTGAGTGATCTGTGCAGGGTATTAACCAACAGCAGACTTCCAGGATTTCCTGAGGCTGGCAAGGGTTCCTGAACCAGTTACCACTCCTTCTTGCCAGTCTAACAGGGTGGGAAAGTCCGAGCCTTAGGACCCAGTTTCAGTTCTGGTTTCTTCCCTCCTGACCACCATCGGTTGTTAGTTGCCTTGAGTTGGGAACGTTTGCATCGACACCTGTAAATGTATTCATTCTTTAA
Trigger_1005	0.052055	0.092553	0.871921	164	0.836	ATGCCAATACAGTGCTGTCTGGTGGTACCACCATGTACCCAGGCATTGCTGACAGGATGCAGAAGGAGATCACAGCCCTAGCACCTAGCACGATGAAGATTAAGATCATTGCTCCCCCTGAGCGCAAGTACTCAGTCTGGATCGGTGGCTCCATTCTGGCCTCACTGTCCACCTTCCAGCAGATGTGGATCAGCAAGCAGGAGTATGATGAGTCAGGCCCCTCCATCGTCCACCGCA
Trigger_39	0.052573	0.093284	0.872271	165	0.35042	GCCGCGGTCGGTCTCACACTCCGCCGCCGGCTTACACTGCGCTTCTTGCCGCTCCTCCGTCGCCGCCGCGTCCTTCGCCGATCGCAATGGAAGAAGAAATCGCCGCACTCGTCATTGACAATGGCTCCGGCATGTGCAAAGCCGGCTTTGCTGGCGACGACGCCCCCAGGGCCGTGTTCCCTTCCATCGTAGGGCGCCCCCGACACCAGGGCGTCATGGTGGGCATGGGCCAGAAAG
Trigger_1192	0.05287	0.09372	0.872271	166	0.32107	GATCAGCAAGCAGGAGTATGATGAGTCAGGCCCCTCCATCGTCCACCGCAAATGCTTCTAGATGGACTGAGCAGGTGCCAGGCATCTGCTGCATGAGCTGATATTGAAGTATCAATTTGCCCTGGCAAATGTACACACCTCATGCTAGCCTCATGAAACTGGAATAAGCCTTTGAAAAGAAATTTGTCCTTGAAGCTTGTATCTGATATCAGCACTGGATCGTAGAACTTGTTGCTG
Trigger_868	0.053617	0.095104	0.877819	167	0.70269	CACCATTGGCAATGAGCGGTTCCGGTGTCCGGAGGCACTCTTCCAGCCTTCCTTCCTGGGCATGGAGTCCTGTGGTATCCATGAGACCACTTTCAACTCCATCATGAAGTGTGATGTGGATATCCGCAAAGACCTGTATGCCAATACAGTGCTGTCTGGTGGTACCACCATGTACCCAGGCATTGCTGACAGGATGCAGAAGGAGATCACAGCCCTAGCACCTAGCACGATGAAGAT
Trigger_260	0.053945	0.095578	0.877819	168	0.70047	GGCATGGGCCAGAAAGACTCATACGTGGGTGACGAGGCCCAGAGCAAGAGGGGTATCCTGACCCTGAAGTACCCTATCGAACACGGCATTGTCACTAACTGGGACGACATGGAGAAGATCTGGCACCACACCTTCTACAATGAGCTGCGTGTGGCTCCTGAGGAGCACCCGGTGCTTCTGACCGAGGCCCCCCTGAACCCCAAAGCTAACAGAGAGAAGATGACGCAGATAATGTTT
Trigger_283	0.054218	0.09602	0.877819	169	0.29429	CGTGGGTGACGAGGCCCAGAGCAAGAGGGGTATCCTGACCCTGAAGTACCCTATCGAACACGGCATTGTCACTAACTGGGACGACATGGAGAAGATCTGGCACCACACCTTCTACAATGAGCTGCGTGTGGCTCCTGAGGAGCACCCGGTGCTTCTGACCGAGGCCCCCCTGAACCCCAAAGCTAACAGAGAGAAGATGACGCAGATAATGTTTGAAACCTTCAATACCCCAGCCAT
Trigger_1298	0.055203	0.097558	0.885039	170	1.2051	AAGTATCAATTTGCCCTGGCAAATGTACACACCTCATGCTAGCCTCATGAAACTGGAATAAGCCTTTGAAAAGAAATTTGTCCTTGAAGCTTGTATCTGATATCAGCACTGGATCGTAGAACTTGTTGCTGATTTTTGACCTTGTATTCAAGTTAACTGCTCCCTTGGTATATGTTTAATACCCTGTGCATATCTTGATTTAGTCCTTAGTTCATGTGGCTCGGTCACTTGGGGGCT
Trigger_357	0.055431	0.097956	0.885039	171	0.46359	ACTGGGACGACATGGAGAAGATCTGGCACCACACCTTCTACAATGAGCTGCGTGTGGCTCCTGAGGAGCACCCGGTGCTTCTGACCGAGGCCCCCCTGAACCCCAAAGCTAACAGAGAGAAGATGACGCAGATAATGTTTGAAACCTTCAATACCCCAGCCATGTACGTGGCCATTCAGGCGGTGCTGTCCTTGTATGCATCTGGGCGCACCACTGGCATTGTCATGGACTCTGGTG
Trigger_990	0.05709	0.10113	0.907449	172	0.69876	TCCGCAAAGACCTGTATGCCAATACAGTGCTGTCTGGTGGTACCACCATGTACCCAGGCATTGCTGACAGGATGCAGAAGGAGATCACAGCCCTAGCACCTAGCACGATGAAGATTAAGATCATTGCTCCCCCTGAGCGCAAGTACTCAGTCTGGATCGGTGGCTCCATTCTGGCCTCACTGTCCACCTTCCAGCAGATGTGGATCAGCAAGCAGGAGTATGATGAGTCAGGCCCCT
Trigger_908	0.057718	0.10216	0.907449	173	0.66828	TTCCAGCCTTCCTTCCTGGGCATGGAGTCCTGTGGTATCCATGAGACCACTTTCAACTCCATCATGAAGTGTGATGTGGATATCCGCAAAGACCTGTATGCCAATACAGTGCTGTCTGGTGGTACCACCATGTACCCAGGCATTGCTGACAGGATGCAGAAGGAGATCACAGCCCTAGCACCTAGCACGATGAAGATTAAGATCATTGCTCCCCCTGAGCGCAAGTACTCAGTCTGG
Trigger_840	0.05774	0.1022	0.907449	174	0.76773	GTTACGAGCTGCCCGACGGGCAGGTGATCACCATTGGCAATGAGCGGTTCCGGTGTCCGGAGGCACTCTTCCAGCCTTCCTTCCTGGGCATGGAGTCCTGTGGTATCCATGAGACCACTTTCAACTCCATCATGAAGTGTGATGTGGATATCCGCAAAGACCTGTATGCCAATACAGTGCTGTCTGGTGGTACCACCATGTACCCAGGCATTGCTGACAGGATGCAGAAGGAGATCA
Trigger_1350	0.058991	0.10432	0.913856	175	0.28154	CTGGAATAAGCCTTTGAAAAGAAATTTGTCCTTGAAGCTTGTATCTGATATCAGCACTGGATCGTAGAACTTGTTGCTGATTTTTGACCTTGTATTCAAGTTAACTGCTCCCTTGGTATATGTTTAATACCCTGTGCATATCTTGATTTAGTCCTTAGTTCATGTGGCTCGGTCACTTGGGGGCTGGGGAGAGCACGCTGTAGATGAGAAAGCCCCAGCCTGGTGGATCTCTGTGAG
Trigger_1683	0.059148	0.10461	0.913856	176	0.35385	TGCCAGTCTAACAGGGTGGGAAAGTCCGAGCCTTAGGACCCAGTTTCAGTTCTGGTTTCTTCCCTCCTGACCACCATCGGTTGTTAGTTGCCTTGAGTTGGGAACGTTTGCATCGACACCTGTAAATGTATTCATTCTTTAATTTATGTAAGGTTTTTTGTACTCAATTCTTTAAGAAATGACAAATTTTGGTTTTCTACTGTTCAATGAGAACATTAGGCCCCAGCAACACGTCAT
Trigger_1043	0.059463	0.10515	0.913856	177	0.23761	CCAGGCATTGCTGACAGGATGCAGAAGGAGATCACAGCCCTAGCACCTAGCACGATGAAGATTAAGATCATTGCTCCCCCTGAGCGCAAGTACTCAGTCTGGATCGGTGGCTCCATTCTGGCCTCACTGTCCACCTTCCAGCAGATGTGGATCAGCAAGCAGGAGTATGATGAGTCAGGCCCCTCCATCGTCCACCGCAAATGCTTCTAGATGGACTGAGCAGGTGCCAGGCATCTG
Trigger_716	0.059779	0.10579	0.913856	178	0.27097	TACAGCTTTACCACCACTGCTGAGAGGGAAATTGTTCGTGACATAAAGGAGAAGCTGTGCTATGTTGCCCTGGATTTTGAGCAAGAAATGGCTACTGCTGCATCATCTTCCTCCTTGGAGAAGAGTTACGAGCTGCCCGACGGGCAGGTGATCACCATTGGCAATGAGCGGTTCCGGTGTCCGGAGGCACTCTTCCAGCCTTCCTTCCTGGGCATGGAGTCCTGTGGTATCCATGAG
Trigger_644	0.059938	0.10606	0.913856	179	0.357	GCCATCTTGCGTCTGGACCTGGCTGGCCGGGACCTGACAGACTACCTCATGAAGATCCTGACTGAACGGGGCTACAGCTTTACCACCACTGCTGAGAGGGAAATTGTTCGTGACATAAAGGAGAAGCTGTGCTATGTTGCCCTGGATTTTGAGCAAGAAATGGCTACTGCTGCATCATCTTCCTCCTTGGAGAAGAGTTACGAGCTGCCCGACGGGCAGGTGATCACCATTGGCAAT
Trigger_1057	0.060573	0.10711	0.913856	180	0.26901	CAGGATGCAGAAGGAGATCACAGCCCTAGCACCTAGCACGATGAAGATTAAGATCATTGCTCCCCCTGAGCGCAAGTACTCAGTCTGGATCGGTGGCTCCATTCTGGCCTCACTGTCCACCTTCCAGCAGATGTGGATCAGCAAGCAGGAGTATGATGAGTCAGGCCCCTCCATCGTCCACCGCAAATGCTTCTAGATGGACTGAGCAGGTGCCAGGCATCTGCTGCATGAGCTGAT
Trigger_608	0.060733	0.10741	0.913856	181	0.41768	ACAGTGCCCATCTATGAGGGCTACGCCCTTCCCCACGCCATCTTGCGTCTGGACCTGGCTGGCCGGGACCTGACAGACTACCTCATGAAGATCCTGACTGAACGGGGCTACAGCTTTACCACCACTGCTGAGAGGGAAATTGTTCGTGACATAAAGGAGAAGCTGTGCTATGTTGCCCTGGATTTTGAGCAAGAAATGGCTACTGCTGCATCATCTTCCTCCTTGGAGAAGAGTTAC
Trigger_681	0.060857	0.10765	0.913856	182	0.4718	CAGACTACCTCATGAAGATCCTGACTGAACGGGGCTACAGCTTTACCACCACTGCTGAGAGGGAAATTGTTCGTGACATAAAGGAGAAGCTGTGCTATGTTGCCCTGGATTTTGAGCAAGAAATGGCTACTGCTGCATCATCTTCCTCCTTGGAGAAGAGTTACGAGCTGCCCGACGGGCAGGTGATCACCATTGGCAATGAGCGGTTCCGGTGTCCGGAGGCACTCTTCCAGCCTT
Trigger_825	0.061694	0.10907	0.918147	183	0.21008	CCTCCTTGGAGAAGAGTTACGAGCTGCCCGACGGGCAGGTGATCACCATTGGCAATGAGCGGTTCCGGTGTCCGGAGGCACTCTTCCAGCCTTCCTTCCTGGGCATGGAGTCCTGTGGTATCCATGAGACCACTTTCAACTCCATCATGAAGTGTGATGTGGATATCCGCAAAGACCTGTATGCCAATACAGTGCTGTCTGGTGGTACCACCATGTACCCAGGCATTGCTGACAGGA
Trigger_414	0.062177	0.10992	0.918147	184	0.42105	CTCCTGAGGAGCACCCGGTGCTTCTGACCGAGGCCCCCCTGAACCCCAAAGCTAACAGAGAGAAGATGACGCAGATAATGTTTGAAACCTTCAATACCCCAGCCATGTACGTGGCCATTCAGGCGGTGCTGTCCTTGTATGCATCTGGGCGCACCACTGGCATTGTCATGGACTCTGGTGACGGGGTCACACACACAGTGCCCATCTATGAGGGCTACGCCCTTCCCCACGCCATCT
Trigger_1376	0.062338	0.11018	0.918147	185	0.6788	TGTCCTTGAAGCTTGTATCTGATATCAGCACTGGATCGTAGAACTTGTTGCTGATTTTTGACCTTGTATTCAAGTTAACTGCTCCCTTGGTATATGTTTAATACCCTGTGCATATCTTGATTTAGTCCTTAGTTCATGTGGCTCGGTCACTTGGGGGCTGGGGAGAGCACGCTGTAGATGAGAAAGCCCCAGCCTGGTGGATCTCTGTGAGCACCACTGAGTGATCTGTGCAGGGTA
Trigger_1038	0.062743	0.1108	0.918147	186	0.34038	TGTACCCAGGCATTGCTGACAGGATGCAGAAGGAGATCACAGCCCTAGCACCTAGCACGATGAAGATTAAGATCATTGCTCCCCCTGAGCGCAAGTACTCAGTCTGGATCGGTGGCTCCATTCTGGCCTCACTGTCCACCTTCCAGCAGATGTGGATCAGCAAGCAGGAGTATGATGAGTCAGGCCCCTCCATCGTCCACCGCAAATGCTTCTAGATGGACTGAGCAGGTGCCAGGC
Trigger_894	0.063364	0.11193	0.918147	187	0.50169	GTCCGGAGGCACTCTTCCAGCCTTCCTTCCTGGGCATGGAGTCCTGTGGTATCCATGAGACCACTTTCAACTCCATCATGAAGTGTGATGTGGATATCCGCAAAGACCTGTATGCCAATACAGTGCTGTCTGGTGGTACCACCATGTACCCAGGCATTGCTGACAGGATGCAGAAGGAGATCACAGCCCTAGCACCTAGCACGATGAAGATTAAGATCATTGCTCCCCCTGAGCGCA
Trigger_259	0.063991	0.11312	0.918147	188	0.51231	GGGCATGGGCCAGAAAGACTCATACGTGGGTGACGAGGCCCAGAGCAAGAGGGGTATCCTGACCCTGAAGTACCCTATCGAACACGGCATTGTCACTAACTGGGACGACATGGAGAAGATCTGGCACCACACCTTCTACAATGAGCTGCGTGTGGCTCCTGAGGAGCACCCGGTGCTTCTGACCGAGGCCCCCCTGAACCCCAAAGCTAACAGAGAGAAGATGACGCAGATAATGTT
Trigger_1276	0.064129	0.11337	0.918147	189	0.26377	TCTGCTGCATGAGCTGATATTGAAGTATCAATTTGCCCTGGCAAATGTACACACCTCATGCTAGCCTCATGAAACTGGAATAAGCCTTTGAAAAGAAATTTGTCCTTGAAGCTTGTATCTGATATCAGCACTGGATCGTAGAACTTGTTGCTGATTTTTGACCTTGTATTCAAGTTAACTGCTCCCTTGGTATATGTTTAATACCCTGTGCATATCTTGATTTAGTCCTTAGTTCAT
Trigger_1033	0.064457	0.11394	0.918147	190	0.37131	CACCATGTACCCAGGCATTGCTGACAGGATGCAGAAGGAGATCACAGCCCTAGCACCTAGCACGATGAAGATTAAGATCATTGCTCCCCCTGAGCGCAAGTACTCAGTCTGGATCGGTGGCTCCATTCTGGCCTCACTGTCCACCTTCCAGCAGATGTGGATCAGCAAGCAGGAGTATGATGAGTCAGGCCCCTCCATCGTCCACCGCAAATGCTTCTAGATGGACTGAGCAGGTGC
Trigger_628	0.064617	0.11421	0.918147	191	0.30273	CTACGCCCTTCCCCACGCCATCTTGCGTCTGGACCTGGCTGGCCGGGACCTGACAGACTACCTCATGAAGATCCTGACTGAACGGGGCTACAGCTTTACCACCACTGCTGAGAGGGAAATTGTTCGTGACATAAAGGAGAAGCTGTGCTATGTTGCCCTGGATTTTGAGCAAGAAATGGCTACTGCTGCATCATCTTCCTCCTTGGAGAAGAGTTACGAGCTGCCCGACGGGCAGGT
Trigger_1618	0.065116	0.11498	0.918147	192	0.32107	CAACAGCAGACTTCCAGGATTTCCTGAGGCTGGCAAGGGTTCCTGAACCAGTTACCACTCCTTCTTGCCAGTCTAACAGGGTGGGAAAGTCCGAGCCTTAGGACCCAGTTTCAGTTCTGGTTTCTTCCCTCCTGACCACCATCGGTTGTTAGTTGCCTTGAGTTGGGAACGTTTGCATCGACACCTGTAAATGTATTCATTCTTTAATTTATGTAAGGTTTTTTGTACTCAATTCTT
Trigger_1545	0.065243	0.11518	0.918147	193	0.096498	CGCTGTAGATGAGAAAGCCCCAGCCTGGTGGATCTCTGTGAGCACCACTGAGTGATCTGTGCAGGGTATTAACCAACAGCAGACTTCCAGGATTTCCTGAGGCTGGCAAGGGTTCCTGAACCAGTTACCACTCCTTCTTGCCAGTCTAACAGGGTGGGAAAGTCCGAGCCTTAGGACCCAGTTTCAGTTCTGGTTTCTTCCCTCCTGACCACCATCGGTTGTTAGTTGCCTTGAGTT
Trigger_302	0.065944	0.11633	0.918147	194	0.56395	AGCAAGAGGGGTATCCTGACCCTGAAGTACCCTATCGAACACGGCATTGTCACTAACTGGGACGACATGGAGAAGATCTGGCACCACACCTTCTACAATGAGCTGCGTGTGGCTCCTGAGGAGCACCCGGTGCTTCTGACCGAGGCCCCCCTGAACCCCAAAGCTAACAGAGAGAAGATGACGCAGATAATGTTTGAAACCTTCAATACCCCAGCCATGTACGTGGCCATTCAGGCG
Trigger_340	0.066277	0.11691	0.918147	195	0.41879	ACACGGCATTGTCACTAACTGGGACGACATGGAGAAGATCTGGCACCACACCTTCTACAATGAGCTGCGTGTGGCTCCTGAGGAGCACCCGGTGCTTCTGACCGAGGCCCCCCTGAACCCCAAAGCTAACAGAGAGAAGATGACGCAGATAATGTTTGAAACCTTCAATACCCCAGCCATGTACGTGGCCATTCAGGCGGTGCTGTCCTTGTATGCATCTGGGCGCACCACTGGCAT
Trigger_1134	0.066945	0.11789	0.918147	196	0.42781	ACTCAGTCTGGATCGGTGGCTCCATTCTGGCCTCACTGTCCACCTTCCAGCAGATGTGGATCAGCAAGCAGGAGTATGATGAGTCAGGCCCCTCCATCGTCCACCGCAAATGCTTCTAGATGGACTGAGCAGGTGCCAGGCATCTGCTGCATGAGCTGATATTGAAGTATCAATTTGCCCTGGCAAATGTACACACCTCATGCTAGCCTCATGAAACTGGAATAAGCCTTTGAAAAG
Trigger_691	0.067119	0.11819	0.918147	197	0.45331	CATGAAGATCCTGACTGAACGGGGCTACAGCTTTACCACCACTGCTGAGAGGGAAATTGTTCGTGACATAAAGGAGAAGCTGTGCTATGTTGCCCTGGATTTTGAGCAAGAAATGGCTACTGCTGCATCATCTTCCTCCTTGGAGAAGAGTTACGAGCTGCCCGACGGGCAGGTGATCACCATTGGCAATGAGCGGTTCCGGTGTCCGGAGGCACTCTTCCAGCCTTCCTTCCTGGG
Trigger_1023	0.067449	0.11865	0.918147	198	0.48472	CTGGTGGTACCACCATGTACCCAGGCATTGCTGACAGGATGCAGAAGGAGATCACAGCCCTAGCACCTAGCACGATGAAGATTAAGATCATTGCTCCCCCTGAGCGCAAGTACTCAGTCTGGATCGGTGGCTCCATTCTGGCCTCACTGTCCACCTTCCAGCAGATGTGGATCAGCAAGCAGGAGTATGATGAGTCAGGCCCCTCCATCGTCCACCGCAAATGCTTCTAGATGGACT
Trigger_953	0.067744	0.11911	0.918147	199	0.4788	ACCACTTTCAACTCCATCATGAAGTGTGATGTGGATATCCGCAAAGACCTGTATGCCAATACAGTGCTGTCTGGTGGTACCACCATGTACCCAGGCATTGCTGACAGGATGCAGAAGGAGATCACAGCCCTAGCACCTAGCACGATGAAGATTAAGATCATTGCTCCCCCTGAGCGCAAGTACTCAGTCTGGATCGGTGGCTCCATTCTGGCCTCACTGTCCACCTTCCAGCAGATG
Trigger_1049	0.067954	0.11951	0.918147	200	0.71843	ATTGCTGACAGGATGCAGAAGGAGATCACAGCCCTAGCACCTAGCACGATGAAGATTAAGATCATTGCTCCCCCTGAGCGCAAGTACTCAGTCTGGATCGGTGGCTCCATTCTGGCCTCACTGTCCACCTTCCAGCAGATGTGGATCAGCAAGCAGGAGTATGATGAGTCAGGCCCCTCCATCGTCCACCGCAAATGCTTCTAGATGGACTGAGCAGGTGCCAGGCATCTGCTGCAT
Trigger_771	0.068123	0.11973	0.918147	201	0.58476	TGTGCTATGTTGCCCTGGATTTTGAGCAAGAAATGGCTACTGCTGCATCATCTTCCTCCTTGGAGAAGAGTTACGAGCTGCCCGACGGGCAGGTGATCACCATTGGCAATGAGCGGTTCCGGTGTCCGGAGGCACTCTTCCAGCCTTCCTTCCTGGGCATGGAGTCCTGTGGTATCCATGAGACCACTTTCAACTCCATCATGAAGTGTGATGTGGATATCCGCAAAGACCTGTATG
Trigger_311	0.0688	0.12083	0.918147	202	0.58532	GGTATCCTGACCCTGAAGTACCCTATCGAACACGGCATTGTCACTAACTGGGACGACATGGAGAAGATCTGGCACCACACCTTCTACAATGAGCTGCGTGTGGCTCCTGAGGAGCACCCGGTGCTTCTGACCGAGGCCCCCCTGAACCCCAAAGCTAACAGAGAGAAGATGACGCAGATAATGTTTGAAACCTTCAATACCCCAGCCATGTACGTGGCCATTCAGGCGGTGCTGTCC
Trigger_719	0.068994	0.12112	0.918147	203	0.44552	AGCTTTACCACCACTGCTGAGAGGGAAATTGTTCGTGACATAAAGGAGAAGCTGTGCTATGTTGCCCTGGATTTTGAGCAAGAAATGGCTACTGCTGCATCATCTTCCTCCTTGGAGAAGAGTTACGAGCTGCCCGACGGGCAGGTGATCACCATTGGCAATGAGCGGTTCCGGTGTCCGGAGGCACTCTTCCAGCCTTCCTTCCTGGGCATGGAGTCCTGTGGTATCCATGAGACC
Trigger_1484	0.069055	0.12123	0.918147	204	0.92431	TGCATATCTTGATTTAGTCCTTAGTTCATGTGGCTCGGTCACTTGGGGGCTGGGGAGAGCACGCTGTAGATGAGAAAGCCCCAGCCTGGTGGATCTCTGTGAGCACCACTGAGTGATCTGTGCAGGGTATTAACCAACAGCAGACTTCCAGGATTTCCTGAGGCTGGCAAGGGTTCCTGAACCAGTTACCACTCCTTCTTGCCAGTCTAACAGGGTGGGAAAGTCCGAGCCTTAGGA
Trigger_1708	0.069618	0.12217	0.919264	205	0.45771	CCGAGCCTTAGGACCCAGTTTCAGTTCTGGTTTCTTCCCTCCTGACCACCATCGGTTGTTAGTTGCCTTGAGTTGGGAACGTTTGCATCGACACCTGTAAATGTATTCATTCTTTAATTTATGTAAGGTTTTTTGTACTCAATTCTTTAAGAAATGACAAATTTTGGTTTTCTACTGTTCAATGAGAACATTAGGCCCCAGCAACACGTCATTGTGTAAAGAAATAAAAGTGCTGCA
Trigger_341	0.070165	0.12308	0.919264	206	0.24243	CACGGCATTGTCACTAACTGGGACGACATGGAGAAGATCTGGCACCACACCTTCTACAATGAGCTGCGTGTGGCTCCTGAGGAGCACCCGGTGCTTCTGACCGAGGCCCCCCTGAACCCCAAAGCTAACAGAGAGAAGATGACGCAGATAATGTTTGAAACCTTCAATACCCCAGCCATGTACGTGGCCATTCAGGCGGTGCTGTCCTTGTATGCATCTGGGCGCACCACTGGCATT
Trigger_1577	0.07068	0.12398	0.919264	207	0.42475	TCTCTGTGAGCACCACTGAGTGATCTGTGCAGGGTATTAACCAACAGCAGACTTCCAGGATTTCCTGAGGCTGGCAAGGGTTCCTGAACCAGTTACCACTCCTTCTTGCCAGTCTAACAGGGTGGGAAAGTCCGAGCCTTAGGACCCAGTTTCAGTTCTGGTTTCTTCCCTCCTGACCACCATCGGTTGTTAGTTGCCTTGAGTTGGGAACGTTTGCATCGACACCTGTAAATGTAT
Trigger_685	0.070866	0.12422	0.919264	208	0.28446	CTACCTCATGAAGATCCTGACTGAACGGGGCTACAGCTTTACCACCACTGCTGAGAGGGAAATTGTTCGTGACATAAAGGAGAAGCTGTGCTATGTTGCCCTGGATTTTGAGCAAGAAATGGCTACTGCTGCATCATCTTCCTCCTTGGAGAAGAGTTACGAGCTGCCCGACGGGCAGGTGATCACCATTGGCAATGAGCGGTTCCGGTGTCCGGAGGCACTCTTCCAGCCTTCCTT
Trigger_959	0.071197	0.1248	0.919264	209	0.46468	TTCAACTCCATCATGAAGTGTGATGTGGATATCCGCAAAGACCTGTATGCCAATACAGTGCTGTCTGGTGGTACCACCATGTACCCAGGCATTGCTGACAGGATGCAGAAGGAGATCACAGCCCTAGCACCTAGCACGATGAAGATTAAGATCATTGCTCCCCCTGAGCGCAAGTACTCAGTCTGGATCGGTGGCTCCATTCTGGCCTCACTGTCCACCTTCCAGCAGATGTGGATC
Trigger_835	0.07149	0.12533	0.919264	210	0.48701	GAAGAGTTACGAGCTGCCCGACGGGCAGGTGATCACCATTGGCAATGAGCGGTTCCGGTGTCCGGAGGCACTCTTCCAGCCTTCCTTCCTGGGCATGGAGTCCTGTGGTATCCATGAGACCACTTTCAACTCCATCATGAAGTGTGATGTGGATATCCGCAAAGACCTGTATGCCAATACAGTGCTGTCTGGTGGTACCACCATGTACCCAGGCATTGCTGACAGGATGCAGAAGGA
Trigger_1233	0.071716	0.12576	0.919264	211	0.23777	TCCACCGCAAATGCTTCTAGATGGACTGAGCAGGTGCCAGGCATCTGCTGCATGAGCTGATATTGAAGTATCAATTTGCCCTGGCAAATGTACACACCTCATGCTAGCCTCATGAAACTGGAATAAGCCTTTGAAAAGAAATTTGTCCTTGAAGCTTGTATCTGATATCAGCACTGGATCGTAGAACTTGTTGCTGATTTTTGACCTTGTATTCAAGTTAACTGCTCCCTTGGTATA
Random_1717	0.072114	0.12629	0.919264	212	0.87101	TGATATTCGCTTTAAAGATGACTGATACGAAGCCCCTCGTGGTCCTTAGACTTGGCACACTTACACCTGCAGCGCGCGCATGTGGAATTAGAGGCCAAGTTCGATCCCTACACCGACGTACGATGCAACTGTGTGGATGTGACGAGCTTCATTTATACGCTTCGCGCGCCGGACCGGCCTCCGCAAGAAGGCCGCTGTGCACAAGCAAATGACAATTAACCACCGTGTATTCGTTAT
Trigger_822	0.072412	0.12684	0.919264	213	0.22983	CTTCCTCCTTGGAGAAGAGTTACGAGCTGCCCGACGGGCAGGTGATCACCATTGGCAATGAGCGGTTCCGGTGTCCGGAGGCACTCTTCCAGCCTTCCTTCCTGGGCATGGAGTCCTGTGGTATCCATGAGACCACTTTCAACTCCATCATGAAGTGTGATGTGGATATCCGCAAAGACCTGTATGCCAATACAGTGCTGTCTGGTGGTACCACCATGTACCCAGGCATTGCTGACA
Trigger_603	0.07311	0.12799	0.919264	214	0.24613	CACACACAGTGCCCATCTATGAGGGCTACGCCCTTCCCCACGCCATCTTGCGTCTGGACCTGGCTGGCCGGGACCTGACAGACTACCTCATGAAGATCCTGACTGAACGGGGCTACAGCTTTACCACCACTGCTGAGAGGGAAATTGTTCGTGACATAAAGGAGAAGCTGTGCTATGTTGCCCTGGATTTTGAGCAAGAAATGGCTACTGCTGCATCATCTTCCTCCTTGGAGAAGA
Trigger_918	0.07336	0.12845	0.919264	215	0.53429	CCTTCCTGGGCATGGAGTCCTGTGGTATCCATGAGACCACTTTCAACTCCATCATGAAGTGTGATGTGGATATCCGCAAAGACCTGTATGCCAATACAGTGCTGTCTGGTGGTACCACCATGTACCCAGGCATTGCTGACAGGATGCAGAAGGAGATCACAGCCCTAGCACCTAGCACGATGAAGATTAAGATCATTGCTCCCCCTGAGCGCAAGTACTCAGTCTGGATCGGTGGCT
Trigger_318	0.07346	0.12857	0.919264	216	0.41919	TGACCCTGAAGTACCCTATCGAACACGGCATTGTCACTAACTGGGACGACATGGAGAAGATCTGGCACCACACCTTCTACAATGAGCTGCGTGTGGCTCCTGAGGAGCACCCGGTGCTTCTGACCGAGGCCCCCCTGAACCCCAAAGCTAACAGAGAGAAGATGACGCAGATAATGTTTGAAACCTTCAATACCCCAGCCATGTACGTGGCCATTCAGGCGGTGCTGTCCTTGTATG
Trigger_1509	0.073812	0.12911	0.919264	217	0.35866	TCATGTGGCTCGGTCACTTGGGGGCTGGGGAGAGCACGCTGTAGATGAGAAAGCCCCAGCCTGGTGGATCTCTGTGAGCACCACTGAGTGATCTGTGCAGGGTATTAACCAACAGCAGACTTCCAGGATTTCCTGAGGCTGGCAAGGGTTCCTGAACCAGTTACCACTCCTTCTTGCCAGTCTAACAGGGTGGGAAAGTCCGAGCCTTAGGACCCAGTTTCAGTTCTGGTTTCTTCC
Trigger_641	0.07487	0.13079	0.924929	218	0.3351	CACGCCATCTTGCGTCTGGACCTGGCTGGCCGGGACCTGACAGACTACCTCATGAAGATCCTGACTGAACGGGGCTACAGCTTTACCACCACTGCTGAGAGGGAAATTGTTCGTGACATAAAGGAGAAGCTGTGCTATGTTGCCCTGGATTTTGAGCAAGAAATGGCTACTGCTGCATCATCTTCCTCCTTGGAGAAGAGTTACGAGCTGCCCGACGGGCAGGTGATCACCATTGGC
Trigger_1171	0.075048	0.13111	0.924929	219	0.43958	GTCCACCTTCCAGCAGATGTGGATCAGCAAGCAGGAGTATGATGAGTCAGGCCCCTCCATCGTCCACCGCAAATGCTTCTAGATGGACTGAGCAGGTGCCAGGCATCTGCTGCATGAGCTGATATTGAAGTATCAATTTGCCCTGGCAAATGTACACACCTCATGCTAGCCTCATGAAACTGGAATAAGCCTTTGAAAAGAAATTTGTCCTTGAAGCTTGTATCTGATATCAGCACT
Trigger_661	0.076473	0.13231	0.929185	220	0.35633	CCTGGCTGGCCGGGACCTGACAGACTACCTCATGAAGATCCTGACTGAACGGGGCTACAGCTTTACCACCACTGCTGAGAGGGAAATTGTTCGTGACATAAAGGAGAAGCTGTGCTATGTTGCCCTGGATTTTGAGCAAGAAATGGCTACTGCTGCATCATCTTCCTCCTTGGAGAAGAGTTACGAGCTGCCCGACGGGCAGGTGATCACCATTGGCAATGAGCGGTTCCGGTGTCC
Trigger_1500	0.077716	0.13321	0.931253	221	0.54297	GTCCTTAGTTCATGTGGCTCGGTCACTTGGGGGCTGGGGAGAGCACGCTGTAGATGAGAAAGCCCCAGCCTGGTGGATCTCTGTGAGCACCACTGAGTGATCTGTGCAGGGTATTAACCAACAGCAGACTTCCAGGATTTCCTGAGGCTGGCAAGGGTTCCTGAACCAGTTACCACTCCTTCTTGCCAGTCTAACAGGGTGGGAAAGTCCGAGCCTTAGGACCCAGTTTCAGTTCTG
Trigger_677	0.080822	0.13572	0.944541	222	0.47888	CTGACAGACTACCTCATGAAGATCCTGACTGAACGGGGCTACAGCTTTACCACCACTGCTGAGAGGGAAATTGTTCGTGACATAAAGGAGAAGCTGTGCTATGTTGCCCTGGATTTTGAGCAAGAAATGGCTACTGCTGCATCATCTTCCTCCTTGGAGAAGAGTTACGAGCTGCCCGACGGGCAGGTGATCACCATTGGCAATGAGCGGTTCCGGTGTCCGGAGGCACTCTTCCAG
Trigger_964	0.082062	0.13677	0.947543	223	0.43197	CTCCATCATGAAGTGTGATGTGGATATCCGCAAAGACCTGTATGCCAATACAGTGCTGTCTGGTGGTACCACCATGTACCCAGGCATTGCTGACAGGATGCAGAAGGAGATCACAGCCCTAGCACCTAGCACGATGAAGATTAAGATCATTGCTCCCCCTGAGCGCAAGTACTCAGTCTGGATCGGTGGCTCCATTCTGGCCTCACTGTCCACCTTCCAGCAGATGTGGATCAGCAA
Trigger_833	0.088253	0.14173	0.977568	224	0.27422	GAGAAGAGTTACGAGCTGCCCGACGGGCAGGTGATCACCATTGGCAATGAGCGGTTCCGGTGTCCGGAGGCACTCTTCCAGCCTTCCTTCCTGGGCATGGAGTCCTGTGGTATCCATGAGACCACTTTCAACTCCATCATGAAGTGTGATGTGGATATCCGCAAAGACCTGTATGCCAATACAGTGCTGTCTGGTGGTACCACCATGTACCCAGGCATTGCTGACAGGATGCAGAAG
Trigger_1017	0.090106	0.14315	0.981753	225	0.25456	TGCTGTCTGGTGGTACCACCATGTACCCAGGCATTGCTGACAGGATGCAGAAGGAGATCACAGCCCTAGCACCTAGCACGATGAAGATTAAGATCATTGCTCCCCCTGAGCGCAAGTACTCAGTCTGGATCGGTGGCTCCATTCTGGCCTCACTGTCCACCTTCCAGCAGATGTGGATCAGCAAGCAGGAGTATGATGAGTCAGGCCCCTCCATCGTCCACCGCAAATGCTTCTAGA
Trigger_1315	0.090724	0.14361	0.981753	226	0.13794	GGCAAATGTACACACCTCATGCTAGCCTCATGAAACTGGAATAAGCCTTTGAAAAGAAATTTGTCCTTGAAGCTTGTATCTGATATCAGCACTGGATCGTAGAACTTGTTGCTGATTTTTGACCTTGTATTCAAGTTAACTGCTCCCTTGGTATATGTTTAATACCCTGTGCATATCTTGATTTAGTCCTTAGTTCATGTGGCTCGGTCACTTGGGGGCTGGGGAGAGCACGCTGTA
Trigger_223	0.093191	0.1454	0.989641	227	0.36326	CATCGTAGGGCGCCCCCGACACCAGGGCGTCATGGTGGGCATGGGCCAGAAAGACTCATACGTGGGTGACGAGGCCCAGAGCAAGAGGGGTATCCTGACCCTGAAGTACCCTATCGAACACGGCATTGTCACTAACTGGGACGACATGGAGAAGATCTGGCACCACACCTTCTACAATGAGCTGCGTGTGGCTCCTGAGGAGCACCCGGTGCTTCTGACCGAGGCCCCCCTGAACCC
Trigger_914	0.094423	0.14635	0.991727	228	0.43862	CCTTCCTTCCTGGGCATGGAGTCCTGTGGTATCCATGAGACCACTTTCAACTCCATCATGAAGTGTGATGTGGATATCCGCAAAGACCTGTATGCCAATACAGTGCTGTCTGGTGGTACCACCATGTACCCAGGCATTGCTGACAGGATGCAGAAGGAGATCACAGCCCTAGCACCTAGCACGATGAAGATTAAGATCATTGCTCCCCCTGAGCGCAAGTACTCAGTCTGGATCGGT
Trigger_1643	0.0975	0.14897	0.999644	229	0.37509	GAGGCTGGCAAGGGTTCCTGAACCAGTTACCACTCCTTCTTGCCAGTCTAACAGGGTGGGAAAGTCCGAGCCTTAGGACCCAGTTTCAGTTCTGGTTTCTTCCCTCCTGACCACCATCGGTTGTTAGTTGCCTTGAGTTGGGAACGTTTGCATCGACACCTGTAAATGTATTCATTCTTTAATTTATGTAAGGTTTTTTGTACTCAATTCTTTAAGAAATGACAAATTTTGGTTTTC
Trigger_301	0.098115	0.14938	0.999644	230	0.27484	GAGCAAGAGGGGTATCCTGACCCTGAAGTACCCTATCGAACACGGCATTGTCACTAACTGGGACGACATGGAGAAGATCTGGCACCACACCTTCTACAATGAGCTGCGTGTGGCTCCTGAGGAGCACCCGGTGCTTCTGACCGAGGCCCCCCTGAACCCCAAAGCTAACAGAGAGAAGATGACGCAGATAATGTTTGAAACCTTCAATACCCCAGCCATGTACGTGGCCATTCAGGC
Trigger_910	0.098729	0.14979	0.999644	231	0.32605	CCAGCCTTCCTTCCTGGGCATGGAGTCCTGTGGTATCCATGAGACCACTTTCAACTCCATCATGAAGTGTGATGTGGATATCCGCAAAGACCTGTATGCCAATACAGTGCTGTCTGGTGGTACCACCATGTACCCAGGCATTGCTGACAGGATGCAGAAGGAGATCACAGCCCTAGCACCTAGCACGATGAAGATTAAGATCATTGCTCCCCCTGAGCGCAAGTACTCAGTCTGGAT
Trigger_706	0.099958	0.15073	0.999644	232	0.38439	TGAACGGGGCTACAGCTTTACCACCACTGCTGAGAGGGAAATTGTTCGTGACATAAAGGAGAAGCTGTGCTATGTTGCCCTGGATTTTGAGCAAGAAATGGCTACTGCTGCATCATCTTCCTCCTTGGAGAAGAGTTACGAGCTGCCCGACGGGCAGGTGATCACCATTGGCAATGAGCGGTTCCGGTGTCCGGAGGCACTCTTCCAGCCTTCCTTCCTGGGCATGGAGTCCTGTGG
Trigger_538	0.10057	0.15125	0.999644	233	0.70275	GGTGCTGTCCTTGTATGCATCTGGGCGCACCACTGGCATTGTCATGGACTCTGGTGACGGGGTCACACACACAGTGCCCATCTATGAGGGCTACGCCCTTCCCCACGCCATCTTGCGTCTGGACCTGGCTGGCCGGGACCTGACAGACTACCTCATGAAGATCCTGACTGAACGGGGCTACAGCTTTACCACCACTGCTGAGAGGGAAATTGTTCGTGACATAAAGGAGAAGCTGTG
Trigger_299	0.1018	0.15208	0.999644	234	0.32549	CAGAGCAAGAGGGGTATCCTGACCCTGAAGTACCCTATCGAACACGGCATTGTCACTAACTGGGACGACATGGAGAAGATCTGGCACCACACCTTCTACAATGAGCTGCGTGTGGCTCCTGAGGAGCACCCGGTGCTTCTGACCGAGGCCCCCCTGAACCCCAAAGCTAACAGAGAGAAGATGACGCAGATAATGTTTGAAACCTTCAATACCCCAGCCATGTACGTGGCCATTCAG
Trigger_407	0.10548	0.15472	0.999644	235	0.35411	CGTGTGGCTCCTGAGGAGCACCCGGTGCTTCTGACCGAGGCCCCCCTGAACCCCAAAGCTAACAGAGAGAAGATGACGCAGATAATGTTTGAAACCTTCAATACCCCAGCCATGTACGTGGCCATTCAGGCGGTGCTGTCCTTGTATGCATCTGGGCGCACCACTGGCATTGTCATGGACTCTGGTGACGGGGTCACACACACAGTGCCCATCTATGAGGGCTACGCCCTTCCCCAC
Trigger_1476	0.1067	0.15566	0.999644	236	0.49099	ATACCCTGTGCATATCTTGATTTAGTCCTTAGTTCATGTGGCTCGGTCACTTGGGGGCTGGGGAGAGCACGCTGTAGATGAGAAAGCCCCAGCCTGGTGGATCTCTGTGAGCACCACTGAGTGATCTGTGCAGGGTATTAACCAACAGCAGACTTCCAGGATTTCCTGAGGCTGGCAAGGGTTCCTGAACCAGTTACCACTCCTTCTTGCCAGTCTAACAGGGTGGGAAAGTCCGAG
Trigger_370	0.10731	0.15609	0.999644	237	0.77996	GGAGAAGATCTGGCACCACACCTTCTACAATGAGCTGCGTGTGGCTCCTGAGGAGCACCCGGTGCTTCTGACCGAGGCCCCCCTGAACCCCAAAGCTAACAGAGAGAAGATGACGCAGATAATGTTTGAAACCTTCAATACCCCAGCCATGTACGTGGCCATTCAGGCGGTGCTGTCCTTGTATGCATCTGGGCGCACCACTGGCATTGTCATGGACTCTGGTGACGGGGTCACACA
Trigger_1309	0.11159	0.15927	0.999644	238	0.21536	TGCCCTGGCAAATGTACACACCTCATGCTAGCCTCATGAAACTGGAATAAGCCTTTGAAAAGAAATTTGTCCTTGAAGCTTGTATCTGATATCAGCACTGGATCGTAGAACTTGTTGCTGATTTTTGACCTTGTATTCAAGTTAACTGCTCCCTTGGTATATGTTTAATACCCTGTGCATATCTTGATTTAGTCCTTAGTTCATGTGGCTCGGTCACTTGGGGGCTGGGGAGAGCAC
Trigger_1351	0.1122	0.15975	0.999644	239	0.17849	TGGAATAAGCCTTTGAAAAGAAATTTGTCCTTGAAGCTTGTATCTGATATCAGCACTGGATCGTAGAACTTGTTGCTGATTTTTGACCTTGTATTCAAGTTAACTGCTCCCTTGGTATATGTTTAATACCCTGTGCATATCTTGATTTAGTCCTTAGTTCATGTGGCTCGGTCACTTGGGGGCTGGGGAGAGCACGCTGTAGATGAGAAAGCCCCAGCCTGGTGGATCTCTGTGAGC
Trigger_1069	0.11281	0.16023	0.999644	240	0.76787	GGAGATCACAGCCCTAGCACCTAGCACGATGAAGATTAAGATCATTGCTCCCCCTGAGCGCAAGTACTCAGTCTGGATCGGTGGCTCCATTCTGGCCTCACTGTCCACCTTCCAGCAGATGTGGATCAGCAAGCAGGAGTATGATGAGTCAGGCCCCTCCATCGTCCACCGCAAATGCTTCTAGATGGACTGAGCAGGTGCCAGGCATCTGCTGCATGAGCTGATATTGAAGTATCA
Trigger_679	0.11403	0.16117	0.999644	241	0.46625	GACAGACTACCTCATGAAGATCCTGACTGAACGGGGCTACAGCTTTACCACCACTGCTGAGAGGGAAATTGTTCGTGACATAAAGGAGAAGCTGTGCTATGTTGCCCTGGATTTTGAGCAAGAAATGGCTACTGCTGCATCATCTTCCTCCTTGGAGAAGAGTTACGAGCTGCCCGACGGGCAGGTGATCACCATTGGCAATGAGCGGTTCCGGTGTCCGGAGGCACTCTTCCAGCC
Trigger_712	0.11463	0.16158	0.999644	242	0.67007	GGGCTACAGCTTTACCACCACTGCTGAGAGGGAAATTGTTCGTGACATAAAGGAGAAGCTGTGCTATGTTGCCCTGGATTTTGAGCAAGAAATGGCTACTGCTGCATCATCTTCCTCCTTGGAGAAGAGTTACGAGCTGCCCGACGGGCAGGTGATCACCATTGGCAATGAGCGGTTCCGGTGTCCGGAGGCACTCTTCCAGCCTTCCTTCCTGGGCATGGAGTCCTGTGGTATCCA
Trigger_925	0.11524	0.16212	0.999644	243	0.45618	GGGCATGGAGTCCTGTGGTATCCATGAGACCACTTTCAACTCCATCATGAAGTGTGATGTGGATATCCGCAAAGACCTGTATGCCAATACAGTGCTGTCTGGTGGTACCACCATGTACCCAGGCATTGCTGACAGGATGCAGAAGGAGATCACAGCCCTAGCACCTAGCACGATGAAGATTAAGATCATTGCTCCCCCTGAGCGCAAGTACTCAGTCTGGATCGGTGGCTCCATTCT
Trigger_235	0.11585	0.16267	0.999644	244	0.23671	CCCCCGACACCAGGGCGTCATGGTGGGCATGGGCCAGAAAGACTCATACGTGGGTGACGAGGCCCAGAGCAAGAGGGGTATCCTGACCCTGAAGTACCCTATCGAACACGGCATTGTCACTAACTGGGACGACATGGAGAAGATCTGGCACCACACCTTCTACAATGAGCTGCGTGTGGCTCCTGAGGAGCACCCGGTGCTTCTGACCGAGGCCCCCCTGAACCCCAAAGCTAACAG
Trigger_518	0.11646	0.16309	0.999644	245	0.3655	ATGTACGTGGCCATTCAGGCGGTGCTGTCCTTGTATGCATCTGGGCGCACCACTGGCATTGTCATGGACTCTGGTGACGGGGTCACACACACAGTGCCCATCTATGAGGGCTACGCCCTTCCCCACGCCATCTTGCGTCTGGACCTGGCTGGCCGGGACCTGACAGACTACCTCATGAAGATCCTGACTGAACGGGGCTACAGCTTTACCACCACTGCTGAGAGGGAAATTGTTCGT
Trigger_698	0.11889	0.16481	0.999644	246	0.23959	ATCCTGACTGAACGGGGCTACAGCTTTACCACCACTGCTGAGAGGGAAATTGTTCGTGACATAAAGGAGAAGCTGTGCTATGTTGCCCTGGATTTTGAGCAAGAAATGGCTACTGCTGCATCATCTTCCTCCTTGGAGAAGAGTTACGAGCTGCCCGACGGGCAGGTGATCACCATTGGCAATGAGCGGTTCCGGTGTCCGGAGGCACTCTTCCAGCCTTCCTTCCTGGGCATGGAG
Trigger_1574	0.12132	0.16671	0.999644	247	0.74649	GGATCTCTGTGAGCACCACTGAGTGATCTGTGCAGGGTATTAACCAACAGCAGACTTCCAGGATTTCCTGAGGCTGGCAAGGGTTCCTGAACCAGTTACCACTCCTTCTTGCCAGTCTAACAGGGTGGGAAAGTCCGAGCCTTAGGACCCAGTTTCAGTTCTGGTTTCTTCCCTCCTGACCACCATCGGTTGTTAGTTGCCTTGAGTTGGGAACGTTTGCATCGACACCTGTAAATG
Trigger_1041	0.12253	0.16759	0.999644	248	0.41533	ACCCAGGCATTGCTGACAGGATGCAGAAGGAGATCACAGCCCTAGCACCTAGCACGATGAAGATTAAGATCATTGCTCCCCCTGAGCGCAAGTACTCAGTCTGGATCGGTGGCTCCATTCTGGCCTCACTGTCCACCTTCCAGCAGATGTGGATCAGCAAGCAGGAGTATGATGAGTCAGGCCCCTCCATCGTCCACCGCAAATGCTTCTAGATGGACTGAGCAGGTGCCAGGCATC
Trigger_820	0.12496	0.16967	0.999644	249	0.34948	ATCTTCCTCCTTGGAGAAGAGTTACGAGCTGCCCGACGGGCAGGTGATCACCATTGGCAATGAGCGGTTCCGGTGTCCGGAGGCACTCTTCCAGCCTTCCTTCCTGGGCATGGAGTCCTGTGGTATCCATGAGACCACTTTCAACTCCATCATGAAGTGTGATGTGGATATCCGCAAAGACCTGTATGCCAATACAGTGCTGTCTGGTGGTACCACCATGTACCCAGGCATTGCTGA
Trigger_1194	0.12556	0.17009	0.999644	250	0.19182	TCAGCAAGCAGGAGTATGATGAGTCAGGCCCCTCCATCGTCCACCGCAAATGCTTCTAGATGGACTGAGCAGGTGCCAGGCATCTGCTGCATGAGCTGATATTGAAGTATCAATTTGCCCTGGCAAATGTACACACCTCATGCTAGCCTCATGAAACTGGAATAAGCCTTTGAAAAGAAATTTGTCCTTGAAGCTTGTATCTGATATCAGCACTGGATCGTAGAACTTGTTGCTGAT
Trigger_605	0.12677	0.17111	0.999644	251	0.27666	CACACAGTGCCCATCTATGAGGGCTACGCCCTTCCCCACGCCATCTTGCGTCTGGACCTGGCTGGCCGGGACCTGACAGACTACCTCATGAAGATCCTGACTGAACGGGGCTACAGCTTTACCACCACTGCTGAGAGGGAAATTGTTCGTGACATAAAGGAGAAGCTGTGCTATGTTGCCCTGGATTTTGAGCAAGAAATGGCTACTGCTGCATCATCTTCCTCCTTGGAGAAGAGT
Trigger_300	0.12919	0.17298	0.999644	252	0.34911	AGAGCAAGAGGGGTATCCTGACCCTGAAGTACCCTATCGAACACGGCATTGTCACTAACTGGGACGACATGGAGAAGATCTGGCACCACACCTTCTACAATGAGCTGCGTGTGGCTCCTGAGGAGCACCCGGTGCTTCTGACCGAGGCCCCCCTGAACCCCAAAGCTAACAGAGAGAAGATGACGCAGATAATGTTTGAAACCTTCAATACCCCAGCCATGTACGTGGCCATTCAGG
Trigger_362	0.1304	0.17372	0.999644	253	0.24136	GACGACATGGAGAAGATCTGGCACCACACCTTCTACAATGAGCTGCGTGTGGCTCCTGAGGAGCACCCGGTGCTTCTGACCGAGGCCCCCCTGAACCCCAAAGCTAACAGAGAGAAGATGACGCAGATAATGTTTGAAACCTTCAATACCCCAGCCATGTACGTGGCCATTCAGGCGGTGCTGTCCTTGTATGCATCTGGGCGCACCACTGGCATTGTCATGGACTCTGGTGACGGG
Trigger_479	0.13161	0.17457	0.999644	254	0.295	ATGACGCAGATAATGTTTGAAACCTTCAATACCCCAGCCATGTACGTGGCCATTCAGGCGGTGCTGTCCTTGTATGCATCTGGGCGCACCACTGGCATTGTCATGGACTCTGGTGACGGGGTCACACACACAGTGCCCATCTATGAGGGCTACGCCCTTCCCCACGCCATCTTGCGTCTGGACCTGGCTGGCCGGGACCTGACAGACTACCTCATGAAGATCCTGACTGAACGGGGC
Trigger_388	0.13221	0.17506	0.999644	255	0.3297	CACCTTCTACAATGAGCTGCGTGTGGCTCCTGAGGAGCACCCGGTGCTTCTGACCGAGGCCCCCCTGAACCCCAAAGCTAACAGAGAGAAGATGACGCAGATAATGTTTGAAACCTTCAATACCCCAGCCATGTACGTGGCCATTCAGGCGGTGCTGTCCTTGTATGCATCTGGGCGCACCACTGGCATTGTCATGGACTCTGGTGACGGGGTCACACACACAGTGCCCATCTATGA
Trigger_269	0.13402	0.17645	0.999644	256	-0.21596	CAGAAAGACTCATACGTGGGTGACGAGGCCCAGAGCAAGAGGGGTATCCTGACCCTGAAGTACCCTATCGAACACGGCATTGTCACTAACTGGGACGACATGGAGAAGATCTGGCACCACACCTTCTACAATGAGCTGCGTGTGGCTCCTGAGGAGCACCCGGTGCTTCTGACCGAGGCCCCCCTGAACCCCAAAGCTAACAGAGAGAAGATGACGCAGATAATGTTTGAAACCTTC
Trigger_1090	0.13703	0.17878	0.999644	257	-0.51028	TAGCACGATGAAGATTAAGATCATTGCTCCCCCTGAGCGCAAGTACTCAGTCTGGATCGGTGGCTCCATTCTGGCCTCACTGTCCACCTTCCAGCAGATGTGGATCAGCAAGCAGGAGTATGATGAGTCAGGCCCCTCCATCGTCCACCGCAAATGCTTCTAGATGGACTGAGCAGGTGCCAGGCATCTGCTGCATGAGCTGATATTGAAGTATCAATTTGCCCTGGCAAATGTACA
Trigger_728	0.13823	0.17973	0.999644	258	0.24918	ACCACTGCTGAGAGGGAAATTGTTCGTGACATAAAGGAGAAGCTGTGCTATGTTGCCCTGGATTTTGAGCAAGAAATGGCTACTGCTGCATCATCTTCCTCCTTGGAGAAGAGTTACGAGCTGCCCGACGGGCAGGTGATCACCATTGGCAATGAGCGGTTCCGGTGTCCGGAGGCACTCTTCCAGCCTTCCTTCCTGGGCATGGAGTCCTGTGGTATCCATGAGACCACTTTCAAC
Trigger_1082	0.13943	0.18067	0.999644	259	0.25309	CTAGCACCTAGCACGATGAAGATTAAGATCATTGCTCCCCCTGAGCGCAAGTACTCAGTCTGGATCGGTGGCTCCATTCTGGCCTCACTGTCCACCTTCCAGCAGATGTGGATCAGCAAGCAGGAGTATGATGAGTCAGGCCCCTCCATCGTCCACCGCAAATGCTTCTAGATGGACTGAGCAGGTGCCAGGCATCTGCTGCATGAGCTGATATTGAAGTATCAATTTGCCCTGGCA
Trigger_710	0.14243	0.18294	0.999644	260	0.31079	CGGGGCTACAGCTTTACCACCACTGCTGAGAGGGAAATTGTTCGTGACATAAAGGAGAAGCTGTGCTATGTTGCCCTGGATTTTGAGCAAGAAATGGCTACTGCTGCATCATCTTCCTCCTTGGAGAAGAGTTACGAGCTGCCCGACGGGCAGGTGATCACCATTGGCAATGAGCGGTTCCGGTGTCCGGAGGCACTCTTCCAGCCTTCCTTCCTGGGCATGGAGTCCTGTGGTATC
Trigger_906	0.14303	0.18346	0.999644	261	0.39153	TCTTCCAGCCTTCCTTCCTGGGCATGGAGTCCTGTGGTATCCATGAGACCACTTTCAACTCCATCATGAAGTGTGATGTGGATATCCGCAAAGACCTGTATGCCAATACAGTGCTGTCTGGTGGTACCACCATGTACCCAGGCATTGCTGACAGGATGCAGAAGGAGATCACAGCCCTAGCACCTAGCACGATGAAGATTAAGATCATTGCTCCCCCTGAGCGCAAGTACTCAGTCT
Trigger_1631	0.14363	0.18394	0.999644	262	-0.025376	CCAGGATTTCCTGAGGCTGGCAAGGGTTCCTGAACCAGTTACCACTCCTTCTTGCCAGTCTAACAGGGTGGGAAAGTCCGAGCCTTAGGACCCAGTTTCAGTTCTGGTTTCTTCCCTCCTGACCACCATCGGTTGTTAGTTGCCTTGAGTTGGGAACGTTTGCATCGACACCTGTAAATGTATTCATTCTTTAATTTATGTAAGGTTTTTTGTACTCAATTCTTTAAGAAATGACAA
Trigger_1611	0.14423	0.1843	0.999644	263	0.46707	TATTAACCAACAGCAGACTTCCAGGATTTCCTGAGGCTGGCAAGGGTTCCTGAACCAGTTACCACTCCTTCTTGCCAGTCTAACAGGGTGGGAAAGTCCGAGCCTTAGGACCCAGTTTCAGTTCTGGTTTCTTCCCTCCTGACCACCATCGGTTGTTAGTTGCCTTGAGTTGGGAACGTTTGCATCGACACCTGTAAATGTATTCATTCTTTAATTTATGTAAGGTTTTTTGTACTC
Trigger_1651	0.14482	0.1848	0.999644	264	0.22391	CAAGGGTTCCTGAACCAGTTACCACTCCTTCTTGCCAGTCTAACAGGGTGGGAAAGTCCGAGCCTTAGGACCCAGTTTCAGTTCTGGTTTCTTCCCTCCTGACCACCATCGGTTGTTAGTTGCCTTGAGTTGGGAACGTTTGCATCGACACCTGTAAATGTATTCATTCTTTAATTTATGTAAGGTTTTTTGTACTCAATTCTTTAAGAAATGACAAATTTTGGTTTTCTACTGTTC
Trigger_1054	0.14542	0.18521	0.999644	265	0.31384	TGACAGGATGCAGAAGGAGATCACAGCCCTAGCACCTAGCACGATGAAGATTAAGATCATTGCTCCCCCTGAGCGCAAGTACTCAGTCTGGATCGGTGGCTCCATTCTGGCCTCACTGTCCACCTTCCAGCAGATGTGGATCAGCAAGCAGGAGTATGATGAGTCAGGCCCCTCCATCGTCCACCGCAAATGCTTCTAGATGGACTGAGCAGGTGCCAGGCATCTGCTGCATGAGCT
Trigger_655	0.14662	0.18627	0.999644	266	0.41321	TCTGGACCTGGCTGGCCGGGACCTGACAGACTACCTCATGAAGATCCTGACTGAACGGGGCTACAGCTTTACCACCACTGCTGAGAGGGAAATTGTTCGTGACATAAAGGAGAAGCTGTGCTATGTTGCCCTGGATTTTGAGCAAGAAATGGCTACTGCTGCATCATCTTCCTCCTTGGAGAAGAGTTACGAGCTGCCCGACGGGCAGGTGATCACCATTGGCAATGAGCGGTTCCG
Trigger_612	0.14722	0.18681	0.999644	267	0.10113	TGCCCATCTATGAGGGCTACGCCCTTCCCCACGCCATCTTGCGTCTGGACCTGGCTGGCCGGGACCTGACAGACTACCTCATGAAGATCCTGACTGAACGGGGCTACAGCTTTACCACCACTGCTGAGAGGGAAATTGTTCGTGACATAAAGGAGAAGCTGTGCTATGTTGCCCTGGATTTTGAGCAAGAAATGGCTACTGCTGCATCATCTTCCTCCTTGGAGAAGAGTTACGAGC
Trigger_99	0.1502	0.18941	0.999644	268	-0.045487	CGCCGCCGCGTCCTTCGCCGATCGCAATGGAAGAAGAAATCGCCGCACTCGTCATTGACAATGGCTCCGGCATGTGCAAAGCCGGCTTTGCTGGCGACGACGCCCCCAGGGCCGTGTTCCCTTCCATCGTAGGGCGCCCCCGACACCAGGGCGTCATGGTGGGCATGGGCCAGAAAGACTCATACGTGGGTGACGAGGCCCAGAGCAAGAGGGGTATCCTGACCCTGAAGTACCCTA
Trigger_111	0.1508	0.18987	0.999644	269	0.12121	CTTCGCCGATCGCAATGGAAGAAGAAATCGCCGCACTCGTCATTGACAATGGCTCCGGCATGTGCAAAGCCGGCTTTGCTGGCGACGACGCCCCCAGGGCCGTGTTCCCTTCCATCGTAGGGCGCCCCCGACACCAGGGCGTCATGGTGGGCATGGGCCAGAAAGACTCATACGTGGGTGACGAGGCCCAGAGCAAGAGGGGTATCCTGACCCTGAAGTACCCTATCGAACACGGCA
Trigger_1328	0.1514	0.1903	0.999644	270	0.34529	ACCTCATGCTAGCCTCATGAAACTGGAATAAGCCTTTGAAAAGAAATTTGTCCTTGAAGCTTGTATCTGATATCAGCACTGGATCGTAGAACTTGTTGCTGATTTTTGACCTTGTATTCAAGTTAACTGCTCCCTTGGTATATGTTTAATACCCTGTGCATATCTTGATTTAGTCCTTAGTTCATGTGGCTCGGTCACTTGGGGGCTGGGGAGAGCACGCTGTAGATGAGAAAGCCC
Trigger_675	0.15199	0.19079	0.999644	271	0.34322	ACCTGACAGACTACCTCATGAAGATCCTGACTGAACGGGGCTACAGCTTTACCACCACTGCTGAGAGGGAAATTGTTCGTGACATAAAGGAGAAGCTGTGCTATGTTGCCCTGGATTTTGAGCAAGAAATGGCTACTGCTGCATCATCTTCCTCCTTGGAGAAGAGTTACGAGCTGCCCGACGGGCAGGTGATCACCATTGGCAATGAGCGGTTCCGGTGTCCGGAGGCACTCTTCC
Trigger_891	0.15259	0.19126	0.999644	272	0.73967	GGTGTCCGGAGGCACTCTTCCAGCCTTCCTTCCTGGGCATGGAGTCCTGTGGTATCCATGAGACCACTTTCAACTCCATCATGAAGTGTGATGTGGATATCCGCAAAGACCTGTATGCCAATACAGTGCTGTCTGGTGGTACCACCATGTACCCAGGCATTGCTGACAGGATGCAGAAGGAGATCACAGCCCTAGCACCTAGCACGATGAAGATTAAGATCATTGCTCCCCCTGAGC
Trigger_1478	0.15378	0.19216	0.999644	273	0.35321	ACCCTGTGCATATCTTGATTTAGTCCTTAGTTCATGTGGCTCGGTCACTTGGGGGCTGGGGAGAGCACGCTGTAGATGAGAAAGCCCCAGCCTGGTGGATCTCTGTGAGCACCACTGAGTGATCTGTGCAGGGTATTAACCAACAGCAGACTTCCAGGATTTCCTGAGGCTGGCAAGGGTTCCTGAACCAGTTACCACTCCTTCTTGCCAGTCTAACAGGGTGGGAAAGTCCGAGCC
Trigger_499	0.15437	0.19264	0.999644	274	0.2922	AACCTTCAATACCCCAGCCATGTACGTGGCCATTCAGGCGGTGCTGTCCTTGTATGCATCTGGGCGCACCACTGGCATTGTCATGGACTCTGGTGACGGGGTCACACACACAGTGCCCATCTATGAGGGCTACGCCCTTCCCCACGCCATCTTGCGTCTGGACCTGGCTGGCCGGGACCTGACAGACTACCTCATGAAGATCCTGACTGAACGGGGCTACAGCTTTACCACCACTGC
Trigger_1623	0.15497	0.19306	0.999644	275	0.12312	GCAGACTTCCAGGATTTCCTGAGGCTGGCAAGGGTTCCTGAACCAGTTACCACTCCTTCTTGCCAGTCTAACAGGGTGGGAAAGTCCGAGCCTTAGGACCCAGTTTCAGTTCTGGTTTCTTCCCTCCTGACCACCATCGGTTGTTAGTTGCCTTGAGTTGGGAACGTTTGCATCGACACCTGTAAATGTATTCATTCTTTAATTTATGTAAGGTTTTTTGTACTCAATTCTTTAAGA
Trigger_834	0.15556	0.19352	0.999644	276	0.63547	AGAAGAGTTACGAGCTGCCCGACGGGCAGGTGATCACCATTGGCAATGAGCGGTTCCGGTGTCCGGAGGCACTCTTCCAGCCTTCCTTCCTGGGCATGGAGTCCTGTGGTATCCATGAGACCACTTTCAACTCCATCATGAAGTGTGATGTGGATATCCGCAAAGACCTGTATGCCAATACAGTGCTGTCTGGTGGTACCACCATGTACCCAGGCATTGCTGACAGGATGCAGAAGG
Random_1802	0.15616	0.19406	0.999644	277	0.25853	ACCCCATGTCGATACTGAACGAATCGACGCACACTCCCTTCCTTGAATGGCGCGCCATCATACCACGAAGCACAAAGTGCGTACGCCCATCTAATACATCCAATTATCTAGATCCTGCTCAAGAACTGCACGAGCACCCTCCACTTGGTCAAGTGATATCCTCGTAAGGCAAGCTCGTACCGTCATTCATGCGGAAGGGGTAAGACCATTAGAAGTAGGGATAGTCCCGAACCTCAC
Trigger_1200	0.15735	0.19504	0.999644	278	0.31075	AGCAGGAGTATGATGAGTCAGGCCCCTCCATCGTCCACCGCAAATGCTTCTAGATGGACTGAGCAGGTGCCAGGCATCTGCTGCATGAGCTGATATTGAAGTATCAATTTGCCCTGGCAAATGTACACACCTCATGCTAGCCTCATGAAACTGGAATAAGCCTTTGAAAAGAAATTTGTCCTTGAAGCTTGTATCTGATATCAGCACTGGATCGTAGAACTTGTTGCTGATTTTTGA
Trigger_671	0.16209	0.19873	0.999644	279	0.055725	CGGGACCTGACAGACTACCTCATGAAGATCCTGACTGAACGGGGCTACAGCTTTACCACCACTGCTGAGAGGGAAATTGTTCGTGACATAAAGGAGAAGCTGTGCTATGTTGCCCTGGATTTTGAGCAAGAAATGGCTACTGCTGCATCATCTTCCTCCTTGGAGAAGAGTTACGAGCTGCCCGACGGGCAGGTGATCACCATTGGCAATGAGCGGTTCCGGTGTCCGGAGGCACTC
Trigger_450	0.16505	0.20079	0.999644	280	0.28756	CCCTGAACCCCAAAGCTAACAGAGAGAAGATGACGCAGATAATGTTTGAAACCTTCAATACCCCAGCCATGTACGTGGCCATTCAGGCGGTGCTGTCCTTGTATGCATCTGGGCGCACCACTGGCATTGTCATGGACTCTGGTGACGGGGTCACACACACAGTGCCCATCTATGAGGGCTACGCCCTTCCCCACGCCATCTTGCGTCTGGACCTGGCTGGCCGGGACCTGACAGACT
Trigger_150	0.16624	0.20153	0.999644	281	0.14679	TCATTGACAATGGCTCCGGCATGTGCAAAGCCGGCTTTGCTGGCGACGACGCCCCCAGGGCCGTGTTCCCTTCCATCGTAGGGCGCCCCCGACACCAGGGCGTCATGGTGGGCATGGGCCAGAAAGACTCATACGTGGGTGACGAGGCCCAGAGCAAGAGGGGTATCCTGACCCTGAAGTACCCTATCGAACACGGCATTGTCACTAACTGGGACGACATGGAGAAGATCTGGCACC
Trigger_1093	0.16742	0.20261	0.999644	282	0.2678	CACGATGAAGATTAAGATCATTGCTCCCCCTGAGCGCAAGTACTCAGTCTGGATCGGTGGCTCCATTCTGGCCTCACTGTCCACCTTCCAGCAGATGTGGATCAGCAAGCAGGAGTATGATGAGTCAGGCCCCTCCATCGTCCACCGCAAATGCTTCTAGATGGACTGAGCAGGTGCCAGGCATCTGCTGCATGAGCTGATATTGAAGTATCAATTTGCCCTGGCAAATGTACACAC
Trigger_1649	0.16801	0.20302	0.999644	283	0.2632	GGCAAGGGTTCCTGAACCAGTTACCACTCCTTCTTGCCAGTCTAACAGGGTGGGAAAGTCCGAGCCTTAGGACCCAGTTTCAGTTCTGGTTTCTTCCCTCCTGACCACCATCGGTTGTTAGTTGCCTTGAGTTGGGAACGTTTGCATCGACACCTGTAAATGTATTCATTCTTTAATTTATGTAAGGTTTTTTGTACTCAATTCTTTAAGAAATGACAAATTTTGGTTTTCTACTGT
Trigger_606	0.1686	0.2035	0.999644	284	0.25889	ACACAGTGCCCATCTATGAGGGCTACGCCCTTCCCCACGCCATCTTGCGTCTGGACCTGGCTGGCCGGGACCTGACAGACTACCTCATGAAGATCCTGACTGAACGGGGCTACAGCTTTACCACCACTGCTGAGAGGGAAATTGTTCGTGACATAAAGGAGAAGCTGTGCTATGTTGCCCTGGATTTTGAGCAAGAAATGGCTACTGCTGCATCATCTTCCTCCTTGGAGAAGAGTT
Trigger_40	0.16978	0.20441	0.999644	285	0.24947	CCGCGGTCGGTCTCACACTCCGCCGCCGGCTTACACTGCGCTTCTTGCCGCTCCTCCGTCGCCGCCGCGTCCTTCGCCGATCGCAATGGAAGAAGAAATCGCCGCACTCGTCATTGACAATGGCTCCGGCATGTGCAAAGCCGGCTTTGCTGGCGACGACGCCCCCAGGGCCGTGTTCCCTTCCATCGTAGGGCGCCCCCGACACCAGGGCGTCATGGTGGGCATGGGCCAGAAAGA
Trigger_1052	0.17096	0.20544	0.999644	286	0.25093	GCTGACAGGATGCAGAAGGAGATCACAGCCCTAGCACCTAGCACGATGAAGATTAAGATCATTGCTCCCCCTGAGCGCAAGTACTCAGTCTGGATCGGTGGCTCCATTCTGGCCTCACTGTCCACCTTCCAGCAGATGTGGATCAGCAAGCAGGAGTATGATGAGTCAGGCCCCTCCATCGTCCACCGCAAATGCTTCTAGATGGACTGAGCAGGTGCCAGGCATCTGCTGCATGAG
Trigger_999	0.17155	0.20592	0.999644	287	0.32403	ACCTGTATGCCAATACAGTGCTGTCTGGTGGTACCACCATGTACCCAGGCATTGCTGACAGGATGCAGAAGGAGATCACAGCCCTAGCACCTAGCACGATGAAGATTAAGATCATTGCTCCCCCTGAGCGCAAGTACTCAGTCTGGATCGGTGGCTCCATTCTGGCCTCACTGTCCACCTTCCAGCAGATGTGGATCAGCAAGCAGGAGTATGATGAGTCAGGCCCCTCCATCGTCC
Trigger_1379	0.1739	0.20783	0.999644	288	0.20962	CCTTGAAGCTTGTATCTGATATCAGCACTGGATCGTAGAACTTGTTGCTGATTTTTGACCTTGTATTCAAGTTAACTGCTCCCTTGGTATATGTTTAATACCCTGTGCATATCTTGATTTAGTCCTTAGTTCATGTGGCTCGGTCACTTGGGGGCTGGGGAGAGCACGCTGTAGATGAGAAAGCCCCAGCCTGGTGGATCTCTGTGAGCACCACTGAGTGATCTGTGCAGGGTATTA
Trigger_1160	0.17449	0.20822	0.999644	289	0.38658	CTGGCCTCACTGTCCACCTTCCAGCAGATGTGGATCAGCAAGCAGGAGTATGATGAGTCAGGCCCCTCCATCGTCCACCGCAAATGCTTCTAGATGGACTGAGCAGGTGCCAGGCATCTGCTGCATGAGCTGATATTGAAGTATCAATTTGCCCTGGCAAATGTACACACCTCATGCTAGCCTCATGAAACTGGAATAAGCCTTTGAAAAGAAATTTGTCCTTGAAGCTTGTATCTG
Trigger_967	0.17743	0.21074	0.999644	290	0.25694	CATCATGAAGTGTGATGTGGATATCCGCAAAGACCTGTATGCCAATACAGTGCTGTCTGGTGGTACCACCATGTACCCAGGCATTGCTGACAGGATGCAGAAGGAGATCACAGCCCTAGCACCTAGCACGATGAAGATTAAGATCATTGCTCCCCCTGAGCGCAAGTACTCAGTCTGGATCGGTGGCTCCATTCTGGCCTCACTGTCCACCTTCCAGCAGATGTGGATCAGCAAGCA
Trigger_250	0.17831	0.21149	0.999644	291	-0.022897	CGTCATGGTGGGCATGGGCCAGAAAGACTCATACGTGGGTGACGAGGCCCAGAGCAAGAGGGGTATCCTGACCCTGAAGTACCCTATCGAACACGGCATTGTCACTAACTGGGACGACATGGAGAAGATCTGGCACCACACCTTCTACAATGAGCTGCGTGTGGCTCCTGAGGAGCACCCGGTGCTTCTGACCGAGGCCCCCCTGAACCCCAAAGCTAACAGAGAGAAGATGACGCA
Trigger_1018	0.17919	0.21225	0.999644	292	0.26518	GCTGTCTGGTGGTACCACCATGTACCCAGGCATTGCTGACAGGATGCAGAAGGAGATCACAGCCCTAGCACCTAGCACGATGAAGATTAAGATCATTGCTCCCCCTGAGCGCAAGTACTCAGTCTGGATCGGTGGCTCCATTCTGGCCTCACTGTCCACCTTCCAGCAGATGTGGATCAGCAAGCAGGAGTATGATGAGTCAGGCCCCTCCATCGTCCACCGCAAATGCTTCTAGAT
Trigger_912	0.17977	0.21269	0.999644	293	0.29185	AGCCTTCCTTCCTGGGCATGGAGTCCTGTGGTATCCATGAGACCACTTTCAACTCCATCATGAAGTGTGATGTGGATATCCGCAAAGACCTGTATGCCAATACAGTGCTGTCTGGTGGTACCACCATGTACCCAGGCATTGCTGACAGGATGCAGAAGGAGATCACAGCCCTAGCACCTAGCACGATGAAGATTAAGATCATTGCTCCCCCTGAGCGCAAGTACTCAGTCTGGATCG
Trigger_897	0.18036	0.21319	0.999644	294	0.19554	CGGAGGCACTCTTCCAGCCTTCCTTCCTGGGCATGGAGTCCTGTGGTATCCATGAGACCACTTTCAACTCCATCATGAAGTGTGATGTGGATATCCGCAAAGACCTGTATGCCAATACAGTGCTGTCTGGTGGTACCACCATGTACCCAGGCATTGCTGACAGGATGCAGAAGGAGATCACAGCCCTAGCACCTAGCACGATGAAGATTAAGATCATTGCTCCCCCTGAGCGCAAGT
Trigger_670	0.18212	0.21468	0.999644	295	0.3945	CCGGGACCTGACAGACTACCTCATGAAGATCCTGACTGAACGGGGCTACAGCTTTACCACCACTGCTGAGAGGGAAATTGTTCGTGACATAAAGGAGAAGCTGTGCTATGTTGCCCTGGATTTTGAGCAAGAAATGGCTACTGCTGCATCATCTTCCTCCTTGGAGAAGAGTTACGAGCTGCCCGACGGGCAGGTGATCACCATTGGCAATGAGCGGTTCCGGTGTCCGGAGGCACT
Trigger_448	0.1827	0.21504	0.999644	296	0.17832	CCCCCTGAACCCCAAAGCTAACAGAGAGAAGATGACGCAGATAATGTTTGAAACCTTCAATACCCCAGCCATGTACGTGGCCATTCAGGCGGTGCTGTCCTTGTATGCATCTGGGCGCACCACTGGCATTGTCATGGACTCTGGTGACGGGGTCACACACACAGTGCCCATCTATGAGGGCTACGCCCTTCCCCACGCCATCTTGCGTCTGGACCTGGCTGGCCGGGACCTGACAGA
Trigger_1141	0.18329	0.21545	0.999644	297	0.0841	CTGGATCGGTGGCTCCATTCTGGCCTCACTGTCCACCTTCCAGCAGATGTGGATCAGCAAGCAGGAGTATGATGAGTCAGGCCCCTCCATCGTCCACCGCAAATGCTTCTAGATGGACTGAGCAGGTGCCAGGCATCTGCTGCATGAGCTGATATTGAAGTATCAATTTGCCCTGGCAAATGTACACACCTCATGCTAGCCTCATGAAACTGGAATAAGCCTTTGAAAAGAAATTTG
Trigger_1281	0.18387	0.216	0.999644	298	0.40095	TGCATGAGCTGATATTGAAGTATCAATTTGCCCTGGCAAATGTACACACCTCATGCTAGCCTCATGAAACTGGAATAAGCCTTTGAAAAGAAATTTGTCCTTGAAGCTTGTATCTGATATCAGCACTGGATCGTAGAACTTGTTGCTGATTTTTGACCTTGTATTCAAGTTAACTGCTCCCTTGGTATATGTTTAATACCCTGTGCATATCTTGATTTAGTCCTTAGTTCATGTGGC
Trigger_1021	0.18446	0.21643	0.999644	299	0.55694	GTCTGGTGGTACCACCATGTACCCAGGCATTGCTGACAGGATGCAGAAGGAGATCACAGCCCTAGCACCTAGCACGATGAAGATTAAGATCATTGCTCCCCCTGAGCGCAAGTACTCAGTCTGGATCGGTGGCTCCATTCTGGCCTCACTGTCCACCTTCCAGCAGATGTGGATCAGCAAGCAGGAGTATGATGAGTCAGGCCCCTCCATCGTCCACCGCAAATGCTTCTAGATGGA
Trigger_1384	0.18563	0.21739	0.999644	300	0.046165	AAGCTTGTATCTGATATCAGCACTGGATCGTAGAACTTGTTGCTGATTTTTGACCTTGTATTCAAGTTAACTGCTCCCTTGGTATATGTTTAATACCCTGTGCATATCTTGATTTAGTCCTTAGTTCATGTGGCTCGGTCACTTGGGGGCTGGGGAGAGCACGCTGTAGATGAGAAAGCCCCAGCCTGGTGGATCTCTGTGAGCACCACTGAGTGATCTGTGCAGGGTATTAACCAA
Trigger_1437	0.18621	0.21785	0.999644	301	-0.052986	CCTTGTATTCAAGTTAACTGCTCCCTTGGTATATGTTTAATACCCTGTGCATATCTTGATTTAGTCCTTAGTTCATGTGGCTCGGTCACTTGGGGGCTGGGGAGAGCACGCTGTAGATGAGAAAGCCCCAGCCTGGTGGATCTCTGTGAGCACCACTGAGTGATCTGTGCAGGGTATTAACCAACAGCAGACTTCCAGGATTTCCTGAGGCTGGCAAGGGTTCCTGAACCAGTTACC
Trigger_9	0.18679	0.21834	0.999644	302	-0.023002	CCCGCTCCCGCTTAAATAGCGGCGGGGGAGGCCGCGGTCGGTCTCACACTCCGCCGCCGGCTTACACTGCGCTTCTTGCCGCTCCTCCGTCGCCGCCGCGTCCTTCGCCGATCGCAATGGAAGAAGAAATCGCCGCACTCGTCATTGACAATGGCTCCGGCATGTGCAAAGCCGGCTTTGCTGGCGACGACGCCCCCAGGGCCGTGTTCCCTTCCATCGTAGGGCGCCCCCGACACC
Trigger_903	0.18738	0.21888	0.999644	303	0.40541	CACTCTTCCAGCCTTCCTTCCTGGGCATGGAGTCCTGTGGTATCCATGAGACCACTTTCAACTCCATCATGAAGTGTGATGTGGATATCCGCAAAGACCTGTATGCCAATACAGTGCTGTCTGGTGGTACCACCATGTACCCAGGCATTGCTGACAGGATGCAGAAGGAGATCACAGCCCTAGCACCTAGCACGATGAAGATTAAGATCATTGCTCCCCCTGAGCGCAAGTACTCAG
Trigger_1549	0.18796	0.21938	0.999644	304	0.23736	GTAGATGAGAAAGCCCCAGCCTGGTGGATCTCTGTGAGCACCACTGAGTGATCTGTGCAGGGTATTAACCAACAGCAGACTTCCAGGATTTCCTGAGGCTGGCAAGGGTTCCTGAACCAGTTACCACTCCTTCTTGCCAGTCTAACAGGGTGGGAAAGTCCGAGCCTTAGGACCCAGTTTCAGTTCTGGTTTCTTCCCTCCTGACCACCATCGGTTGTTAGTTGCCTTGAGTTGGGA
Trigger_70	0.18854	0.21981	0.999644	305	0.063681	TTACACTGCGCTTCTTGCCGCTCCTCCGTCGCCGCCGCGTCCTTCGCCGATCGCAATGGAAGAAGAAATCGCCGCACTCGTCATTGACAATGGCTCCGGCATGTGCAAAGCCGGCTTTGCTGGCGACGACGCCCCCAGGGCCGTGTTCCCTTCCATCGTAGGGCGCCCCCGACACCAGGGCGTCATGGTGGGCATGGGCCAGAAAGACTCATACGTGGGTGACGAGGCCCAGAGCAA
Trigger_841	0.18913	0.22034	0.999644	306	0.31485	TTACGAGCTGCCCGACGGGCAGGTGATCACCATTGGCAATGAGCGGTTCCGGTGTCCGGAGGCACTCTTCCAGCCTTCCTTCCTGGGCATGGAGTCCTGTGGTATCCATGAGACCACTTTCAACTCCATCATGAAGTGTGATGTGGATATCCGCAAAGACCTGTATGCCAATACAGTGCTGTCTGGTGGTACCACCATGTACCCAGGCATTGCTGACAGGATGCAGAAGGAGATCAC
Trigger_936	0.19262	0.22312	0.999644	307	0.082804	CCTGTGGTATCCATGAGACCACTTTCAACTCCATCATGAAGTGTGATGTGGATATCCGCAAAGACCTGTATGCCAATACAGTGCTGTCTGGTGGTACCACCATGTACCCAGGCATTGCTGACAGGATGCAGAAGGAGATCACAGCCCTAGCACCTAGCACGATGAAGATTAAGATCATTGCTCCCCCTGAGCGCAAGTACTCAGTCTGGATCGGTGGCTCCATTCTGGCCTCACTGT
Trigger_116	0.1932	0.22357	0.999644	308	0.020466	CCGATCGCAATGGAAGAAGAAATCGCCGCACTCGTCATTGACAATGGCTCCGGCATGTGCAAAGCCGGCTTTGCTGGCGACGACGCCCCCAGGGCCGTGTTCCCTTCCATCGTAGGGCGCCCCCGACACCAGGGCGTCATGGTGGGCATGGGCCAGAAAGACTCATACGTGGGTGACGAGGCCCAGAGCAAGAGGGGTATCCTGACCCTGAAGTACCCTATCGAACACGGCATTGTC
Trigger_843	0.19436	0.22449	0.999644	309	0.18395	ACGAGCTGCCCGACGGGCAGGTGATCACCATTGGCAATGAGCGGTTCCGGTGTCCGGAGGCACTCTTCCAGCCTTCCTTCCTGGGCATGGAGTCCTGTGGTATCCATGAGACCACTTTCAACTCCATCATGAAGTGTGATGTGGATATCCGCAAAGACCTGTATGCCAATACAGTGCTGTCTGGTGGTACCACCATGTACCCAGGCATTGCTGACAGGATGCAGAAGGAGATCACAG
Trigger_568	0.19669	0.22643	0.999644	310	0.33667	CACTGGCATTGTCATGGACTCTGGTGACGGGGTCACACACACAGTGCCCATCTATGAGGGCTACGCCCTTCCCCACGCCATCTTGCGTCTGGACCTGGCTGGCCGGGACCTGACAGACTACCTCATGAAGATCCTGACTGAACGGGGCTACAGCTTTACCACCACTGCTGAGAGGGAAATTGTTCGTGACATAAAGGAGAAGCTGTGCTATGTTGCCCTGGATTTTGAGCAAGAAAT
Trigger_866	0.19784	0.22745	0.999644	311	-0.027631	ATCACCATTGGCAATGAGCGGTTCCGGTGTCCGGAGGCACTCTTCCAGCCTTCCTTCCTGGGCATGGAGTCCTGTGGTATCCATGAGACCACTTTCAACTCCATCATGAAGTGTGATGTGGATATCCGCAAAGACCTGTATGCCAATACAGTGCTGTCTGGTGGTACCACCATGTACCCAGGCATTGCTGACAGGATGCAGAAGGAGATCACAGCCCTAGCACCTAGCACGATGAAG
Trigger_1323	0.199	0.22837	0.999644	312	0.27366	TACACACCTCATGCTAGCCTCATGAAACTGGAATAAGCCTTTGAAAAGAAATTTGTCCTTGAAGCTTGTATCTGATATCAGCACTGGATCGTAGAACTTGTTGCTGATTTTTGACCTTGTATTCAAGTTAACTGCTCCCTTGGTATATGTTTAATACCCTGTGCATATCTTGATTTAGTCCTTAGTTCATGTGGCTCGGTCACTTGGGGGCTGGGGAGAGCACGCTGTAGATGAGAA
Trigger_1269	0.19958	0.2289	0.999644	313	0.27826	CCAGGCATCTGCTGCATGAGCTGATATTGAAGTATCAATTTGCCCTGGCAAATGTACACACCTCATGCTAGCCTCATGAAACTGGAATAAGCCTTTGAAAAGAAATTTGTCCTTGAAGCTTGTATCTGATATCAGCACTGGATCGTAGAACTTGTTGCTGATTTTTGACCTTGTATTCAAGTTAACTGCTCCCTTGGTATATGTTTAATACCCTGTGCATATCTTGATTTAGTCCTT
Trigger_148	0.20016	0.22933	0.999644	314	0.05759	CGTCATTGACAATGGCTCCGGCATGTGCAAAGCCGGCTTTGCTGGCGACGACGCCCCCAGGGCCGTGTTCCCTTCCATCGTAGGGCGCCCCCGACACCAGGGCGTCATGGTGGGCATGGGCCAGAAAGACTCATACGTGGGTGACGAGGCCCAGAGCAAGAGGGGTATCCTGACCCTGAAGTACCCTATCGAACACGGCATTGTCACTAACTGGGACGACATGGAGAAGATCTGGCA
Trigger_385	0.20074	0.22981	0.999644	315	0.31629	CCACACCTTCTACAATGAGCTGCGTGTGGCTCCTGAGGAGCACCCGGTGCTTCTGACCGAGGCCCCCCTGAACCCCAAAGCTAACAGAGAGAAGATGACGCAGATAATGTTTGAAACCTTCAATACCCCAGCCATGTACGTGGCCATTCAGGCGGTGCTGTCCTTGTATGCATCTGGGCGCACCACTGGCATTGTCATGGACTCTGGTGACGGGGTCACACACACAGTGCCCATCTA
Trigger_1632	0.20132	0.23024	0.999644	316	0.16984	CAGGATTTCCTGAGGCTGGCAAGGGTTCCTGAACCAGTTACCACTCCTTCTTGCCAGTCTAACAGGGTGGGAAAGTCCGAGCCTTAGGACCCAGTTTCAGTTCTGGTTTCTTCCCTCCTGACCACCATCGGTTGTTAGTTGCCTTGAGTTGGGAACGTTTGCATCGACACCTGTAAATGTATTCATTCTTTAATTTATGTAAGGTTTTTTGTACTCAATTCTTTAAGAAATGACAAA
Trigger_1404	0.2019	0.23071	0.999644	317	0.14328	CACTGGATCGTAGAACTTGTTGCTGATTTTTGACCTTGTATTCAAGTTAACTGCTCCCTTGGTATATGTTTAATACCCTGTGCATATCTTGATTTAGTCCTTAGTTCATGTGGCTCGGTCACTTGGGGGCTGGGGAGAGCACGCTGTAGATGAGAAAGCCCCAGCCTGGTGGATCTCTGTGAGCACCACTGAGTGATCTGTGCAGGGTATTAACCAACAGCAGACTTCCAGGATTTC
Trigger_827	0.20248	0.23119	0.999644	318	0.042029	TCCTTGGAGAAGAGTTACGAGCTGCCCGACGGGCAGGTGATCACCATTGGCAATGAGCGGTTCCGGTGTCCGGAGGCACTCTTCCAGCCTTCCTTCCTGGGCATGGAGTCCTGTGGTATCCATGAGACCACTTTCAACTCCATCATGAAGTGTGATGTGGATATCCGCAAAGACCTGTATGCCAATACAGTGCTGTCTGGTGGTACCACCATGTACCCAGGCATTGCTGACAGGATG
Trigger_436	0.20363	0.23215	0.999644	319	0.075195	TCTGACCGAGGCCCCCCTGAACCCCAAAGCTAACAGAGAGAAGATGACGCAGATAATGTTTGAAACCTTCAATACCCCAGCCATGTACGTGGCCATTCAGGCGGTGCTGTCCTTGTATGCATCTGGGCGCACCACTGGCATTGTCATGGACTCTGGTGACGGGGTCACACACACAGTGCCCATCTATGAGGGCTACGCCCTTCCCCACGCCATCTTGCGTCTGGACCTGGCTGGCCG
Trigger_972	0.2045	0.23281	0.999644	320	0.3815	TGAAGTGTGATGTGGATATCCGCAAAGACCTGTATGCCAATACAGTGCTGTCTGGTGGTACCACCATGTACCCAGGCATTGCTGACAGGATGCAGAAGGAGATCACAGCCCTAGCACCTAGCACGATGAAGATTAAGATCATTGCTCCCCCTGAGCGCAAGTACTCAGTCTGGATCGGTGGCTCCATTCTGGCCTCACTGTCCACCTTCCAGCAGATGTGGATCAGCAAGCAGGAGT
Trigger_350	0.20536	0.2336	0.999644	321	0.29205	GTCACTAACTGGGACGACATGGAGAAGATCTGGCACCACACCTTCTACAATGAGCTGCGTGTGGCTCCTGAGGAGCACCCGGTGCTTCTGACCGAGGCCCCCCTGAACCCCAAAGCTAACAGAGAGAAGATGACGCAGATAATGTTTGAAACCTTCAATACCCCAGCCATGTACGTGGCCATTCAGGCGGTGCTGTCCTTGTATGCATCTGGGCGCACCACTGGCATTGTCATGGAC
Trigger_1135	0.20594	0.23409	0.999644	322	0.047518	CTCAGTCTGGATCGGTGGCTCCATTCTGGCCTCACTGTCCACCTTCCAGCAGATGTGGATCAGCAAGCAGGAGTATGATGAGTCAGGCCCCTCCATCGTCCACCGCAAATGCTTCTAGATGGACTGAGCAGGTGCCAGGCATCTGCTGCATGAGCTGATATTGAAGTATCAATTTGCCCTGGCAAATGTACACACCTCATGCTAGCCTCATGAAACTGGAATAAGCCTTTGAAAAGA
Trigger_1558	0.20652	0.23461	0.999644	323	0.2995	AAAGCCCCAGCCTGGTGGATCTCTGTGAGCACCACTGAGTGATCTGTGCAGGGTATTAACCAACAGCAGACTTCCAGGATTTCCTGAGGCTGGCAAGGGTTCCTGAACCAGTTACCACTCCTTCTTGCCAGTCTAACAGGGTGGGAAAGTCCGAGCCTTAGGACCCAGTTTCAGTTCTGGTTTCTTCCCTCCTGACCACCATCGGTTGTTAGTTGCCTTGAGTTGGGAACGTTTGCA
Trigger_848	0.20825	0.23589	0.999644	324	0.15832	CTGCCCGACGGGCAGGTGATCACCATTGGCAATGAGCGGTTCCGGTGTCCGGAGGCACTCTTCCAGCCTTCCTTCCTGGGCATGGAGTCCTGTGGTATCCATGAGACCACTTTCAACTCCATCATGAAGTGTGATGTGGATATCCGCAAAGACCTGTATGCCAATACAGTGCTGTCTGGTGGTACCACCATGTACCCAGGCATTGCTGACAGGATGCAGAAGGAGATCACAGCCCTA
Trigger_112	0.20882	0.23624	0.999644	325	0.17953	TTCGCCGATCGCAATGGAAGAAGAAATCGCCGCACTCGTCATTGACAATGGCTCCGGCATGTGCAAAGCCGGCTTTGCTGGCGACGACGCCCCCAGGGCCGTGTTCCCTTCCATCGTAGGGCGCCCCCGACACCAGGGCGTCATGGTGGGCATGGGCCAGAAAGACTCATACGTGGGTGACGAGGCCCAGAGCAAGAGGGGTATCCTGACCCTGAAGTACCCTATCGAACACGGCAT
Trigger_470	0.2094	0.23671	0.999644	326	0.30348	AGAGAGAAGATGACGCAGATAATGTTTGAAACCTTCAATACCCCAGCCATGTACGTGGCCATTCAGGCGGTGCTGTCCTTGTATGCATCTGGGCGCACCACTGGCATTGTCATGGACTCTGGTGACGGGGTCACACACACAGTGCCCATCTATGAGGGCTACGCCCTTCCCCACGCCATCTTGCGTCTGGACCTGGCTGGCCGGGACCTGACAGACTACCTCATGAAGATCCTGACT
Trigger_1655	0.20997	0.23713	0.999644	327	0.76736	GGTTCCTGAACCAGTTACCACTCCTTCTTGCCAGTCTAACAGGGTGGGAAAGTCCGAGCCTTAGGACCCAGTTTCAGTTCTGGTTTCTTCCCTCCTGACCACCATCGGTTGTTAGTTGCCTTGAGTTGGGAACGTTTGCATCGACACCTGTAAATGTATTCATTCTTTAATTTATGTAAGGTTTTTTGTACTCAATTCTTTAAGAAATGACAAATTTTGGTTTTCTACTGTTCAATG
Trigger_139	0.21055	0.23759	0.999644	328	-0.15198	CGCCGCACTCGTCATTGACAATGGCTCCGGCATGTGCAAAGCCGGCTTTGCTGGCGACGACGCCCCCAGGGCCGTGTTCCCTTCCATCGTAGGGCGCCCCCGACACCAGGGCGTCATGGTGGGCATGGGCCAGAAAGACTCATACGTGGGTGACGAGGCCCAGAGCAAGAGGGGTATCCTGACCCTGAAGTACCCTATCGAACACGGCATTGTCACTAACTGGGACGACATGGAGAA
Random_1769	0.21227	0.239	0.999644	329	0.090375	AACCTAATTATCTTTTCGTGCGAAGGTCCTGGCTGCATGTTTATGTCGATACGCCTGCAATACTTGACGAAAATATACGAAGCGGGCGGCCTGGCCGGAGCACTACCGCATCGACGCGTATTCGATTACTGGTACTAGGTTACACATACGCGCTATAGTAGACCGTCAATTTCAGCCCTCTTATCCTCGGCGTTGTGTGTCAAGTGACGTAGACCTAGATTGACTCTATGACGGTAT
Trigger_404	0.21399	0.24028	0.999644	330	0.29412	CTGCGTGTGGCTCCTGAGGAGCACCCGGTGCTTCTGACCGAGGCCCCCCTGAACCCCAAAGCTAACAGAGAGAAGATGACGCAGATAATGTTTGAAACCTTCAATACCCCAGCCATGTACGTGGCCATTCAGGCGGTGCTGTCCTTGTATGCATCTGGGCGCACCACTGGCATTGTCATGGACTCTGGTGACGGGGTCACACACACAGTGCCCATCTATGAGGGCTACGCCCTTCCC
Trigger_1562	0.21514	0.24123	0.999644	331	0.14289	CCCCAGCCTGGTGGATCTCTGTGAGCACCACTGAGTGATCTGTGCAGGGTATTAACCAACAGCAGACTTCCAGGATTTCCTGAGGCTGGCAAGGGTTCCTGAACCAGTTACCACTCCTTCTTGCCAGTCTAACAGGGTGGGAAAGTCCGAGCCTTAGGACCCAGTTTCAGTTCTGGTTTCTTCCCTCCTGACCACCATCGGTTGTTAGTTGCCTTGAGTTGGGAACGTTTGCATCGA
Trigger_1127	0.21571	0.24168	0.999644	332	0.3383	CGCAAGTACTCAGTCTGGATCGGTGGCTCCATTCTGGCCTCACTGTCCACCTTCCAGCAGATGTGGATCAGCAAGCAGGAGTATGATGAGTCAGGCCCCTCCATCGTCCACCGCAAATGCTTCTAGATGGACTGAGCAGGTGCCAGGCATCTGCTGCATGAGCTGATATTGAAGTATCAATTTGCCCTGGCAAATGTACACACCTCATGCTAGCCTCATGAAACTGGAATAAGCCTT
Trigger_333	0.21629	0.2422	0.999644	333	0.14108	CTATCGAACACGGCATTGTCACTAACTGGGACGACATGGAGAAGATCTGGCACCACACCTTCTACAATGAGCTGCGTGTGGCTCCTGAGGAGCACCCGGTGCTTCTGACCGAGGCCCCCCTGAACCCCAAAGCTAACAGAGAGAAGATGACGCAGATAATGTTTGAAACCTTCAATACCCCAGCCATGTACGTGGCCATTCAGGCGGTGCTGTCCTTGTATGCATCTGGGCGCACCA
Random_1724	0.21686	0.24261	0.999644	334	0.01667	CACCTGCAGCGCGCGCATGTGGAATTAGAGGCCAAGTTCGATCCCTACACCGACGTACGATGCAACTGTGTGGATGTGACGAGCTTCATTTATACGCTTCGCGCGCCGGACCGGCCTCCGCAAGAAGGCCGCTGTGCACAAGCAAATGACAATTAACCACCGTGTATTCGTTATAGCATCAGGCAGTTTAAGTCGGGACAATAGGGGCCGCAATACACAGTTTACCGCATCTTGACC
Trigger_1565	0.21801	0.24351	0.999644	335	-0.11309	CAGCCTGGTGGATCTCTGTGAGCACCACTGAGTGATCTGTGCAGGGTATTAACCAACAGCAGACTTCCAGGATTTCCTGAGGCTGGCAAGGGTTCCTGAACCAGTTACCACTCCTTCTTGCCAGTCTAACAGGGTGGGAAAGTCCGAGCCTTAGGACCCAGTTTCAGTTCTGGTTTCTTCCCTCCTGACCACCATCGGTTGTTAGTTGCCTTGAGTTGGGAACGTTTGCATCGACAC
Random_1782	0.21858	0.24398	0.999644	336	0.62454	GTATTCGATTACTGGTACTAGGTTACACATACGCGCTATAGTAGACCGTCAATTTCAGCCCTCTTATCCTCGGCGTTGTGTGTCAAGTGACGTAGACCTAGATTGACTCTATGACGGTATCTGCTGATGGGTAGGGAGACCCAGAATCTATCGGCCTAGGGACACTAAAACTTTCCAAACACCCCATGTCGATACTGAACGAATCGACGCACACTCCCTTCCTTGAATGGCGCGCCA
Trigger_830	0.21915	0.24446	0.999644	337	0.037486	TTGGAGAAGAGTTACGAGCTGCCCGACGGGCAGGTGATCACCATTGGCAATGAGCGGTTCCGGTGTCCGGAGGCACTCTTCCAGCCTTCCTTCCTGGGCATGGAGTCCTGTGGTATCCATGAGACCACTTTCAACTCCATCATGAAGTGTGATGTGGATATCCGCAAAGACCTGTATGCCAATACAGTGCTGTCTGGTGGTACCACCATGTACCCAGGCATTGCTGACAGGATGCAG
Trigger_1048	0.21972	0.24493	0.999644	338	0.11817	CATTGCTGACAGGATGCAGAAGGAGATCACAGCCCTAGCACCTAGCACGATGAAGATTAAGATCATTGCTCCCCCTGAGCGCAAGTACTCAGTCTGGATCGGTGGCTCCATTCTGGCCTCACTGTCCACCTTCCAGCAGATGTGGATCAGCAAGCAGGAGTATGATGAGTCAGGCCCCTCCATCGTCCACCGCAAATGCTTCTAGATGGACTGAGCAGGTGCCAGGCATCTGCTGCA
Trigger_1062	0.22258	0.24742	0.999644	339	-0.065247	TGCAGAAGGAGATCACAGCCCTAGCACCTAGCACGATGAAGATTAAGATCATTGCTCCCCCTGAGCGCAAGTACTCAGTCTGGATCGGTGGCTCCATTCTGGCCTCACTGTCCACCTTCCAGCAGATGTGGATCAGCAAGCAGGAGTATGATGAGTCAGGCCCCTCCATCGTCCACCGCAAATGCTTCTAGATGGACTGAGCAGGTGCCAGGCATCTGCTGCATGAGCTGATATTGA
Trigger_701	0.22315	0.24786	0.999644	340	0.056823	CTGACTGAACGGGGCTACAGCTTTACCACCACTGCTGAGAGGGAAATTGTTCGTGACATAAAGGAGAAGCTGTGCTATGTTGCCCTGGATTTTGAGCAAGAAATGGCTACTGCTGCATCATCTTCCTCCTTGGAGAAGAGTTACGAGCTGCCCGACGGGCAGGTGATCACCATTGGCAATGAGCGGTTCCGGTGTCCGGAGGCACTCTTCCAGCCTTCCTTCCTGGGCATGGAGTCC
Trigger_1340	0.22543	0.24974	0.999644	341	0.12988	CCTCATGAAACTGGAATAAGCCTTTGAAAAGAAATTTGTCCTTGAAGCTTGTATCTGATATCAGCACTGGATCGTAGAACTTGTTGCTGATTTTTGACCTTGTATTCAAGTTAACTGCTCCCTTGGTATATGTTTAATACCCTGTGCATATCTTGATTTAGTCCTTAGTTCATGTGGCTCGGTCACTTGGGGGCTGGGGAGAGCACGCTGTAGATGAGAAAGCCCCAGCCTGGTGGA
Trigger_739	0.22685	0.2508	0.999644	342	0.29851	GAGGGAAATTGTTCGTGACATAAAGGAGAAGCTGTGCTATGTTGCCCTGGATTTTGAGCAAGAAATGGCTACTGCTGCATCATCTTCCTCCTTGGAGAAGAGTTACGAGCTGCCCGACGGGCAGGTGATCACCATTGGCAATGAGCGGTTCCGGTGTCCGGAGGCACTCTTCCAGCCTTCCTTCCTGGGCATGGAGTCCTGTGGTATCCATGAGACCACTTTCAACTCCATCATGAA
Trigger_1508	0.22771	0.25148	0.999644	343	0.58936	TTCATGTGGCTCGGTCACTTGGGGGCTGGGGAGAGCACGCTGTAGATGAGAAAGCCCCAGCCTGGTGGATCTCTGTGAGCACCACTGAGTGATCTGTGCAGGGTATTAACCAACAGCAGACTTCCAGGATTTCCTGAGGCTGGCAAGGGTTCCTGAACCAGTTACCACTCCTTCTTGCCAGTCTAACAGGGTGGGAAAGTCCGAGCCTTAGGACCCAGTTTCAGTTCTGGTTTCTTC
Trigger_877	0.22884	0.25242	0.999644	344	0.26915	CAATGAGCGGTTCCGGTGTCCGGAGGCACTCTTCCAGCCTTCCTTCCTGGGCATGGAGTCCTGTGGTATCCATGAGACCACTTTCAACTCCATCATGAAGTGTGATGTGGATATCCGCAAAGACCTGTATGCCAATACAGTGCTGTCTGGTGGTACCACCATGTACCCAGGCATTGCTGACAGGATGCAGAAGGAGATCACAGCCCTAGCACCTAGCACGATGAAGATTAAGATCAT
Trigger_81	0.22941	0.25301	0.999644	345	-0.0045766	TTCTTGCCGCTCCTCCGTCGCCGCCGCGTCCTTCGCCGATCGCAATGGAAGAAGAAATCGCCGCACTCGTCATTGACAATGGCTCCGGCATGTGCAAAGCCGGCTTTGCTGGCGACGACGCCCCCAGGGCCGTGTTCCCTTCCATCGTAGGGCGCCCCCGACACCAGGGCGTCATGGTGGGCATGGGCCAGAAAGACTCATACGTGGGTGACGAGGCCCAGAGCAAGAGGGGTATCC
Trigger_390	0.23168	0.25502	0.999644	346	0.23669	CCTTCTACAATGAGCTGCGTGTGGCTCCTGAGGAGCACCCGGTGCTTCTGACCGAGGCCCCCCTGAACCCCAAAGCTAACAGAGAGAAGATGACGCAGATAATGTTTGAAACCTTCAATACCCCAGCCATGTACGTGGCCATTCAGGCGGTGCTGTCCTTGTATGCATCTGGGCGCACCACTGGCATTGTCATGGACTCTGGTGACGGGGTCACACACACAGTGCCCATCTATGAGG
Trigger_366	0.23282	0.25596	0.999644	347	0.31621	ACATGGAGAAGATCTGGCACCACACCTTCTACAATGAGCTGCGTGTGGCTCCTGAGGAGCACCCGGTGCTTCTGACCGAGGCCCCCCTGAACCCCAAAGCTAACAGAGAGAAGATGACGCAGATAATGTTTGAAACCTTCAATACCCCAGCCATGTACGTGGCCATTCAGGCGGTGCTGTCCTTGTATGCATCTGGGCGCACCACTGGCATTGTCATGGACTCTGGTGACGGGGTCA
Trigger_1434	0.23338	0.25637	0.999644	348	0.18011	TGACCTTGTATTCAAGTTAACTGCTCCCTTGGTATATGTTTAATACCCTGTGCATATCTTGATTTAGTCCTTAGTTCATGTGGCTCGGTCACTTGGGGGCTGGGGAGAGCACGCTGTAGATGAGAAAGCCCCAGCCTGGTGGATCTCTGTGAGCACCACTGAGTGATCTGTGCAGGGTATTAACCAACAGCAGACTTCCAGGATTTCCTGAGGCTGGCAAGGGTTCCTGAACCAGTT
Trigger_8	0.23395	0.25685	0.999644	349	-0.068119	GCCCGCTCCCGCTTAAATAGCGGCGGGGGAGGCCGCGGTCGGTCTCACACTCCGCCGCCGGCTTACACTGCGCTTCTTGCCGCTCCTCCGTCGCCGCCGCGTCCTTCGCCGATCGCAATGGAAGAAGAAATCGCCGCACTCGTCATTGACAATGGCTCCGGCATGTGCAAAGCCGGCTTTGCTGGCGACGACGCCCCCAGGGCCGTGTTCCCTTCCATCGTAGGGCGCCCCCGACAC
Trigger_1273	0.23452	0.25726	0.999644	350	-0.019158	GCATCTGCTGCATGAGCTGATATTGAAGTATCAATTTGCCCTGGCAAATGTACACACCTCATGCTAGCCTCATGAAACTGGAATAAGCCTTTGAAAAGAAATTTGTCCTTGAAGCTTGTATCTGATATCAGCACTGGATCGTAGAACTTGTTGCTGATTTTTGACCTTGTATTCAAGTTAACTGCTCCCTTGGTATATGTTTAATACCCTGTGCATATCTTGATTTAGTCCTTAGTT
Trigger_507	0.23508	0.25777	0.999644	351	0.11998	ATACCCCAGCCATGTACGTGGCCATTCAGGCGGTGCTGTCCTTGTATGCATCTGGGCGCACCACTGGCATTGTCATGGACTCTGGTGACGGGGTCACACACACAGTGCCCATCTATGAGGGCTACGCCCTTCCCCACGCCATCTTGCGTCTGGACCTGGCTGGCCGGGACCTGACAGACTACCTCATGAAGATCCTGACTGAACGGGGCTACAGCTTTACCACCACTGCTGAGAGGG
Trigger_915	0.23621	0.25868	0.999644	352	0.088533	CTTCCTTCCTGGGCATGGAGTCCTGTGGTATCCATGAGACCACTTTCAACTCCATCATGAAGTGTGATGTGGATATCCGCAAAGACCTGTATGCCAATACAGTGCTGTCTGGTGGTACCACCATGTACCCAGGCATTGCTGACAGGATGCAGAAGGAGATCACAGCCCTAGCACCTAGCACGATGAAGATTAAGATCATTGCTCCCCCTGAGCGCAAGTACTCAGTCTGGATCGGTG
Trigger_1137	0.23678	0.25924	0.999644	353	0.052659	CAGTCTGGATCGGTGGCTCCATTCTGGCCTCACTGTCCACCTTCCAGCAGATGTGGATCAGCAAGCAGGAGTATGATGAGTCAGGCCCCTCCATCGTCCACCGCAAATGCTTCTAGATGGACTGAGCAGGTGCCAGGCATCTGCTGCATGAGCTGATATTGAAGTATCAATTTGCCCTGGCAAATGTACACACCTCATGCTAGCCTCATGAAACTGGAATAAGCCTTTGAAAAGAAA
Trigger_836	0.23735	0.25972	0.999644	354	0.43781	AAGAGTTACGAGCTGCCCGACGGGCAGGTGATCACCATTGGCAATGAGCGGTTCCGGTGTCCGGAGGCACTCTTCCAGCCTTCCTTCCTGGGCATGGAGTCCTGTGGTATCCATGAGACCACTTTCAACTCCATCATGAAGTGTGATGTGGATATCCGCAAAGACCTGTATGCCAATACAGTGCTGTCTGGTGGTACCACCATGTACCCAGGCATTGCTGACAGGATGCAGAAGGAG
Trigger_169	0.23791	0.26015	0.999644	355	0.056161	CATGTGCAAAGCCGGCTTTGCTGGCGACGACGCCCCCAGGGCCGTGTTCCCTTCCATCGTAGGGCGCCCCCGACACCAGGGCGTCATGGTGGGCATGGGCCAGAAAGACTCATACGTGGGTGACGAGGCCCAGAGCAAGAGGGGTATCCTGACCCTGAAGTACCCTATCGAACACGGCATTGTCACTAACTGGGACGACATGGAGAAGATCTGGCACCACACCTTCTACAATGAGCT
Trigger_27	0.24017	0.26214	0.999644	356	-0.025009	GCGGCGGGGGAGGCCGCGGTCGGTCTCACACTCCGCCGCCGGCTTACACTGCGCTTCTTGCCGCTCCTCCGTCGCCGCCGCGTCCTTCGCCGATCGCAATGGAAGAAGAAATCGCCGCACTCGTCATTGACAATGGCTCCGGCATGTGCAAAGCCGGCTTTGCTGGCGACGACGCCCCCAGGGCCGTGTTCCCTTCCATCGTAGGGCGCCCCCGACACCAGGGCGTCATGGTGGGCA
Trigger_558	0.24073	0.26261	0.999644	357	0.043516	CTGGGCGCACCACTGGCATTGTCATGGACTCTGGTGACGGGGTCACACACACAGTGCCCATCTATGAGGGCTACGCCCTTCCCCACGCCATCTTGCGTCTGGACCTGGCTGGCCGGGACCTGACAGACTACCTCATGAAGATCCTGACTGAACGGGGCTACAGCTTTACCACCACTGCTGAGAGGGAAATTGTTCGTGACATAAAGGAGAAGCTGTGCTATGTTGCCCTGGATTTTG
Trigger_888	0.2413	0.26306	0.999644	358	0.26121	TCCGGTGTCCGGAGGCACTCTTCCAGCCTTCCTTCCTGGGCATGGAGTCCTGTGGTATCCATGAGACCACTTTCAACTCCATCATGAAGTGTGATGTGGATATCCGCAAAGACCTGTATGCCAATACAGTGCTGTCTGGTGGTACCACCATGTACCCAGGCATTGCTGACAGGATGCAGAAGGAGATCACAGCCCTAGCACCTAGCACGATGAAGATTAAGATCATTGCTCCCCCTG
Trigger_546	0.24186	0.26357	0.999644	359	0.14141	CCTTGTATGCATCTGGGCGCACCACTGGCATTGTCATGGACTCTGGTGACGGGGTCACACACACAGTGCCCATCTATGAGGGCTACGCCCTTCCCCACGCCATCTTGCGTCTGGACCTGGCTGGCCGGGACCTGACAGACTACCTCATGAAGATCCTGACTGAACGGGGCTACAGCTTTACCACCACTGCTGAGAGGGAAATTGTTCGTGACATAAAGGAGAAGCTGTGCTATGTTG
Trigger_100	0.24242	0.26404	0.999644	360	-0.071087	GCCGCCGCGTCCTTCGCCGATCGCAATGGAAGAAGAAATCGCCGCACTCGTCATTGACAATGGCTCCGGCATGTGCAAAGCCGGCTTTGCTGGCGACGACGCCCCCAGGGCCGTGTTCCCTTCCATCGTAGGGCGCCCCCGACACCAGGGCGTCATGGTGGGCATGGGCCAGAAAGACTCATACGTGGGTGACGAGGCCCAGAGCAAGAGGGGTATCCTGACCCTGAAGTACCCTAT
Trigger_110	0.24636	0.26731	0.999644	361	-0.0084143	CCTTCGCCGATCGCAATGGAAGAAGAAATCGCCGCACTCGTCATTGACAATGGCTCCGGCATGTGCAAAGCCGGCTTTGCTGGCGACGACGCCCCCAGGGCCGTGTTCCCTTCCATCGTAGGGCGCCCCCGACACCAGGGCGTCATGGTGGGCATGGGCCAGAAAGACTCATACGTGGGTGACGAGGCCCAGAGCAAGAGGGGTATCCTGACCCTGAAGTACCCTATCGAACACGGC
Trigger_1554	0.24692	0.26784	0.999644	362	0.26677	TGAGAAAGCCCCAGCCTGGTGGATCTCTGTGAGCACCACTGAGTGATCTGTGCAGGGTATTAACCAACAGCAGACTTCCAGGATTTCCTGAGGCTGGCAAGGGTTCCTGAACCAGTTACCACTCCTTCTTGCCAGTCTAACAGGGTGGGAAAGTCCGAGCCTTAGGACCCAGTTTCAGTTCTGGTTTCTTCCCTCCTGACCACCATCGGTTGTTAGTTGCCTTGAGTTGGGAACGTT
Trigger_760	0.24749	0.2683	0.999644	363	0.19081	AAAGGAGAAGCTGTGCTATGTTGCCCTGGATTTTGAGCAAGAAATGGCTACTGCTGCATCATCTTCCTCCTTGGAGAAGAGTTACGAGCTGCCCGACGGGCAGGTGATCACCATTGGCAATGAGCGGTTCCGGTGTCCGGAGGCACTCTTCCAGCCTTCCTTCCTGGGCATGGAGTCCTGTGGTATCCATGAGACCACTTTCAACTCCATCATGAAGTGTGATGTGGATATCCGCAA
Trigger_31	0.24805	0.26876	0.999644	364	0.099592	CGGGGGAGGCCGCGGTCGGTCTCACACTCCGCCGCCGGCTTACACTGCGCTTCTTGCCGCTCCTCCGTCGCCGCCGCGTCCTTCGCCGATCGCAATGGAAGAAGAAATCGCCGCACTCGTCATTGACAATGGCTCCGGCATGTGCAAAGCCGGCTTTGCTGGCGACGACGCCCCCAGGGCCGTGTTCCCTTCCATCGTAGGGCGCCCCCGACACCAGGGCGTCATGGTGGGCATGGG
Trigger_566	0.24861	0.26919	0.999644	365	0.22395	ACCACTGGCATTGTCATGGACTCTGGTGACGGGGTCACACACACAGTGCCCATCTATGAGGGCTACGCCCTTCCCCACGCCATCTTGCGTCTGGACCTGGCTGGCCGGGACCTGACAGACTACCTCATGAAGATCCTGACTGAACGGGGCTACAGCTTTACCACCACTGCTGAGAGGGAAATTGTTCGTGACATAAAGGAGAAGCTGTGCTATGTTGCCCTGGATTTTGAGCAAGAA
Trigger_774	0.24917	0.2696	0.999644	366	0.21863	GCTATGTTGCCCTGGATTTTGAGCAAGAAATGGCTACTGCTGCATCATCTTCCTCCTTGGAGAAGAGTTACGAGCTGCCCGACGGGCAGGTGATCACCATTGGCAATGAGCGGTTCCGGTGTCCGGAGGCACTCTTCCAGCCTTCCTTCCTGGGCATGGAGTCCTGTGGTATCCATGAGACCACTTTCAACTCCATCATGAAGTGTGATGTGGATATCCGCAAAGACCTGTATGCCA
Trigger_773	0.24973	0.27007	0.999644	367	0.339	TGCTATGTTGCCCTGGATTTTGAGCAAGAAATGGCTACTGCTGCATCATCTTCCTCCTTGGAGAAGAGTTACGAGCTGCCCGACGGGCAGGTGATCACCATTGGCAATGAGCGGTTCCGGTGTCCGGAGGCACTCTTCCAGCCTTCCTTCCTGGGCATGGAGTCCTGTGGTATCCATGAGACCACTTTCAACTCCATCATGAAGTGTGATGTGGATATCCGCAAAGACCTGTATGCC
Trigger_1074	0.25029	0.27059	0.999644	368	0.098126	TCACAGCCCTAGCACCTAGCACGATGAAGATTAAGATCATTGCTCCCCCTGAGCGCAAGTACTCAGTCTGGATCGGTGGCTCCATTCTGGCCTCACTGTCCACCTTCCAGCAGATGTGGATCAGCAAGCAGGAGTATGATGAGTCAGGCCCCTCCATCGTCCACCGCAAATGCTTCTAGATGGACTGAGCAGGTGCCAGGCATCTGCTGCATGAGCTGATATTGAAGTATCAATTTG
Trigger_1046	0.25085	0.27112	0.999644	369	0.326	GGCATTGCTGACAGGATGCAGAAGGAGATCACAGCCCTAGCACCTAGCACGATGAAGATTAAGATCATTGCTCCCCCTGAGCGCAAGTACTCAGTCTGGATCGGTGGCTCCATTCTGGCCTCACTGTCCACCTTCCAGCAGATGTGGATCAGCAAGCAGGAGTATGATGAGTCAGGCCCCTCCATCGTCCACCGCAAATGCTTCTAGATGGACTGAGCAGGTGCCAGGCATCTGCTG
Trigger_483	0.25141	0.27147	0.999644	370	0.11059	CGCAGATAATGTTTGAAACCTTCAATACCCCAGCCATGTACGTGGCCATTCAGGCGGTGCTGTCCTTGTATGCATCTGGGCGCACCACTGGCATTGTCATGGACTCTGGTGACGGGGTCACACACACAGTGCCCATCTATGAGGGCTACGCCCTTCCCCACGCCATCTTGCGTCTGGACCTGGCTGGCCGGGACCTGACAGACTACCTCATGAAGATCCTGACTGAACGGGGCTACA
Trigger_647	0.25421	0.27381	0.999644	371	0.43775	ATCTTGCGTCTGGACCTGGCTGGCCGGGACCTGACAGACTACCTCATGAAGATCCTGACTGAACGGGGCTACAGCTTTACCACCACTGCTGAGAGGGAAATTGTTCGTGACATAAAGGAGAAGCTGTGCTATGTTGCCCTGGATTTTGAGCAAGAAATGGCTACTGCTGCATCATCTTCCTCCTTGGAGAAGAGTTACGAGCTGCCCGACGGGCAGGTGATCACCATTGGCAATGAG
Trigger_1411	0.25477	0.27426	0.999644	372	0.06884	TCGTAGAACTTGTTGCTGATTTTTGACCTTGTATTCAAGTTAACTGCTCCCTTGGTATATGTTTAATACCCTGTGCATATCTTGATTTAGTCCTTAGTTCATGTGGCTCGGTCACTTGGGGGCTGGGGAGAGCACGCTGTAGATGAGAAAGCCCCAGCCTGGTGGATCTCTGTGAGCACCACTGAGTGATCTGTGCAGGGTATTAACCAACAGCAGACTTCCAGGATTTCCTGAGGC
Trigger_1032	0.25533	0.27475	0.999644	373	0.21407	CCACCATGTACCCAGGCATTGCTGACAGGATGCAGAAGGAGATCACAGCCCTAGCACCTAGCACGATGAAGATTAAGATCATTGCTCCCCCTGAGCGCAAGTACTCAGTCTGGATCGGTGGCTCCATTCTGGCCTCACTGTCCACCTTCCAGCAGATGTGGATCAGCAAGCAGGAGTATGATGAGTCAGGCCCCTCCATCGTCCACCGCAAATGCTTCTAGATGGACTGAGCAGGTG
Trigger_143	0.25588	0.27515	0.999644	374	0.071319	GCACTCGTCATTGACAATGGCTCCGGCATGTGCAAAGCCGGCTTTGCTGGCGACGACGCCCCCAGGGCCGTGTTCCCTTCCATCGTAGGGCGCCCCCGACACCAGGGCGTCATGGTGGGCATGGGCCAGAAAGACTCATACGTGGGTGACGAGGCCCAGAGCAAGAGGGGTATCCTGACCCTGAAGTACCCTATCGAACACGGCATTGTCACTAACTGGGACGACATGGAGAAGATC
Trigger_455	0.25644	0.27561	0.999644	375	0.12794	AACCCCAAAGCTAACAGAGAGAAGATGACGCAGATAATGTTTGAAACCTTCAATACCCCAGCCATGTACGTGGCCATTCAGGCGGTGCTGTCCTTGTATGCATCTGGGCGCACCACTGGCATTGTCATGGACTCTGGTGACGGGGTCACACACACAGTGCCCATCTATGAGGGCTACGCCCTTCCCCACGCCATCTTGCGTCTGGACCTGGCTGGCCGGGACCTGACAGACTACCTC
Trigger_1187	0.25756	0.27656	0.999644	376	0.22236	ATGTGGATCAGCAAGCAGGAGTATGATGAGTCAGGCCCCTCCATCGTCCACCGCAAATGCTTCTAGATGGACTGAGCAGGTGCCAGGCATCTGCTGCATGAGCTGATATTGAAGTATCAATTTGCCCTGGCAAATGTACACACCTCATGCTAGCCTCATGAAACTGGAATAAGCCTTTGAAAAGAAATTTGTCCTTGAAGCTTGTATCTGATATCAGCACTGGATCGTAGAACTTGT
Random_1753	0.25756	0.27656	0.999644	377	0.79688	GATGTTGTCATAGATTCGGCACATTTCCCTTGTAGGTGTGAAATCACTTAGCTTCGCGCCGAAGTCTTATGGCAAAACCGATGGACTATGTTCCGGGTCGCACAAGAGGTCTATAGCACGTGCATCCCAACGTGGCGTGCGTACAACCTAATTATCTTTTCGTGCGAAGGTCCTGGCTGCATGTTTATGTCGATACGCCTGCAATACTTGACGAAAATATACGAAGCGGGCGGCCTG
Trigger_829	0.25867	0.2774	0.999644	378	0.2683	CTTGGAGAAGAGTTACGAGCTGCCCGACGGGCAGGTGATCACCATTGGCAATGAGCGGTTCCGGTGTCCGGAGGCACTCTTCCAGCCTTCCTTCCTGGGCATGGAGTCCTGTGGTATCCATGAGACCACTTTCAACTCCATCATGAAGTGTGATGTGGATATCCGCAAAGACCTGTATGCCAATACAGTGCTGTCTGGTGGTACCACCATGTACCCAGGCATTGCTGACAGGATGCA
Trigger_955	0.25979	0.27842	0.999644	379	0.21906	CACTTTCAACTCCATCATGAAGTGTGATGTGGATATCCGCAAAGACCTGTATGCCAATACAGTGCTGTCTGGTGGTACCACCATGTACCCAGGCATTGCTGACAGGATGCAGAAGGAGATCACAGCCCTAGCACCTAGCACGATGAAGATTAAGATCATTGCTCCCCCTGAGCGCAAGTACTCAGTCTGGATCGGTGGCTCCATTCTGGCCTCACTGTCCACCTTCCAGCAGATGTG
Trigger_737	0.26174	0.28017	0.999644	380	0.3785	GAGAGGGAAATTGTTCGTGACATAAAGGAGAAGCTGTGCTATGTTGCCCTGGATTTTGAGCAAGAAATGGCTACTGCTGCATCATCTTCCTCCTTGGAGAAGAGTTACGAGCTGCCCGACGGGCAGGTGATCACCATTGGCAATGAGCGGTTCCGGTGTCCGGAGGCACTCTTCCAGCCTTCCTTCCTGGGCATGGAGTCCTGTGGTATCCATGAGACCACTTTCAACTCCATCATG
Trigger_1416	0.26174	0.28017	0.999644	381	0.30268	GAACTTGTTGCTGATTTTTGACCTTGTATTCAAGTTAACTGCTCCCTTGGTATATGTTTAATACCCTGTGCATATCTTGATTTAGTCCTTAGTTCATGTGGCTCGGTCACTTGGGGGCTGGGGAGAGCACGCTGTAGATGAGAAAGCCCCAGCCTGGTGGATCTCTGTGAGCACCACTGAGTGATCTGTGCAGGGTATTAACCAACAGCAGACTTCCAGGATTTCCTGAGGCTGGCA
Trigger_852	0.26257	0.28091	0.999644	382	0.23562	CCGACGGGCAGGTGATCACCATTGGCAATGAGCGGTTCCGGTGTCCGGAGGCACTCTTCCAGCCTTCCTTCCTGGGCATGGAGTCCTGTGGTATCCATGAGACCACTTTCAACTCCATCATGAAGTGTGATGTGGATATCCGCAAAGACCTGTATGCCAATACAGTGCTGTCTGGTGGTACCACCATGTACCCAGGCATTGCTGACAGGATGCAGAAGGAGATCACAGCCCTAGCAC
Trigger_462	0.26424	0.28223	0.999644	383	0.24636	AAGCTAACAGAGAGAAGATGACGCAGATAATGTTTGAAACCTTCAATACCCCAGCCATGTACGTGGCCATTCAGGCGGTGCTGTCCTTGTATGCATCTGGGCGCACCACTGGCATTGTCATGGACTCTGGTGACGGGGTCACACACACAGTGCCCATCTATGAGGGCTACGCCCTTCCCCACGCCATCTTGCGTCTGGACCTGGCTGGCCGGGACCTGACAGACTACCTCATGAAGA
Trigger_614	0.26479	0.28274	0.999644	384	0.18137	CCCATCTATGAGGGCTACGCCCTTCCCCACGCCATCTTGCGTCTGGACCTGGCTGGCCGGGACCTGACAGACTACCTCATGAAGATCCTGACTGAACGGGGCTACAGCTTTACCACCACTGCTGAGAGGGAAATTGTTCGTGACATAAAGGAGAAGCTGTGCTATGTTGCCCTGGATTTTGAGCAAGAAATGGCTACTGCTGCATCATCTTCCTCCTTGGAGAAGAGTTACGAGCTG
Trigger_968	0.26535	0.28313	0.999644	385	0.017869	ATCATGAAGTGTGATGTGGATATCCGCAAAGACCTGTATGCCAATACAGTGCTGTCTGGTGGTACCACCATGTACCCAGGCATTGCTGACAGGATGCAGAAGGAGATCACAGCCCTAGCACCTAGCACGATGAAGATTAAGATCATTGCTCCCCCTGAGCGCAAGTACTCAGTCTGGATCGGTGGCTCCATTCTGGCCTCACTGTCCACCTTCCAGCAGATGTGGATCAGCAAGCAG
Random_1765	0.26645	0.28409	0.999644	386	0.16495	GTCTATAGCACGTGCATCCCAACGTGGCGTGCGTACAACCTAATTATCTTTTCGTGCGAAGGTCCTGGCTGCATGTTTATGTCGATACGCCTGCAATACTTGACGAAAATATACGAAGCGGGCGGCCTGGCCGGAGCACTACCGCATCGACGCGTATTCGATTACTGGTACTAGGTTACACATACGCGCTATAGTAGACCGTCAATTTCAGCCCTCTTATCCTCGGCGTTGTGTGTC
Trigger_831	0.26756	0.28503	0.999644	387	0.28342	TGGAGAAGAGTTACGAGCTGCCCGACGGGCAGGTGATCACCATTGGCAATGAGCGGTTCCGGTGTCCGGAGGCACTCTTCCAGCCTTCCTTCCTGGGCATGGAGTCCTGTGGTATCCATGAGACCACTTTCAACTCCATCATGAAGTGTGATGTGGATATCCGCAAAGACCTGTATGCCAATACAGTGCTGTCTGGTGGTACCACCATGTACCCAGGCATTGCTGACAGGATGCAGA
Trigger_871	0.26812	0.2855	0.999644	388	0.20361	CATTGGCAATGAGCGGTTCCGGTGTCCGGAGGCACTCTTCCAGCCTTCCTTCCTGGGCATGGAGTCCTGTGGTATCCATGAGACCACTTTCAACTCCATCATGAAGTGTGATGTGGATATCCGCAAAGACCTGTATGCCAATACAGTGCTGTCTGGTGGTACCACCATGTACCCAGGCATTGCTGACAGGATGCAGAAGGAGATCACAGCCCTAGCACCTAGCACGATGAAGATTAA
Trigger_956	0.26867	0.28593	0.999644	389	0.19735	ACTTTCAACTCCATCATGAAGTGTGATGTGGATATCCGCAAAGACCTGTATGCCAATACAGTGCTGTCTGGTGGTACCACCATGTACCCAGGCATTGCTGACAGGATGCAGAAGGAGATCACAGCCCTAGCACCTAGCACGATGAAGATTAAGATCATTGCTCCCCCTGAGCGCAAGTACTCAGTCTGGATCGGTGGCTCCATTCTGGCCTCACTGTCCACCTTCCAGCAGATGTGG
Trigger_1218	0.26922	0.2864	0.999644	390	0.18423	CAGGCCCCTCCATCGTCCACCGCAAATGCTTCTAGATGGACTGAGCAGGTGCCAGGCATCTGCTGCATGAGCTGATATTGAAGTATCAATTTGCCCTGGCAAATGTACACACCTCATGCTAGCCTCATGAAACTGGAATAAGCCTTTGAAAAGAAATTTGTCCTTGAAGCTTGTATCTGATATCAGCACTGGATCGTAGAACTTGTTGCTGATTTTTGACCTTGTATTCAAGTTAAC
Trigger_146	0.26978	0.28682	0.999644	391	0.093109	CTCGTCATTGACAATGGCTCCGGCATGTGCAAAGCCGGCTTTGCTGGCGACGACGCCCCCAGGGCCGTGTTCCCTTCCATCGTAGGGCGCCCCCGACACCAGGGCGTCATGGTGGGCATGGGCCAGAAAGACTCATACGTGGGTGACGAGGCCCAGAGCAAGAGGGGTATCCTGACCCTGAAGTACCCTATCGAACACGGCATTGTCACTAACTGGGACGACATGGAGAAGATCTGG
Trigger_512	0.27144	0.28816	0.999644	392	0.21045	CCAGCCATGTACGTGGCCATTCAGGCGGTGCTGTCCTTGTATGCATCTGGGCGCACCACTGGCATTGTCATGGACTCTGGTGACGGGGTCACACACACAGTGCCCATCTATGAGGGCTACGCCCTTCCCCACGCCATCTTGCGTCTGGACCTGGCTGGCCGGGACCTGACAGACTACCTCATGAAGATCCTGACTGAACGGGGCTACAGCTTTACCACCACTGCTGAGAGGGAAATT
Trigger_757	0.27199	0.28868	0.999644	393	0.21954	CATAAAGGAGAAGCTGTGCTATGTTGCCCTGGATTTTGAGCAAGAAATGGCTACTGCTGCATCATCTTCCTCCTTGGAGAAGAGTTACGAGCTGCCCGACGGGCAGGTGATCACCATTGGCAATGAGCGGTTCCGGTGTCCGGAGGCACTCTTCCAGCCTTCCTTCCTGGGCATGGAGTCCTGTGGTATCCATGAGACCACTTTCAACTCCATCATGAAGTGTGATGTGGATATCCG
Trigger_184	0.27309	0.28963	0.999644	394	0.13062	CTTTGCTGGCGACGACGCCCCCAGGGCCGTGTTCCCTTCCATCGTAGGGCGCCCCCGACACCAGGGCGTCATGGTGGGCATGGGCCAGAAAGACTCATACGTGGGTGACGAGGCCCAGAGCAAGAGGGGTATCCTGACCCTGAAGTACCCTATCGAACACGGCATTGTCACTAACTGGGACGACATGGAGAAGATCTGGCACCACACCTTCTACAATGAGCTGCGTGTGGCTCCTGA
Trigger_253	0.27364	0.29009	0.999644	395	0.24784	CATGGTGGGCATGGGCCAGAAAGACTCATACGTGGGTGACGAGGCCCAGAGCAAGAGGGGTATCCTGACCCTGAAGTACCCTATCGAACACGGCATTGTCACTAACTGGGACGACATGGAGAAGATCTGGCACCACACCTTCTACAATGAGCTGCGTGTGGCTCCTGAGGAGCACCCGGTGCTTCTGACCGAGGCCCCCCTGAACCCCAAAGCTAACAGAGAGAAGATGACGCAGAT
Trigger_1119	0.2753	0.29149	0.999644	396	0.09078	CCCCTGAGCGCAAGTACTCAGTCTGGATCGGTGGCTCCATTCTGGCCTCACTGTCCACCTTCCAGCAGATGTGGATCAGCAAGCAGGAGTATGATGAGTCAGGCCCCTCCATCGTCCACCGCAAATGCTTCTAGATGGACTGAGCAGGTGCCAGGCATCTGCTGCATGAGCTGATATTGAAGTATCAATTTGCCCTGGCAAATGTACACACCTCATGCTAGCCTCATGAAACTGGAA
Trigger_265	0.2764	0.29231	0.999644	397	0.076112	GGGCCAGAAAGACTCATACGTGGGTGACGAGGCCCAGAGCAAGAGGGGTATCCTGACCCTGAAGTACCCTATCGAACACGGCATTGTCACTAACTGGGACGACATGGAGAAGATCTGGCACCACACCTTCTACAATGAGCTGCGTGTGGCTCCTGAGGAGCACCCGGTGCTTCTGACCGAGGCCCCCCTGAACCCCAAAGCTAACAGAGAGAAGATGACGCAGATAATGTTTGAAAC
Trigger_674	0.27695	0.2928	0.999644	398	0.07933	GACCTGACAGACTACCTCATGAAGATCCTGACTGAACGGGGCTACAGCTTTACCACCACTGCTGAGAGGGAAATTGTTCGTGACATAAAGGAGAAGCTGTGCTATGTTGCCCTGGATTTTGAGCAAGAAATGGCTACTGCTGCATCATCTTCCTCCTTGGAGAAGAGTTACGAGCTGCCCGACGGGCAGGTGATCACCATTGGCAATGAGCGGTTCCGGTGTCCGGAGGCACTCTTC
Trigger_1050	0.2775	0.29325	0.999644	399	0.061672	TTGCTGACAGGATGCAGAAGGAGATCACAGCCCTAGCACCTAGCACGATGAAGATTAAGATCATTGCTCCCCCTGAGCGCAAGTACTCAGTCTGGATCGGTGGCTCCATTCTGGCCTCACTGTCCACCTTCCAGCAGATGTGGATCAGCAAGCAGGAGTATGATGAGTCAGGCCCCTCCATCGTCCACCGCAAATGCTTCTAGATGGACTGAGCAGGTGCCAGGCATCTGCTGCATG
Trigger_262	0.27805	0.29367	0.999644	400	0.052657	CATGGGCCAGAAAGACTCATACGTGGGTGACGAGGCCCAGAGCAAGAGGGGTATCCTGACCCTGAAGTACCCTATCGAACACGGCATTGTCACTAACTGGGACGACATGGAGAAGATCTGGCACCACACCTTCTACAATGAGCTGCGTGTGGCTCCTGAGGAGCACCCGGTGCTTCTGACCGAGGCCCCCCTGAACCCCAAAGCTAACAGAGAGAAGATGACGCAGATAATGTTTGA
Trigger_1316	0.2786	0.29428	0.999644	401	-0.027599	GCAAATGTACACACCTCATGCTAGCCTCATGAAACTGGAATAAGCCTTTGAAAAGAAATTTGTCCTTGAAGCTTGTATCTGATATCAGCACTGGATCGTAGAACTTGTTGCTGATTTTTGACCTTGTATTCAAGTTAACTGCTCCCTTGGTATATGTTTAATACCCTGTGCATATCTTGATTTAGTCCTTAGTTCATGTGGCTCGGTCACTTGGGGGCTGGGGAGAGCACGCTGTAG
Trigger_1694	0.27915	0.29475	0.999644	402	0.23668	CAGGGTGGGAAAGTCCGAGCCTTAGGACCCAGTTTCAGTTCTGGTTTCTTCCCTCCTGACCACCATCGGTTGTTAGTTGCCTTGAGTTGGGAACGTTTGCATCGACACCTGTAAATGTATTCATTCTTTAATTTATGTAAGGTTTTTTGTACTCAATTCTTTAAGAAATGACAAATTTTGGTTTTCTACTGTTCAATGAGAACATTAGGCCCCAGCAACACGTCATTGTGTAAAGAA
Trigger_893	0.2797	0.2952	0.999644	403	0.26314	TGTCCGGAGGCACTCTTCCAGCCTTCCTTCCTGGGCATGGAGTCCTGTGGTATCCATGAGACCACTTTCAACTCCATCATGAAGTGTGATGTGGATATCCGCAAAGACCTGTATGCCAATACAGTGCTGTCTGGTGGTACCACCATGTACCCAGGCATTGCTGACAGGATGCAGAAGGAGATCACAGCCCTAGCACCTAGCACGATGAAGATTAAGATCATTGCTCCCCCTGAGCGC
Trigger_504	0.28135	0.29646	0.999644	404	0.044811	TCAATACCCCAGCCATGTACGTGGCCATTCAGGCGGTGCTGTCCTTGTATGCATCTGGGCGCACCACTGGCATTGTCATGGACTCTGGTGACGGGGTCACACACACAGTGCCCATCTATGAGGGCTACGCCCTTCCCCACGCCATCTTGCGTCTGGACCTGGCTGGCCGGGACCTGACAGACTACCTCATGAAGATCCTGACTGAACGGGGCTACAGCTTTACCACCACTGCTGAGA
Trigger_1091	0.28299	0.29785	0.999644	405	-0.10555	AGCACGATGAAGATTAAGATCATTGCTCCCCCTGAGCGCAAGTACTCAGTCTGGATCGGTGGCTCCATTCTGGCCTCACTGTCCACCTTCCAGCAGATGTGGATCAGCAAGCAGGAGTATGATGAGTCAGGCCCCTCCATCGTCCACCGCAAATGCTTCTAGATGGACTGAGCAGGTGCCAGGCATCTGCTGCATGAGCTGATATTGAAGTATCAATTTGCCCTGGCAAATGTACAC
Trigger_1648	0.28354	0.29831	0.999644	406	0.34879	TGGCAAGGGTTCCTGAACCAGTTACCACTCCTTCTTGCCAGTCTAACAGGGTGGGAAAGTCCGAGCCTTAGGACCCAGTTTCAGTTCTGGTTTCTTCCCTCCTGACCACCATCGGTTGTTAGTTGCCTTGAGTTGGGAACGTTTGCATCGACACCTGTAAATGTATTCATTCTTTAATTTATGTAAGGTTTTTTGTACTCAATTCTTTAAGAAATGACAAATTTTGGTTTTCTACTG
Trigger_1339	0.28409	0.29881	0.999644	407	0.14472	GCCTCATGAAACTGGAATAAGCCTTTGAAAAGAAATTTGTCCTTGAAGCTTGTATCTGATATCAGCACTGGATCGTAGAACTTGTTGCTGATTTTTGACCTTGTATTCAAGTTAACTGCTCCCTTGGTATATGTTTAATACCCTGTGCATATCTTGATTTAGTCCTTAGTTCATGTGGCTCGGTCACTTGGGGGCTGGGGAGAGCACGCTGTAGATGAGAAAGCCCCAGCCTGGTGG
Trigger_1401	0.28573	0.30012	0.999644	408	0.056443	CAGCACTGGATCGTAGAACTTGTTGCTGATTTTTGACCTTGTATTCAAGTTAACTGCTCCCTTGGTATATGTTTAATACCCTGTGCATATCTTGATTTAGTCCTTAGTTCATGTGGCTCGGTCACTTGGGGGCTGGGGAGAGCACGCTGTAGATGAGAAAGCCCCAGCCTGGTGGATCTCTGTGAGCACCACTGAGTGATCTGTGCAGGGTATTAACCAACAGCAGACTTCCAGGAT
Trigger_1256	0.28628	0.30042	0.999644	409	0.10459	GACTGAGCAGGTGCCAGGCATCTGCTGCATGAGCTGATATTGAAGTATCAATTTGCCCTGGCAAATGTACACACCTCATGCTAGCCTCATGAAACTGGAATAAGCCTTTGAAAAGAAATTTGTCCTTGAAGCTTGTATCTGATATCAGCACTGGATCGTAGAACTTGTTGCTGATTTTTGACCTTGTATTCAAGTTAACTGCTCCCTTGGTATATGTTTAATACCCTGTGCATATCT
Trigger_14	0.28792	0.30167	0.999644	410	0.13047	TCCCGCTTAAATAGCGGCGGGGGAGGCCGCGGTCGGTCTCACACTCCGCCGCCGGCTTACACTGCGCTTCTTGCCGCTCCTCCGTCGCCGCCGCGTCCTTCGCCGATCGCAATGGAAGAAGAAATCGCCGCACTCGTCATTGACAATGGCTCCGGCATGTGCAAAGCCGGCTTTGCTGGCGACGACGCCCCCAGGGCCGTGTTCCCTTCCATCGTAGGGCGCCCCCGACACCAGGGC
Trigger_239	0.28901	0.30261	0.999644	411	0.17276	CGACACCAGGGCGTCATGGTGGGCATGGGCCAGAAAGACTCATACGTGGGTGACGAGGCCCAGAGCAAGAGGGGTATCCTGACCCTGAAGTACCCTATCGAACACGGCATTGTCACTAACTGGGACGACATGGAGAAGATCTGGCACCACACCTTCTACAATGAGCTGCGTGTGGCTCCTGAGGAGCACCCGGTGCTTCTGACCGAGGCCCCCCTGAACCCCAAAGCTAACAGAGAG
Trigger_1252	0.29282	0.30583	0.999644	412	0.40756	GATGGACTGAGCAGGTGCCAGGCATCTGCTGCATGAGCTGATATTGAAGTATCAATTTGCCCTGGCAAATGTACACACCTCATGCTAGCCTCATGAAACTGGAATAAGCCTTTGAAAAGAAATTTGTCCTTGAAGCTTGTATCTGATATCAGCACTGGATCGTAGAACTTGTTGCTGATTTTTGACCTTGTATTCAAGTTAACTGCTCCCTTGGTATATGTTTAATACCCTGTGCAT
Trigger_892	0.29337	0.30632	0.999644	413	0.28185	GTGTCCGGAGGCACTCTTCCAGCCTTCCTTCCTGGGCATGGAGTCCTGTGGTATCCATGAGACCACTTTCAACTCCATCATGAAGTGTGATGTGGATATCCGCAAAGACCTGTATGCCAATACAGTGCTGTCTGGTGGTACCACCATGTACCCAGGCATTGCTGACAGGATGCAGAAGGAGATCACAGCCCTAGCACCTAGCACGATGAAGATTAAGATCATTGCTCCCCCTGAGCG
Random_1740	0.29445	0.30732	0.999644	414	0.0043004	AATGACAATTAACCACCGTGTATTCGTTATAGCATCAGGCAGTTTAAGTCGGGACAATAGGGGCCGCAATACACAGTTTACCGCATCTTGACCTAACTGACAAACTGCCATGGACGACTAGCCATGCCATTGGCTCTTAGACAGCCCGATACAGTGATGATGAAAGTTCTGCGGGGCATGGCTACGACTTGCTCAGCTACGTGCGAGGGCAGAAACTTTTCCGCATTTGTATGTTCA
Trigger_277	0.29554	0.30817	0.999644	415	0.24874	CTCATACGTGGGTGACGAGGCCCAGAGCAAGAGGGGTATCCTGACCCTGAAGTACCCTATCGAACACGGCATTGTCACTAACTGGGACGACATGGAGAAGATCTGGCACCACACCTTCTACAATGAGCTGCGTGTGGCTCCTGAGGAGCACCCGGTGCTTCTGACCGAGGCCCCCCTGAACCCCAAAGCTAACAGAGAGAAGATGACGCAGATAATGTTTGAAACCTTCAATACCCC
Trigger_541	0.29608	0.30861	0.999644	416	0.15592	GCTGTCCTTGTATGCATCTGGGCGCACCACTGGCATTGTCATGGACTCTGGTGACGGGGTCACACACACAGTGCCCATCTATGAGGGCTACGCCCTTCCCCACGCCATCTTGCGTCTGGACCTGGCTGGCCGGGACCTGACAGACTACCTCATGAAGATCCTGACTGAACGGGGCTACAGCTTTACCACCACTGCTGAGAGGGAAATTGTTCGTGACATAAAGGAGAAGCTGTGCTA
Trigger_924	0.29825	0.3104	0.999644	417	-0.09792	TGGGCATGGAGTCCTGTGGTATCCATGAGACCACTTTCAACTCCATCATGAAGTGTGATGTGGATATCCGCAAAGACCTGTATGCCAATACAGTGCTGTCTGGTGGTACCACCATGTACCCAGGCATTGCTGACAGGATGCAGAAGGAGATCACAGCCCTAGCACCTAGCACGATGAAGATTAAGATCATTGCTCCCCCTGAGCGCAAGTACTCAGTCTGGATCGGTGGCTCCATTC
Trigger_1658	0.2988	0.3108	0.999644	418	0.23482	TCCTGAACCAGTTACCACTCCTTCTTGCCAGTCTAACAGGGTGGGAAAGTCCGAGCCTTAGGACCCAGTTTCAGTTCTGGTTTCTTCCCTCCTGACCACCATCGGTTGTTAGTTGCCTTGAGTTGGGAACGTTTGCATCGACACCTGTAAATGTATTCATTCTTTAATTTATGTAAGGTTTTTTGTACTCAATTCTTTAAGAAATGACAAATTTTGGTTTTCTACTGTTCAATGAGA
Trigger_658	0.29934	0.31118	0.999644	419	0.21354	GGACCTGGCTGGCCGGGACCTGACAGACTACCTCATGAAGATCCTGACTGAACGGGGCTACAGCTTTACCACCACTGCTGAGAGGGAAATTGTTCGTGACATAAAGGAGAAGCTGTGCTATGTTGCCCTGGATTTTGAGCAAGAAATGGCTACTGCTGCATCATCTTCCTCCTTGGAGAAGAGTTACGAGCTGCCCGACGGGCAGGTGATCACCATTGGCAATGAGCGGTTCCGGTG
Trigger_125	0.29988	0.31159	0.999644	420	0.26783	ATGGAAGAAGAAATCGCCGCACTCGTCATTGACAATGGCTCCGGCATGTGCAAAGCCGGCTTTGCTGGCGACGACGCCCCCAGGGCCGTGTTCCCTTCCATCGTAGGGCGCCCCCGACACCAGGGCGTCATGGTGGGCATGGGCCAGAAAGACTCATACGTGGGTGACGAGGCCCAGAGCAAGAGGGGTATCCTGACCCTGAAGTACCCTATCGAACACGGCATTGTCACTAACTGG
Trigger_1539	0.30069	0.31231	0.999644	421	0.1635	AGAGCACGCTGTAGATGAGAAAGCCCCAGCCTGGTGGATCTCTGTGAGCACCACTGAGTGATCTGTGCAGGGTATTAACCAACAGCAGACTTCCAGGATTTCCTGAGGCTGGCAAGGGTTCCTGAACCAGTTACCACTCCTTCTTGCCAGTCTAACAGGGTGGGAAAGTCCGAGCCTTAGGACCCAGTTTCAGTTCTGGTTTCTTCCCTCCTGACCACCATCGGTTGTTAGTTGCCT
Trigger_214	0.30069	0.31231	0.999644	422	0.31505	GTTCCCTTCCATCGTAGGGCGCCCCCGACACCAGGGCGTCATGGTGGGCATGGGCCAGAAAGACTCATACGTGGGTGACGAGGCCCAGAGCAAGAGGGGTATCCTGACCCTGAAGTACCCTATCGAACACGGCATTGTCACTAACTGGGACGACATGGAGAAGATCTGGCACCACACCTTCTACAATGAGCTGCGTGTGGCTCCTGAGGAGCACCCGGTGCTTCTGACCGAGGCCCC
Trigger_867	0.3015	0.31303	0.999644	423	0.11024	TCACCATTGGCAATGAGCGGTTCCGGTGTCCGGAGGCACTCTTCCAGCCTTCCTTCCTGGGCATGGAGTCCTGTGGTATCCATGAGACCACTTTCAACTCCATCATGAAGTGTGATGTGGATATCCGCAAAGACCTGTATGCCAATACAGTGCTGTCTGGTGGTACCACCATGTACCCAGGCATTGCTGACAGGATGCAGAAGGAGATCACAGCCCTAGCACCTAGCACGATGAAGA
Trigger_564	0.30205	0.31355	0.999644	424	0.040182	GCACCACTGGCATTGTCATGGACTCTGGTGACGGGGTCACACACACAGTGCCCATCTATGAGGGCTACGCCCTTCCCCACGCCATCTTGCGTCTGGACCTGGCTGGCCGGGACCTGACAGACTACCTCATGAAGATCCTGACTGAACGGGGCTACAGCTTTACCACCACTGCTGAGAGGGAAATTGTTCGTGACATAAAGGAGAAGCTGTGCTATGTTGCCCTGGATTTTGAGCAAG
Trigger_857	0.30313	0.31443	0.999644	425	0.34473	GGGCAGGTGATCACCATTGGCAATGAGCGGTTCCGGTGTCCGGAGGCACTCTTCCAGCCTTCCTTCCTGGGCATGGAGTCCTGTGGTATCCATGAGACCACTTTCAACTCCATCATGAAGTGTGATGTGGATATCCGCAAAGACCTGTATGCCAATACAGTGCTGTCTGGTGGTACCACCATGTACCCAGGCATTGCTGACAGGATGCAGAAGGAGATCACAGCCCTAGCACCTAGC
Trigger_682	0.30367	0.31503	0.999644	426	0.4062	AGACTACCTCATGAAGATCCTGACTGAACGGGGCTACAGCTTTACCACCACTGCTGAGAGGGAAATTGTTCGTGACATAAAGGAGAAGCTGTGCTATGTTGCCCTGGATTTTGAGCAAGAAATGGCTACTGCTGCATCATCTTCCTCCTTGGAGAAGAGTTACGAGCTGCCCGACGGGCAGGTGATCACCATTGGCAATGAGCGGTTCCGGTGTCCGGAGGCACTCTTCCAGCCTTC
Trigger_1531	0.30421	0.31557	0.999644	427	0.29741	GGCTGGGGAGAGCACGCTGTAGATGAGAAAGCCCCAGCCTGGTGGATCTCTGTGAGCACCACTGAGTGATCTGTGCAGGGTATTAACCAACAGCAGACTTCCAGGATTTCCTGAGGCTGGCAAGGGTTCCTGAACCAGTTACCACTCCTTCTTGCCAGTCTAACAGGGTGGGAAAGTCCGAGCCTTAGGACCCAGTTTCAGTTCTGGTTTCTTCCCTCCTGACCACCATCGGTTGTT
Trigger_976	0.30529	0.31658	0.999644	428	0.37175	GTGTGATGTGGATATCCGCAAAGACCTGTATGCCAATACAGTGCTGTCTGGTGGTACCACCATGTACCCAGGCATTGCTGACAGGATGCAGAAGGAGATCACAGCCCTAGCACCTAGCACGATGAAGATTAAGATCATTGCTCCCCCTGAGCGCAAGTACTCAGTCTGGATCGGTGGCTCCATTCTGGCCTCACTGTCCACCTTCCAGCAGATGTGGATCAGCAAGCAGGAGTATGA
Trigger_759	0.30636	0.3174	0.999644	429	0.22797	TAAAGGAGAAGCTGTGCTATGTTGCCCTGGATTTTGAGCAAGAAATGGCTACTGCTGCATCATCTTCCTCCTTGGAGAAGAGTTACGAGCTGCCCGACGGGCAGGTGATCACCATTGGCAATGAGCGGTTCCGGTGTCCGGAGGCACTCTTCCAGCCTTCCTTCCTGGGCATGGAGTCCTGTGGTATCCATGAGACCACTTTCAACTCCATCATGAAGTGTGATGTGGATATCCGCA
Trigger_1525	0.3069	0.31796	0.999644	430	0.24131	CTTGGGGGCTGGGGAGAGCACGCTGTAGATGAGAAAGCCCCAGCCTGGTGGATCTCTGTGAGCACCACTGAGTGATCTGTGCAGGGTATTAACCAACAGCAGACTTCCAGGATTTCCTGAGGCTGGCAAGGGTTCCTGAACCAGTTACCACTCCTTCTTGCCAGTCTAACAGGGTGGGAAAGTCCGAGCCTTAGGACCCAGTTTCAGTTCTGGTTTCTTCCCTCCTGACCACCATCG
Trigger_315	0.30744	0.31846	0.999644	431	0.11578	TCCTGACCCTGAAGTACCCTATCGAACACGGCATTGTCACTAACTGGGACGACATGGAGAAGATCTGGCACCACACCTTCTACAATGAGCTGCGTGTGGCTCCTGAGGAGCACCCGGTGCTTCTGACCGAGGCCCCCCTGAACCCCAAAGCTAACAGAGAGAAGATGACGCAGATAATGTTTGAAACCTTCAATACCCCAGCCATGTACGTGGCCATTCAGGCGGTGCTGTCCTTGT
Trigger_1319	0.30798	0.31896	0.999644	432	-0.018949	AATGTACACACCTCATGCTAGCCTCATGAAACTGGAATAAGCCTTTGAAAAGAAATTTGTCCTTGAAGCTTGTATCTGATATCAGCACTGGATCGTAGAACTTGTTGCTGATTTTTGACCTTGTATTCAAGTTAACTGCTCCCTTGGTATATGTTTAATACCCTGTGCATATCTTGATTTAGTCCTTAGTTCATGTGGCTCGGTCACTTGGGGGCTGGGGAGAGCACGCTGTAGATG
Trigger_1302	0.30852	0.31944	0.999644	433	0.20247	ATCAATTTGCCCTGGCAAATGTACACACCTCATGCTAGCCTCATGAAACTGGAATAAGCCTTTGAAAAGAAATTTGTCCTTGAAGCTTGTATCTGATATCAGCACTGGATCGTAGAACTTGTTGCTGATTTTTGACCTTGTATTCAAGTTAACTGCTCCCTTGGTATATGTTTAATACCCTGTGCATATCTTGATTTAGTCCTTAGTTCATGTGGCTCGGTCACTTGGGGGCTGGGG
Trigger_602	0.30906	0.3199	0.999644	434	0.042299	ACACACACAGTGCCCATCTATGAGGGCTACGCCCTTCCCCACGCCATCTTGCGTCTGGACCTGGCTGGCCGGGACCTGACAGACTACCTCATGAAGATCCTGACTGAACGGGGCTACAGCTTTACCACCACTGCTGAGAGGGAAATTGTTCGTGACATAAAGGAGAAGCTGTGCTATGTTGCCCTGGATTTTGAGCAAGAAATGGCTACTGCTGCATCATCTTCCTCCTTGGAGAAG
Trigger_475	0.31067	0.32121	0.999644	435	0.22373	GAAGATGACGCAGATAATGTTTGAAACCTTCAATACCCCAGCCATGTACGTGGCCATTCAGGCGGTGCTGTCCTTGTATGCATCTGGGCGCACCACTGGCATTGTCATGGACTCTGGTGACGGGGTCACACACACAGTGCCCATCTATGAGGGCTACGCCCTTCCCCACGCCATCTTGCGTCTGGACCTGGCTGGCCGGGACCTGACAGACTACCTCATGAAGATCCTGACTGAACG
Trigger_1189	0.31174	0.3222	0.999644	436	0.0030861	GTGGATCAGCAAGCAGGAGTATGATGAGTCAGGCCCCTCCATCGTCCACCGCAAATGCTTCTAGATGGACTGAGCAGGTGCCAGGCATCTGCTGCATGAGCTGATATTGAAGTATCAATTTGCCCTGGCAAATGTACACACCTCATGCTAGCCTCATGAAACTGGAATAAGCCTTTGAAAAGAAATTTGTCCTTGAAGCTTGTATCTGATATCAGCACTGGATCGTAGAACTTGTTG
Trigger_1598	0.31228	0.32262	0.999644	437	0.25548	GATCTGTGCAGGGTATTAACCAACAGCAGACTTCCAGGATTTCCTGAGGCTGGCAAGGGTTCCTGAACCAGTTACCACTCCTTCTTGCCAGTCTAACAGGGTGGGAAAGTCCGAGCCTTAGGACCCAGTTTCAGTTCTGGTTTCTTCCCTCCTGACCACCATCGGTTGTTAGTTGCCTTGAGTTGGGAACGTTTGCATCGACACCTGTAAATGTATTCATTCTTTAATTTATGTAAG
Trigger_554	0.31335	0.32344	0.999644	438	0.2603	GCATCTGGGCGCACCACTGGCATTGTCATGGACTCTGGTGACGGGGTCACACACACAGTGCCCATCTATGAGGGCTACGCCCTTCCCCACGCCATCTTGCGTCTGGACCTGGCTGGCCGGGACCTGACAGACTACCTCATGAAGATCCTGACTGAACGGGGCTACAGCTTTACCACCACTGCTGAGAGGGAAATTGTTCGTGACATAAAGGAGAAGCTGTGCTATGTTGCCCTGGAT
Trigger_456	0.31496	0.32492	0.999644	439	0.14773	ACCCCAAAGCTAACAGAGAGAAGATGACGCAGATAATGTTTGAAACCTTCAATACCCCAGCCATGTACGTGGCCATTCAGGCGGTGCTGTCCTTGTATGCATCTGGGCGCACCACTGGCATTGTCATGGACTCTGGTGACGGGGTCACACACACAGTGCCCATCTATGAGGGCTACGCCCTTCCCCACGCCATCTTGCGTCTGGACCTGGCTGGCCGGGACCTGACAGACTACCTCA
Random_1735	0.3155	0.32538	0.999644	440	0.07603	CGCGCGCCGGACCGGCCTCCGCAAGAAGGCCGCTGTGCACAAGCAAATGACAATTAACCACCGTGTATTCGTTATAGCATCAGGCAGTTTAAGTCGGGACAATAGGGGCCGCAATACACAGTTTACCGCATCTTGACCTAACTGACAAACTGCCATGGACGACTAGCCATGCCATTGGCTCTTAGACAGCCCGATACAGTGATGATGAAAGTTCTGCGGGGCATGGCTACGACTTGC
Random_1745	0.31657	0.32632	0.999644	441	0.21338	AAGTCGGGACAATAGGGGCCGCAATACACAGTTTACCGCATCTTGACCTAACTGACAAACTGCCATGGACGACTAGCCATGCCATTGGCTCTTAGACAGCCCGATACAGTGATGATGAAAGTTCTGCGGGGCATGGCTACGACTTGCTCAGCTACGTGCGAGGGCAGAAACTTTTCCGCATTTGTATGTTCACCTATCTACTACCCATGCCCGGAGATTATGTAGGTTGTGAGATGC
Trigger_500	0.3171	0.32678	0.999644	442	0.1328	ACCTTCAATACCCCAGCCATGTACGTGGCCATTCAGGCGGTGCTGTCCTTGTATGCATCTGGGCGCACCACTGGCATTGTCATGGACTCTGGTGACGGGGTCACACACACAGTGCCCATCTATGAGGGCTACGCCCTTCCCCACGCCATCTTGCGTCTGGACCTGGCTGGCCGGGACCTGACAGACTACCTCATGAAGATCCTGACTGAACGGGGCTACAGCTTTACCACCACTGCT
Trigger_853	0.31764	0.32725	0.999644	443	0.2772	CGACGGGCAGGTGATCACCATTGGCAATGAGCGGTTCCGGTGTCCGGAGGCACTCTTCCAGCCTTCCTTCCTGGGCATGGAGTCCTGTGGTATCCATGAGACCACTTTCAACTCCATCATGAAGTGTGATGTGGATATCCGCAAAGACCTGTATGCCAATACAGTGCTGTCTGGTGGTACCACCATGTACCCAGGCATTGCTGACAGGATGCAGAAGGAGATCACAGCCCTAGCACC
Trigger_1537	0.31924	0.32859	0.999644	444	0.38674	GGAGAGCACGCTGTAGATGAGAAAGCCCCAGCCTGGTGGATCTCTGTGAGCACCACTGAGTGATCTGTGCAGGGTATTAACCAACAGCAGACTTCCAGGATTTCCTGAGGCTGGCAAGGGTTCCTGAACCAGTTACCACTCCTTCTTGCCAGTCTAACAGGGTGGGAAAGTCCGAGCCTTAGGACCCAGTTTCAGTTCTGGTTTCTTCCCTCCTGACCACCATCGGTTGTTAGTTGC
Trigger_552	0.31978	0.32906	0.999644	445	0.25768	ATGCATCTGGGCGCACCACTGGCATTGTCATGGACTCTGGTGACGGGGTCACACACACAGTGCCCATCTATGAGGGCTACGCCCTTCCCCACGCCATCTTGCGTCTGGACCTGGCTGGCCGGGACCTGACAGACTACCTCATGAAGATCCTGACTGAACGGGGCTACAGCTTTACCACCACTGCTGAGAGGGAAATTGTTCGTGACATAAAGGAGAAGCTGTGCTATGTTGCCCTGG
Trigger_985	0.32111	0.33013	0.999644	446	-0.1486	GGATATCCGCAAAGACCTGTATGCCAATACAGTGCTGTCTGGTGGTACCACCATGTACCCAGGCATTGCTGACAGGATGCAGAAGGAGATCACAGCCCTAGCACCTAGCACGATGAAGATTAAGATCATTGCTCCCCCTGAGCGCAAGTACTCAGTCTGGATCGGTGGCTCCATTCTGGCCTCACTGTCCACCTTCCAGCAGATGTGGATCAGCAAGCAGGAGTATGATGAGTCAGG
Trigger_543	0.32111	0.33013	0.999644	447	0.30508	TGTCCTTGTATGCATCTGGGCGCACCACTGGCATTGTCATGGACTCTGGTGACGGGGTCACACACACAGTGCCCATCTATGAGGGCTACGCCCTTCCCCACGCCATCTTGCGTCTGGACCTGGCTGGCCGGGACCTGACAGACTACCTCATGAAGATCCTGACTGAACGGGGCTACAGCTTTACCACCACTGCTGAGAGGGAAATTGTTCGTGACATAAAGGAGAAGCTGTGCTATG
Trigger_461	0.32191	0.33082	0.999644	448	0.2125	AAAGCTAACAGAGAGAAGATGACGCAGATAATGTTTGAAACCTTCAATACCCCAGCCATGTACGTGGCCATTCAGGCGGTGCTGTCCTTGTATGCATCTGGGCGCACCACTGGCATTGTCATGGACTCTGGTGACGGGGTCACACACACAGTGCCCATCTATGAGGGCTACGCCCTTCCCCACGCCATCTTGCGTCTGGACCTGGCTGGCCGGGACCTGACAGACTACCTCATGAAG
Trigger_335	0.32244	0.3314	0.999644	449	0.14612	ATCGAACACGGCATTGTCACTAACTGGGACGACATGGAGAAGATCTGGCACCACACCTTCTACAATGAGCTGCGTGTGGCTCCTGAGGAGCACCCGGTGCTTCTGACCGAGGCCCCCCTGAACCCCAAAGCTAACAGAGAGAAGATGACGCAGATAATGTTTGAAACCTTCAATACCCCAGCCATGTACGTGGCCATTCAGGCGGTGCTGTCCTTGTATGCATCTGGGCGCACCACT
Trigger_205	0.32297	0.33195	0.999644	450	0.06932	CAGGGCCGTGTTCCCTTCCATCGTAGGGCGCCCCCGACACCAGGGCGTCATGGTGGGCATGGGCCAGAAAGACTCATACGTGGGTGACGAGGCCCAGAGCAAGAGGGGTATCCTGACCCTGAAGTACCCTATCGAACACGGCATTGTCACTAACTGGGACGACATGGAGAAGATCTGGCACCACACCTTCTACAATGAGCTGCGTGTGGCTCCTGAGGAGCACCCGGTGCTTCTGAC
Trigger_1129	0.32351	0.33244	0.999644	451	0.07476	CAAGTACTCAGTCTGGATCGGTGGCTCCATTCTGGCCTCACTGTCCACCTTCCAGCAGATGTGGATCAGCAAGCAGGAGTATGATGAGTCAGGCCCCTCCATCGTCCACCGCAAATGCTTCTAGATGGACTGAGCAGGTGCCAGGCATCTGCTGCATGAGCTGATATTGAAGTATCAATTTGCCCTGGCAAATGTACACACCTCATGCTAGCCTCATGAAACTGGAATAAGCCTTTG
Trigger_1158	0.32404	0.33285	0.999644	452	0.22332	TTCTGGCCTCACTGTCCACCTTCCAGCAGATGTGGATCAGCAAGCAGGAGTATGATGAGTCAGGCCCCTCCATCGTCCACCGCAAATGCTTCTAGATGGACTGAGCAGGTGCCAGGCATCTGCTGCATGAGCTGATATTGAAGTATCAATTTGCCCTGGCAAATGTACACACCTCATGCTAGCCTCATGAAACTGGAATAAGCCTTTGAAAAGAAATTTGTCCTTGAAGCTTGTATC
Trigger_854	0.32457	0.33324	0.999644	453	0.10587	GACGGGCAGGTGATCACCATTGGCAATGAGCGGTTCCGGTGTCCGGAGGCACTCTTCCAGCCTTCCTTCCTGGGCATGGAGTCCTGTGGTATCCATGAGACCACTTTCAACTCCATCATGAAGTGTGATGTGGATATCCGCAAAGACCTGTATGCCAATACAGTGCTGTCTGGTGGTACCACCATGTACCCAGGCATTGCTGACAGGATGCAGAAGGAGATCACAGCCCTAGCACCT
Trigger_1388	0.3251	0.33368	0.999644	454	0.23322	TTGTATCTGATATCAGCACTGGATCGTAGAACTTGTTGCTGATTTTTGACCTTGTATTCAAGTTAACTGCTCCCTTGGTATATGTTTAATACCCTGTGCATATCTTGATTTAGTCCTTAGTTCATGTGGCTCGGTCACTTGGGGGCTGGGGAGAGCACGCTGTAGATGAGAAAGCCCCAGCCTGGTGGATCTCTGTGAGCACCACTGAGTGATCTGTGCAGGGTATTAACCAACAGC
Trigger_919	0.32988	0.3377	0.999644	455	-0.24113	CTTCCTGGGCATGGAGTCCTGTGGTATCCATGAGACCACTTTCAACTCCATCATGAAGTGTGATGTGGATATCCGCAAAGACCTGTATGCCAATACAGTGCTGTCTGGTGGTACCACCATGTACCCAGGCATTGCTGACAGGATGCAGAAGGAGATCACAGCCCTAGCACCTAGCACGATGAAGATTAAGATCATTGCTCCCCCTGAGCGCAAGTACTCAGTCTGGATCGGTGGCTC
Trigger_129	0.33041	0.33812	0.999644	456	0.20702	AAGAAGAAATCGCCGCACTCGTCATTGACAATGGCTCCGGCATGTGCAAAGCCGGCTTTGCTGGCGACGACGCCCCCAGGGCCGTGTTCCCTTCCATCGTAGGGCGCCCCCGACACCAGGGCGTCATGGTGGGCATGGGCCAGAAAGACTCATACGTGGGTGACGAGGCCCAGAGCAAGAGGGGTATCCTGACCCTGAAGTACCCTATCGAACACGGCATTGTCACTAACTGGGACG
Trigger_694	0.332	0.33957	0.999644	457	0.31938	GAAGATCCTGACTGAACGGGGCTACAGCTTTACCACCACTGCTGAGAGGGAAATTGTTCGTGACATAAAGGAGAAGCTGTGCTATGTTGCCCTGGATTTTGAGCAAGAAATGGCTACTGCTGCATCATCTTCCTCCTTGGAGAAGAGTTACGAGCTGCCCGACGGGCAGGTGATCACCATTGGCAATGAGCGGTTCCGGTGTCCGGAGGCACTCTTCCAGCCTTCCTTCCTGGGCAT
Trigger_1684	0.33306	0.34048	0.999644	458	0.14454	GCCAGTCTAACAGGGTGGGAAAGTCCGAGCCTTAGGACCCAGTTTCAGTTCTGGTTTCTTCCCTCCTGACCACCATCGGTTGTTAGTTGCCTTGAGTTGGGAACGTTTGCATCGACACCTGTAAATGTATTCATTCTTTAATTTATGTAAGGTTTTTTGTACTCAATTCTTTAAGAAATGACAAATTTTGGTTTTCTACTGTTCAATGAGAACATTAGGCCCCAGCAACACGTCATT
Trigger_847	0.33411	0.34141	0.999644	459	0.26777	GCTGCCCGACGGGCAGGTGATCACCATTGGCAATGAGCGGTTCCGGTGTCCGGAGGCACTCTTCCAGCCTTCCTTCCTGGGCATGGAGTCCTGTGGTATCCATGAGACCACTTTCAACTCCATCATGAAGTGTGATGTGGATATCCGCAAAGACCTGTATGCCAATACAGTGCTGTCTGGTGGTACCACCATGTACCCAGGCATTGCTGACAGGATGCAGAAGGAGATCACAGCCCT
Trigger_884	0.33464	0.34184	0.999644	460	0.26368	CGGTTCCGGTGTCCGGAGGCACTCTTCCAGCCTTCCTTCCTGGGCATGGAGTCCTGTGGTATCCATGAGACCACTTTCAACTCCATCATGAAGTGTGATGTGGATATCCGCAAAGACCTGTATGCCAATACAGTGCTGTCTGGTGGTACCACCATGTACCCAGGCATTGCTGACAGGATGCAGAAGGAGATCACAGCCCTAGCACCTAGCACGATGAAGATTAAGATCATTGCTCCC
Trigger_1040	0.33517	0.34229	0.999644	461	0.23301	TACCCAGGCATTGCTGACAGGATGCAGAAGGAGATCACAGCCCTAGCACCTAGCACGATGAAGATTAAGATCATTGCTCCCCCTGAGCGCAAGTACTCAGTCTGGATCGGTGGCTCCATTCTGGCCTCACTGTCCACCTTCCAGCAGATGTGGATCAGCAAGCAGGAGTATGATGAGTCAGGCCCCTCCATCGTCCACCGCAAATGCTTCTAGATGGACTGAGCAGGTGCCAGGCAT
Trigger_406	0.3357	0.34278	0.999644	462	0.12056	GCGTGTGGCTCCTGAGGAGCACCCGGTGCTTCTGACCGAGGCCCCCCTGAACCCCAAAGCTAACAGAGAGAAGATGACGCAGATAATGTTTGAAACCTTCAATACCCCAGCCATGTACGTGGCCATTCAGGCGGTGCTGTCCTTGTATGCATCTGGGCGCACCACTGGCATTGTCATGGACTCTGGTGACGGGGTCACACACACAGTGCCCATCTATGAGGGCTACGCCCTTCCCCA
Trigger_600	0.33622	0.34324	0.999644	463	0.11085	TCACACACACAGTGCCCATCTATGAGGGCTACGCCCTTCCCCACGCCATCTTGCGTCTGGACCTGGCTGGCCGGGACCTGACAGACTACCTCATGAAGATCCTGACTGAACGGGGCTACAGCTTTACCACCACTGCTGAGAGGGAAATTGTTCGTGACATAAAGGAGAAGCTGTGCTATGTTGCCCTGGATTTTGAGCAAGAAATGGCTACTGCTGCATCATCTTCCTCCTTGGAGA
Trigger_556	0.33728	0.34425	0.999644	464	0.26383	ATCTGGGCGCACCACTGGCATTGTCATGGACTCTGGTGACGGGGTCACACACACAGTGCCCATCTATGAGGGCTACGCCCTTCCCCACGCCATCTTGCGTCTGGACCTGGCTGGCCGGGACCTGACAGACTACCTCATGAAGATCCTGACTGAACGGGGCTACAGCTTTACCACCACTGCTGAGAGGGAAATTGTTCGTGACATAAAGGAGAAGCTGTGCTATGTTGCCCTGGATTT
Trigger_273	0.33886	0.34575	0.999644	465	-0.059106	AAGACTCATACGTGGGTGACGAGGCCCAGAGCAAGAGGGGTATCCTGACCCTGAAGTACCCTATCGAACACGGCATTGTCACTAACTGGGACGACATGGAGAAGATCTGGCACCACACCTTCTACAATGAGCTGCGTGTGGCTCCTGAGGAGCACCCGGTGCTTCTGACCGAGGCCCCCCTGAACCCCAAAGCTAACAGAGAGAAGATGACGCAGATAATGTTTGAAACCTTCAATA
Trigger_986	0.33991	0.34679	0.999644	466	0.2638	GATATCCGCAAAGACCTGTATGCCAATACAGTGCTGTCTGGTGGTACCACCATGTACCCAGGCATTGCTGACAGGATGCAGAAGGAGATCACAGCCCTAGCACCTAGCACGATGAAGATTAAGATCATTGCTCCCCCTGAGCGCAAGTACTCAGTCTGGATCGGTGGCTCCATTCTGGCCTCACTGTCCACCTTCCAGCAGATGTGGATCAGCAAGCAGGAGTATGATGAGTCAGGC
Trigger_135	0.34044	0.34719	0.999644	467	0.097401	AAATCGCCGCACTCGTCATTGACAATGGCTCCGGCATGTGCAAAGCCGGCTTTGCTGGCGACGACGCCCCCAGGGCCGTGTTCCCTTCCATCGTAGGGCGCCCCCGACACCAGGGCGTCATGGTGGGCATGGGCCAGAAAGACTCATACGTGGGTGACGAGGCCCAGAGCAAGAGGGGTATCCTGACCCTGAAGTACCCTATCGAACACGGCATTGTCACTAACTGGGACGACATGG
Trigger_1156	0.34149	0.34815	0.999644	468	0.12913	CATTCTGGCCTCACTGTCCACCTTCCAGCAGATGTGGATCAGCAAGCAGGAGTATGATGAGTCAGGCCCCTCCATCGTCCACCGCAAATGCTTCTAGATGGACTGAGCAGGTGCCAGGCATCTGCTGCATGAGCTGATATTGAAGTATCAATTTGCCCTGGCAAATGTACACACCTCATGCTAGCCTCATGAAACTGGAATAAGCCTTTGAAAAGAAATTTGTCCTTGAAGCTTGTA
Random_1775	0.34201	0.34865	0.999644	469	0.27347	CTGCAATACTTGACGAAAATATACGAAGCGGGCGGCCTGGCCGGAGCACTACCGCATCGACGCGTATTCGATTACTGGTACTAGGTTACACATACGCGCTATAGTAGACCGTCAATTTCAGCCCTCTTATCCTCGGCGTTGTGTGTCAAGTGACGTAGACCTAGATTGACTCTATGACGGTATCTGCTGATGGGTAGGGAGACCCAGAATCTATCGGCCTAGGGACACTAAAACTTT
Trigger_704	0.34254	0.34911	0.999644	470	0.16015	ACTGAACGGGGCTACAGCTTTACCACCACTGCTGAGAGGGAAATTGTTCGTGACATAAAGGAGAAGCTGTGCTATGTTGCCCTGGATTTTGAGCAAGAAATGGCTACTGCTGCATCATCTTCCTCCTTGGAGAAGAGTTACGAGCTGCCCGACGGGCAGGTGATCACCATTGGCAATGAGCGGTTCCGGTGTCCGGAGGCACTCTTCCAGCCTTCCTTCCTGGGCATGGAGTCCTGT
Trigger_983	0.34359	0.35008	0.999644	471	0.36428	GTGGATATCCGCAAAGACCTGTATGCCAATACAGTGCTGTCTGGTGGTACCACCATGTACCCAGGCATTGCTGACAGGATGCAGAAGGAGATCACAGCCCTAGCACCTAGCACGATGAAGATTAAGATCATTGCTCCCCCTGAGCGCAAGTACTCAGTCTGGATCGGTGGCTCCATTCTGGCCTCACTGTCCACCTTCCAGCAGATGTGGATCAGCAAGCAGGAGTATGATGAGTCA
Trigger_873	0.34411	0.3505	0.999644	472	0.3482	TTGGCAATGAGCGGTTCCGGTGTCCGGAGGCACTCTTCCAGCCTTCCTTCCTGGGCATGGAGTCCTGTGGTATCCATGAGACCACTTTCAACTCCATCATGAAGTGTGATGTGGATATCCGCAAAGACCTGTATGCCAATACAGTGCTGTCTGGTGGTACCACCATGTACCCAGGCATTGCTGACAGGATGCAGAAGGAGATCACAGCCCTAGCACCTAGCACGATGAAGATTAAGA
Trigger_850	0.34463	0.35098	0.999644	473	-0.050879	GCCCGACGGGCAGGTGATCACCATTGGCAATGAGCGGTTCCGGTGTCCGGAGGCACTCTTCCAGCCTTCCTTCCTGGGCATGGAGTCCTGTGGTATCCATGAGACCACTTTCAACTCCATCATGAAGTGTGATGTGGATATCCGCAAAGACCTGTATGCCAATACAGTGCTGTCTGGTGGTACCACCATGTACCCAGGCATTGCTGACAGGATGCAGAAGGAGATCACAGCCCTAGC
Trigger_82	0.34568	0.35199	0.999644	474	-0.0033187	TCTTGCCGCTCCTCCGTCGCCGCCGCGTCCTTCGCCGATCGCAATGGAAGAAGAAATCGCCGCACTCGTCATTGACAATGGCTCCGGCATGTGCAAAGCCGGCTTTGCTGGCGACGACGCCCCCAGGGCCGTGTTCCCTTCCATCGTAGGGCGCCCCCGACACCAGGGCGTCATGGTGGGCATGGGCCAGAAAGACTCATACGTGGGTGACGAGGCCCAGAGCAAGAGGGGTATCCT
Trigger_1609	0.34673	0.35295	0.999644	475	0.50355	GGTATTAACCAACAGCAGACTTCCAGGATTTCCTGAGGCTGGCAAGGGTTCCTGAACCAGTTACCACTCCTTCTTGCCAGTCTAACAGGGTGGGAAAGTCCGAGCCTTAGGACCCAGTTTCAGTTCTGGTTTCTTCCCTCCTGACCACCATCGGTTGTTAGTTGCCTTGAGTTGGGAACGTTTGCATCGACACCTGTAAATGTATTCATTCTTTAATTTATGTAAGGTTTTTTGTAC
Trigger_183	0.34882	0.35476	0.999644	476	0.2378	GCTTTGCTGGCGACGACGCCCCCAGGGCCGTGTTCCCTTCCATCGTAGGGCGCCCCCGACACCAGGGCGTCATGGTGGGCATGGGCCAGAAAGACTCATACGTGGGTGACGAGGCCCAGAGCAAGAGGGGTATCCTGACCCTGAAGTACCCTATCGAACACGGCATTGTCACTAACTGGGACGACATGGAGAAGATCTGGCACCACACCTTCTACAATGAGCTGCGTGTGGCTCCTG
Trigger_115	0.34934	0.35518	0.999644	477	-0.079146	GCCGATCGCAATGGAAGAAGAAATCGCCGCACTCGTCATTGACAATGGCTCCGGCATGTGCAAAGCCGGCTTTGCTGGCGACGACGCCCCCAGGGCCGTGTTCCCTTCCATCGTAGGGCGCCCCCGACACCAGGGCGTCATGGTGGGCATGGGCCAGAAAGACTCATACGTGGGTGACGAGGCCCAGAGCAAGAGGGGTATCCTGACCCTGAAGTACCCTATCGAACACGGCATTGT
Trigger_1173	0.34986	0.3556	0.999644	478	0.15361	CCACCTTCCAGCAGATGTGGATCAGCAAGCAGGAGTATGATGAGTCAGGCCCCTCCATCGTCCACCGCAAATGCTTCTAGATGGACTGAGCAGGTGCCAGGCATCTGCTGCATGAGCTGATATTGAAGTATCAATTTGCCCTGGCAAATGTACACACCTCATGCTAGCCTCATGAAACTGGAATAAGCCTTTGAAAAGAAATTTGTCCTTGAAGCTTGTATCTGATATCAGCACTGG
Trigger_384	0.35038	0.35599	0.999644	479	0.082296	ACCACACCTTCTACAATGAGCTGCGTGTGGCTCCTGAGGAGCACCCGGTGCTTCTGACCGAGGCCCCCCTGAACCCCAAAGCTAACAGAGAGAAGATGACGCAGATAATGTTTGAAACCTTCAATACCCCAGCCATGTACGTGGCCATTCAGGCGGTGCTGTCCTTGTATGCATCTGGGCGCACCACTGGCATTGTCATGGACTCTGGTGACGGGGTCACACACACAGTGCCCATCT
Trigger_727	0.35195	0.35743	0.999644	480	0.16771	CACCACTGCTGAGAGGGAAATTGTTCGTGACATAAAGGAGAAGCTGTGCTATGTTGCCCTGGATTTTGAGCAAGAAATGGCTACTGCTGCATCATCTTCCTCCTTGGAGAAGAGTTACGAGCTGCCCGACGGGCAGGTGATCACCATTGGCAATGAGCGGTTCCGGTGTCCGGAGGCACTCTTCCAGCCTTCCTTCCTGGGCATGGAGTCCTGTGGTATCCATGAGACCACTTTCAA
Trigger_627	0.35247	0.35789	0.999644	481	0.21068	GCTACGCCCTTCCCCACGCCATCTTGCGTCTGGACCTGGCTGGCCGGGACCTGACAGACTACCTCATGAAGATCCTGACTGAACGGGGCTACAGCTTTACCACCACTGCTGAGAGGGAAATTGTTCGTGACATAAAGGAGAAGCTGTGCTATGTTGCCCTGGATTTTGAGCAAGAAATGGCTACTGCTGCATCATCTTCCTCCTTGGAGAAGAGTTACGAGCTGCCCGACGGGCAGG
Trigger_32	0.35299	0.3583	0.999644	482	0.10108	GGGGGAGGCCGCGGTCGGTCTCACACTCCGCCGCCGGCTTACACTGCGCTTCTTGCCGCTCCTCCGTCGCCGCCGCGTCCTTCGCCGATCGCAATGGAAGAAGAAATCGCCGCACTCGTCATTGACAATGGCTCCGGCATGTGCAAAGCCGGCTTTGCTGGCGACGACGCCCCCAGGGCCGTGTTCCCTTCCATCGTAGGGCGCCCCCGACACCAGGGCGTCATGGTGGGCATGGGC
Trigger_510	0.35351	0.35883	0.999644	483	0.1132	CCCCAGCCATGTACGTGGCCATTCAGGCGGTGCTGTCCTTGTATGCATCTGGGCGCACCACTGGCATTGTCATGGACTCTGGTGACGGGGTCACACACACAGTGCCCATCTATGAGGGCTACGCCCTTCCCCACGCCATCTTGCGTCTGGACCTGGCTGGCCGGGACCTGACAGACTACCTCATGAAGATCCTGACTGAACGGGGCTACAGCTTTACCACCACTGCTGAGAGGGAAA
Trigger_629	0.35455	0.3598	0.999644	484	0.21442	TACGCCCTTCCCCACGCCATCTTGCGTCTGGACCTGGCTGGCCGGGACCTGACAGACTACCTCATGAAGATCCTGACTGAACGGGGCTACAGCTTTACCACCACTGCTGAGAGGGAAATTGTTCGTGACATAAAGGAGAAGCTGTGCTATGTTGCCCTGGATTTTGAGCAAGAAATGGCTACTGCTGCATCATCTTCCTCCTTGGAGAAGAGTTACGAGCTGCCCGACGGGCAGGTG
Trigger_62	0.35559	0.36083	0.999644	485	-0.36114	CCGCCGGCTTACACTGCGCTTCTTGCCGCTCCTCCGTCGCCGCCGCGTCCTTCGCCGATCGCAATGGAAGAAGAAATCGCCGCACTCGTCATTGACAATGGCTCCGGCATGTGCAAAGCCGGCTTTGCTGGCGACGACGCCCCCAGGGCCGTGTTCCCTTCCATCGTAGGGCGCCCCCGACACCAGGGCGTCATGGTGGGCATGGGCCAGAAAGACTCATACGTGGGTGACGAGGCC
Trigger_1065	0.35663	0.36184	0.999644	486	0.55506	AGAAGGAGATCACAGCCCTAGCACCTAGCACGATGAAGATTAAGATCATTGCTCCCCCTGAGCGCAAGTACTCAGTCTGGATCGGTGGCTCCATTCTGGCCTCACTGTCCACCTTCCAGCAGATGTGGATCAGCAAGCAGGAGTATGATGAGTCAGGCCCCTCCATCGTCCACCGCAAATGCTTCTAGATGGACTGAGCAGGTGCCAGGCATCTGCTGCATGAGCTGATATTGAAGT
Trigger_582	0.35663	0.36184	0.999644	487	0.45586	TGGACTCTGGTGACGGGGTCACACACACAGTGCCCATCTATGAGGGCTACGCCCTTCCCCACGCCATCTTGCGTCTGGACCTGGCTGGCCGGGACCTGACAGACTACCTCATGAAGATCCTGACTGAACGGGGCTACAGCTTTACCACCACTGCTGAGAGGGAAATTGTTCGTGACATAAAGGAGAAGCTGTGCTATGTTGCCCTGGATTTTGAGCAAGAAATGGCTACTGCTGCAT
Trigger_394	0.35819	0.36299	0.999644	488	0.20339	CTACAATGAGCTGCGTGTGGCTCCTGAGGAGCACCCGGTGCTTCTGACCGAGGCCCCCCTGAACCCCAAAGCTAACAGAGAGAAGATGACGCAGATAATGTTTGAAACCTTCAATACCCCAGCCATGTACGTGGCCATTCAGGCGGTGCTGTCCTTGTATGCATCTGGGCGCACCACTGGCATTGTCATGGACTCTGGTGACGGGGTCACACACACAGTGCCCATCTATGAGGGCTA
Trigger_1682	0.35922	0.36398	0.999644	489	0.12233	TTGCCAGTCTAACAGGGTGGGAAAGTCCGAGCCTTAGGACCCAGTTTCAGTTCTGGTTTCTTCCCTCCTGACCACCATCGGTTGTTAGTTGCCTTGAGTTGGGAACGTTTGCATCGACACCTGTAAATGTATTCATTCTTTAATTTATGTAAGGTTTTTTGTACTCAATTCTTTAAGAAATGACAAATTTTGGTTTTCTACTGTTCAATGAGAACATTAGGCCCCAGCAACACGTCA
Trigger_1597	0.36026	0.36492	0.999644	490	0.13125	TGATCTGTGCAGGGTATTAACCAACAGCAGACTTCCAGGATTTCCTGAGGCTGGCAAGGGTTCCTGAACCAGTTACCACTCCTTCTTGCCAGTCTAACAGGGTGGGAAAGTCCGAGCCTTAGGACCCAGTTTCAGTTCTGGTTTCTTCCCTCCTGACCACCATCGGTTGTTAGTTGCCTTGAGTTGGGAACGTTTGCATCGACACCTGTAAATGTATTCATTCTTTAATTTATGTAA
Trigger_10	0.36078	0.36536	0.999644	491	-0.016999	CCGCTCCCGCTTAAATAGCGGCGGGGGAGGCCGCGGTCGGTCTCACACTCCGCCGCCGGCTTACACTGCGCTTCTTGCCGCTCCTCCGTCGCCGCCGCGTCCTTCGCCGATCGCAATGGAAGAAGAAATCGCCGCACTCGTCATTGACAATGGCTCCGGCATGTGCAAAGCCGGCTTTGCTGGCGACGACGCCCCCAGGGCCGTGTTCCCTTCCATCGTAGGGCGCCCCCGACACCA
Trigger_923	0.36129	0.36591	0.999644	492	0.25705	CTGGGCATGGAGTCCTGTGGTATCCATGAGACCACTTTCAACTCCATCATGAAGTGTGATGTGGATATCCGCAAAGACCTGTATGCCAATACAGTGCTGTCTGGTGGTACCACCATGTACCCAGGCATTGCTGACAGGATGCAGAAGGAGATCACAGCCCTAGCACCTAGCACGATGAAGATTAAGATCATTGCTCCCCCTGAGCGCAAGTACTCAGTCTGGATCGGTGGCTCCATT
Trigger_1540	0.36284	0.36742	0.999644	493	0.28708	GAGCACGCTGTAGATGAGAAAGCCCCAGCCTGGTGGATCTCTGTGAGCACCACTGAGTGATCTGTGCAGGGTATTAACCAACAGCAGACTTCCAGGATTTCCTGAGGCTGGCAAGGGTTCCTGAACCAGTTACCACTCCTTCTTGCCAGTCTAACAGGGTGGGAAAGTCCGAGCCTTAGGACCCAGTTTCAGTTCTGGTTTCTTCCCTCCTGACCACCATCGGTTGTTAGTTGCCTT
Trigger_1456	0.36336	0.36779	0.999644	494	0.03638	GCTCCCTTGGTATATGTTTAATACCCTGTGCATATCTTGATTTAGTCCTTAGTTCATGTGGCTCGGTCACTTGGGGGCTGGGGAGAGCACGCTGTAGATGAGAAAGCCCCAGCCTGGTGGATCTCTGTGAGCACCACTGAGTGATCTGTGCAGGGTATTAACCAACAGCAGACTTCCAGGATTTCCTGAGGCTGGCAAGGGTTCCTGAACCAGTTACCACTCCTTCTTGCCAGTCTA
Trigger_1226	0.36388	0.36826	0.999644	495	0.052557	TCCATCGTCCACCGCAAATGCTTCTAGATGGACTGAGCAGGTGCCAGGCATCTGCTGCATGAGCTGATATTGAAGTATCAATTTGCCCTGGCAAATGTACACACCTCATGCTAGCCTCATGAAACTGGAATAAGCCTTTGAAAAGAAATTTGTCCTTGAAGCTTGTATCTGATATCAGCACTGGATCGTAGAACTTGTTGCTGATTTTTGACCTTGTATTCAAGTTAACTGCTCCCT
Trigger_1028	0.36465	0.36904	0.999644	496	-0.30456	GGTACCACCATGTACCCAGGCATTGCTGACAGGATGCAGAAGGAGATCACAGCCCTAGCACCTAGCACGATGAAGATTAAGATCATTGCTCCCCCTGAGCGCAAGTACTCAGTCTGGATCGGTGGCTCCATTCTGGCCTCACTGTCCACCTTCCAGCAGATGTGGATCAGCAAGCAGGAGTATGATGAGTCAGGCCCCTCCATCGTCCACCGCAAATGCTTCTAGATGGACTGAGCA
Trigger_472	0.36465	0.36904	0.999644	497	0.25293	AGAGAAGATGACGCAGATAATGTTTGAAACCTTCAATACCCCAGCCATGTACGTGGCCATTCAGGCGGTGCTGTCCTTGTATGCATCTGGGCGCACCACTGGCATTGTCATGGACTCTGGTGACGGGGTCACACACACAGTGCCCATCTATGAGGGCTACGCCCTTCCCCACGCCATCTTGCGTCTGGACCTGGCTGGCCGGGACCTGACAGACTACCTCATGAAGATCCTGACTGA
Trigger_1108	0.36543	0.36967	0.999644	498	0.29693	GATCATTGCTCCCCCTGAGCGCAAGTACTCAGTCTGGATCGGTGGCTCCATTCTGGCCTCACTGTCCACCTTCCAGCAGATGTGGATCAGCAAGCAGGAGTATGATGAGTCAGGCCCCTCCATCGTCCACCGCAAATGCTTCTAGATGGACTGAGCAGGTGCCAGGCATCTGCTGCATGAGCTGATATTGAAGTATCAATTTGCCCTGGCAAATGTACACACCTCATGCTAGCCTCA
Trigger_1063	0.36594	0.3701	0.999644	499	-0.10708	GCAGAAGGAGATCACAGCCCTAGCACCTAGCACGATGAAGATTAAGATCATTGCTCCCCCTGAGCGCAAGTACTCAGTCTGGATCGGTGGCTCCATTCTGGCCTCACTGTCCACCTTCCAGCAGATGTGGATCAGCAAGCAGGAGTATGATGAGTCAGGCCCCTCCATCGTCCACCGCAAATGCTTCTAGATGGACTGAGCAGGTGCCAGGCATCTGCTGCATGAGCTGATATTGAA
Trigger_591	0.36646	0.37068	0.999644	500	0.072391	GTGACGGGGTCACACACACAGTGCCCATCTATGAGGGCTACGCCCTTCCCCACGCCATCTTGCGTCTGGACCTGGCTGGCCGGGACCTGACAGACTACCTCATGAAGATCCTGACTGAACGGGGCTACAGCTTTACCACCACTGCTGAGAGGGAAATTGTTCGTGACATAAAGGAGAAGCTGTGCTATGTTGCCCTGGATTTTGAGCAAGAAATGGCTACTGCTGCATCATCTTCCT
Trigger_506	0.36697	0.37116	0.999644	501	-0.031352	AATACCCCAGCCATGTACGTGGCCATTCAGGCGGTGCTGTCCTTGTATGCATCTGGGCGCACCACTGGCATTGTCATGGACTCTGGTGACGGGGTCACACACACAGTGCCCATCTATGAGGGCTACGCCCTTCCCCACGCCATCTTGCGTCTGGACCTGGCTGGCCGGGACCTGACAGACTACCTCATGAAGATCCTGACTGAACGGGGCTACAGCTTTACCACCACTGCTGAGAGG
Trigger_794	0.36749	0.37161	0.999644	502	0.072554	GAGCAAGAAATGGCTACTGCTGCATCATCTTCCTCCTTGGAGAAGAGTTACGAGCTGCCCGACGGGCAGGTGATCACCATTGGCAATGAGCGGTTCCGGTGTCCGGAGGCACTCTTCCAGCCTTCCTTCCTGGGCATGGAGTCCTGTGGTATCCATGAGACCACTTTCAACTCCATCATGAAGTGTGATGTGGATATCCGCAAAGACCTGTATGCCAATACAGTGCTGTCTGGTGGT
Trigger_272	0.368	0.37215	0.999644	503	0.44386	AAAGACTCATACGTGGGTGACGAGGCCCAGAGCAAGAGGGGTATCCTGACCCTGAAGTACCCTATCGAACACGGCATTGTCACTAACTGGGACGACATGGAGAAGATCTGGCACCACACCTTCTACAATGAGCTGCGTGTGGCTCCTGAGGAGCACCCGGTGCTTCTGACCGAGGCCCCCCTGAACCCCAAAGCTAACAGAGAGAAGATGACGCAGATAATGTTTGAAACCTTCAAT
Trigger_731	0.36852	0.37249	0.999644	504	0.14289	ACTGCTGAGAGGGAAATTGTTCGTGACATAAAGGAGAAGCTGTGCTATGTTGCCCTGGATTTTGAGCAAGAAATGGCTACTGCTGCATCATCTTCCTCCTTGGAGAAGAGTTACGAGCTGCCCGACGGGCAGGTGATCACCATTGGCAATGAGCGGTTCCGGTGTCCGGAGGCACTCTTCCAGCCTTCCTTCCTGGGCATGGAGTCCTGTGGTATCCATGAGACCACTTTCAACTCC
Trigger_304	0.36954	0.37341	0.999644	505	0.10336	CAAGAGGGGTATCCTGACCCTGAAGTACCCTATCGAACACGGCATTGTCACTAACTGGGACGACATGGAGAAGATCTGGCACCACACCTTCTACAATGAGCTGCGTGTGGCTCCTGAGGAGCACCCGGTGCTTCTGACCGAGGCCCCCCTGAACCCCAAAGCTAACAGAGAGAAGATGACGCAGATAATGTTTGAAACCTTCAATACCCCAGCCATGTACGTGGCCATTCAGGCGGT
Trigger_151	0.37006	0.3739	0.999644	506	0.051803	CATTGACAATGGCTCCGGCATGTGCAAAGCCGGCTTTGCTGGCGACGACGCCCCCAGGGCCGTGTTCCCTTCCATCGTAGGGCGCCCCCGACACCAGGGCGTCATGGTGGGCATGGGCCAGAAAGACTCATACGTGGGTGACGAGGCCCAGAGCAAGAGGGGTATCCTGACCCTGAAGTACCCTATCGAACACGGCATTGTCACTAACTGGGACGACATGGAGAAGATCTGGCACCA
Trigger_1455	0.37057	0.37448	0.999644	507	-0.53321	TGCTCCCTTGGTATATGTTTAATACCCTGTGCATATCTTGATTTAGTCCTTAGTTCATGTGGCTCGGTCACTTGGGGGCTGGGGAGAGCACGCTGTAGATGAGAAAGCCCCAGCCTGGTGGATCTCTGTGAGCACCACTGAGTGATCTGTGCAGGGTATTAACCAACAGCAGACTTCCAGGATTTCCTGAGGCTGGCAAGGGTTCCTGAACCAGTTACCACTCCTTCTTGCCAGTCT
Trigger_1650	0.37108	0.37499	0.999644	508	0.16213	GCAAGGGTTCCTGAACCAGTTACCACTCCTTCTTGCCAGTCTAACAGGGTGGGAAAGTCCGAGCCTTAGGACCCAGTTTCAGTTCTGGTTTCTTCCCTCCTGACCACCATCGGTTGTTAGTTGCCTTGAGTTGGGAACGTTTGCATCGACACCTGTAAATGTATTCATTCTTTAATTTATGTAAGGTTTTTTGTACTCAATTCTTTAAGAAATGACAAATTTTGGTTTTCTACTGTT
Trigger_80	0.37211	0.37596	0.999644	509	-0.13636	CTTCTTGCCGCTCCTCCGTCGCCGCCGCGTCCTTCGCCGATCGCAATGGAAGAAGAAATCGCCGCACTCGTCATTGACAATGGCTCCGGCATGTGCAAAGCCGGCTTTGCTGGCGACGACGCCCCCAGGGCCGTGTTCCCTTCCATCGTAGGGCGCCCCCGACACCAGGGCGTCATGGTGGGCATGGGCCAGAAAGACTCATACGTGGGTGACGAGGCCCAGAGCAAGAGGGGTATC
Trigger_1641	0.37262	0.37636	0.999644	510	0.10609	CTGAGGCTGGCAAGGGTTCCTGAACCAGTTACCACTCCTTCTTGCCAGTCTAACAGGGTGGGAAAGTCCGAGCCTTAGGACCCAGTTTCAGTTCTGGTTTCTTCCCTCCTGACCACCATCGGTTGTTAGTTGCCTTGAGTTGGGAACGTTTGCATCGACACCTGTAAATGTATTCATTCTTTAATTTATGTAAGGTTTTTTGTACTCAATTCTTTAAGAAATGACAAATTTTGGTTT
Trigger_35	0.37314	0.37675	0.999644	511	0.071038	GGAGGCCGCGGTCGGTCTCACACTCCGCCGCCGGCTTACACTGCGCTTCTTGCCGCTCCTCCGTCGCCGCCGCGTCCTTCGCCGATCGCAATGGAAGAAGAAATCGCCGCACTCGTCATTGACAATGGCTCCGGCATGTGCAAAGCCGGCTTTGCTGGCGACGACGCCCCCAGGGCCGTGTTCCCTTCCATCGTAGGGCGCCCCCGACACCAGGGCGTCATGGTGGGCATGGGCCAG
Trigger_237	0.37365	0.37707	0.999644	512	0.22379	CCCGACACCAGGGCGTCATGGTGGGCATGGGCCAGAAAGACTCATACGTGGGTGACGAGGCCCAGAGCAAGAGGGGTATCCTGACCCTGAAGTACCCTATCGAACACGGCATTGTCACTAACTGGGACGACATGGAGAAGATCTGGCACCACACCTTCTACAATGAGCTGCGTGTGGCTCCTGAGGAGCACCCGGTGCTTCTGACCGAGGCCCCCCTGAACCCCAAAGCTAACAGAG
Trigger_1501	0.37416	0.37751	0.999644	513	0.17348	TCCTTAGTTCATGTGGCTCGGTCACTTGGGGGCTGGGGAGAGCACGCTGTAGATGAGAAAGCCCCAGCCTGGTGGATCTCTGTGAGCACCACTGAGTGATCTGTGCAGGGTATTAACCAACAGCAGACTTCCAGGATTTCCTGAGGCTGGCAAGGGTTCCTGAACCAGTTACCACTCCTTCTTGCCAGTCTAACAGGGTGGGAAAGTCCGAGCCTTAGGACCCAGTTTCAGTTCTGG
Trigger_348	0.37518	0.37848	0.999644	514	0.30958	TTGTCACTAACTGGGACGACATGGAGAAGATCTGGCACCACACCTTCTACAATGAGCTGCGTGTGGCTCCTGAGGAGCACCCGGTGCTTCTGACCGAGGCCCCCCTGAACCCCAAAGCTAACAGAGAGAAGATGACGCAGATAATGTTTGAAACCTTCAATACCCCAGCCATGTACGTGGCCATTCAGGCGGTGCTGTCCTTGTATGCATCTGGGCGCACCACTGGCATTGTCATGG
Trigger_454	0.3757	0.37904	0.999644	515	0.12842	GAACCCCAAAGCTAACAGAGAGAAGATGACGCAGATAATGTTTGAAACCTTCAATACCCCAGCCATGTACGTGGCCATTCAGGCGGTGCTGTCCTTGTATGCATCTGGGCGCACCACTGGCATTGTCATGGACTCTGGTGACGGGGTCACACACACAGTGCCCATCTATGAGGGCTACGCCCTTCCCCACGCCATCTTGCGTCTGGACCTGGCTGGCCGGGACCTGACAGACTACCT
Trigger_1366	0.37621	0.37945	0.999644	516	0.48157	AAAAGAAATTTGTCCTTGAAGCTTGTATCTGATATCAGCACTGGATCGTAGAACTTGTTGCTGATTTTTGACCTTGTATTCAAGTTAACTGCTCCCTTGGTATATGTTTAATACCCTGTGCATATCTTGATTTAGTCCTTAGTTCATGTGGCTCGGTCACTTGGGGGCTGGGGAGAGCACGCTGTAGATGAGAAAGCCCCAGCCTGGTGGATCTCTGTGAGCACCACTGAGTGATCT
Trigger_1003	0.37723	0.38041	0.999644	517	0.18795	GTATGCCAATACAGTGCTGTCTGGTGGTACCACCATGTACCCAGGCATTGCTGACAGGATGCAGAAGGAGATCACAGCCCTAGCACCTAGCACGATGAAGATTAAGATCATTGCTCCCCCTGAGCGCAAGTACTCAGTCTGGATCGGTGGCTCCATTCTGGCCTCACTGTCCACCTTCCAGCAGATGTGGATCAGCAAGCAGGAGTATGATGAGTCAGGCCCCTCCATCGTCCACCG
Trigger_1630	0.37774	0.38081	0.999644	518	-0.14225	TCCAGGATTTCCTGAGGCTGGCAAGGGTTCCTGAACCAGTTACCACTCCTTCTTGCCAGTCTAACAGGGTGGGAAAGTCCGAGCCTTAGGACCCAGTTTCAGTTCTGGTTTCTTCCCTCCTGACCACCATCGGTTGTTAGTTGCCTTGAGTTGGGAACGTTTGCATCGACACCTGTAAATGTATTCATTCTTTAATTTATGTAAGGTTTTTTGTACTCAATTCTTTAAGAAATGACA
Trigger_371	0.37927	0.38211	0.999644	519	0.18023	GAGAAGATCTGGCACCACACCTTCTACAATGAGCTGCGTGTGGCTCCTGAGGAGCACCCGGTGCTTCTGACCGAGGCCCCCCTGAACCCCAAAGCTAACAGAGAGAAGATGACGCAGATAATGTTTGAAACCTTCAATACCCCAGCCATGTACGTGGCCATTCAGGCGGTGCTGTCCTTGTATGCATCTGGGCGCACCACTGGCATTGTCATGGACTCTGGTGACGGGGTCACACAC
Random_1781	0.38029	0.38303	0.999644	520	0.18597	CATCGACGCGTATTCGATTACTGGTACTAGGTTACACATACGCGCTATAGTAGACCGTCAATTTCAGCCCTCTTATCCTCGGCGTTGTGTGTCAAGTGACGTAGACCTAGATTGACTCTATGACGGTATCTGCTGATGGGTAGGGAGACCCAGAATCTATCGGCCTAGGGACACTAAAACTTTCCAAACACCCCATGTCGATACTGAACGAATCGACGCACACTCCCTTCCTTGAAT
Trigger_1610	0.3808	0.38353	0.999644	521	0.14421	GTATTAACCAACAGCAGACTTCCAGGATTTCCTGAGGCTGGCAAGGGTTCCTGAACCAGTTACCACTCCTTCTTGCCAGTCTAACAGGGTGGGAAAGTCCGAGCCTTAGGACCCAGTTTCAGTTCTGGTTTCTTCCCTCCTGACCACCATCGGTTGTTAGTTGCCTTGAGTTGGGAACGTTTGCATCGACACCTGTAAATGTATTCATTCTTTAATTTATGTAAGGTTTTTTGTACT
Trigger_1626	0.38131	0.38401	0.999644	522	0.24874	GACTTCCAGGATTTCCTGAGGCTGGCAAGGGTTCCTGAACCAGTTACCACTCCTTCTTGCCAGTCTAACAGGGTGGGAAAGTCCGAGCCTTAGGACCCAGTTTCAGTTCTGGTTTCTTCCCTCCTGACCACCATCGGTTGTTAGTTGCCTTGAGTTGGGAACGTTTGCATCGACACCTGTAAATGTATTCATTCTTTAATTTATGTAAGGTTTTTTGTACTCAATTCTTTAAGAAAT
Trigger_434	0.38182	0.38448	0.999644	523	0.1761	CTTCTGACCGAGGCCCCCCTGAACCCCAAAGCTAACAGAGAGAAGATGACGCAGATAATGTTTGAAACCTTCAATACCCCAGCCATGTACGTGGCCATTCAGGCGGTGCTGTCCTTGTATGCATCTGGGCGCACCACTGGCATTGTCATGGACTCTGGTGACGGGGTCACACACACAGTGCCCATCTATGAGGGCTACGCCCTTCCCCACGCCATCTTGCGTCTGGACCTGGCTGGC
Trigger_392	0.38233	0.3849	0.999644	524	0.038162	TTCTACAATGAGCTGCGTGTGGCTCCTGAGGAGCACCCGGTGCTTCTGACCGAGGCCCCCCTGAACCCCAAAGCTAACAGAGAGAAGATGACGCAGATAATGTTTGAAACCTTCAATACCCCAGCCATGTACGTGGCCATTCAGGCGGTGCTGTCCTTGTATGCATCTGGGCGCACCACTGGCATTGTCATGGACTCTGGTGACGGGGTCACACACACAGTGCCCATCTATGAGGGC
Trigger_765	0.38283	0.38531	0.999644	525	0.14981	AGAAGCTGTGCTATGTTGCCCTGGATTTTGAGCAAGAAATGGCTACTGCTGCATCATCTTCCTCCTTGGAGAAGAGTTACGAGCTGCCCGACGGGCAGGTGATCACCATTGGCAATGAGCGGTTCCGGTGTCCGGAGGCACTCTTCCAGCCTTCCTTCCTGGGCATGGAGTCCTGTGGTATCCATGAGACCACTTTCAACTCCATCATGAAGTGTGATGTGGATATCCGCAAAGACC
Trigger_943	0.38334	0.38581	0.999644	526	0.34197	TATCCATGAGACCACTTTCAACTCCATCATGAAGTGTGATGTGGATATCCGCAAAGACCTGTATGCCAATACAGTGCTGTCTGGTGGTACCACCATGTACCCAGGCATTGCTGACAGGATGCAGAAGGAGATCACAGCCCTAGCACCTAGCACGATGAAGATTAAGATCATTGCTCCCCCTGAGCGCAAGTACTCAGTCTGGATCGGTGGCTCCATTCTGGCCTCACTGTCCACCTT
Trigger_1152	0.38385	0.38614	0.999644	527	0.2988	GCTCCATTCTGGCCTCACTGTCCACCTTCCAGCAGATGTGGATCAGCAAGCAGGAGTATGATGAGTCAGGCCCCTCCATCGTCCACCGCAAATGCTTCTAGATGGACTGAGCAGGTGCCAGGCATCTGCTGCATGAGCTGATATTGAAGTATCAATTTGCCCTGGCAAATGTACACACCTCATGCTAGCCTCATGAAACTGGAATAAGCCTTTGAAAAGAAATTTGTCCTTGAAGCT
Trigger_364	0.38537	0.38751	0.999644	528	0.033183	CGACATGGAGAAGATCTGGCACCACACCTTCTACAATGAGCTGCGTGTGGCTCCTGAGGAGCACCCGGTGCTTCTGACCGAGGCCCCCCTGAACCCCAAAGCTAACAGAGAGAAGATGACGCAGATAATGTTTGAAACCTTCAATACCCCAGCCATGTACGTGGCCATTCAGGCGGTGCTGTCCTTGTATGCATCTGGGCGCACCACTGGCATTGTCATGGACTCTGGTGACGGGGT
Trigger_90	0.38588	0.38801	0.999644	529	-0.31401	CTCCTCCGTCGCCGCCGCGTCCTTCGCCGATCGCAATGGAAGAAGAAATCGCCGCACTCGTCATTGACAATGGCTCCGGCATGTGCAAAGCCGGCTTTGCTGGCGACGACGCCCCCAGGGCCGTGTTCCCTTCCATCGTAGGGCGCCCCCGACACCAGGGCGTCATGGTGGGCATGGGCCAGAAAGACTCATACGTGGGTGACGAGGCCCAGAGCAAGAGGGGTATCCTGACCCTGA
Trigger_1136	0.38639	0.38856	0.999644	530	-0.012623	TCAGTCTGGATCGGTGGCTCCATTCTGGCCTCACTGTCCACCTTCCAGCAGATGTGGATCAGCAAGCAGGAGTATGATGAGTCAGGCCCCTCCATCGTCCACCGCAAATGCTTCTAGATGGACTGAGCAGGTGCCAGGCATCTGCTGCATGAGCTGATATTGAAGTATCAATTTGCCCTGGCAAATGTACACACCTCATGCTAGCCTCATGAAACTGGAATAAGCCTTTGAAAAGAA
Random_1800	0.3869	0.38902	0.999644	531	0.083135	CACTAAAACTTTCCAAACACCCCATGTCGATACTGAACGAATCGACGCACACTCCCTTCCTTGAATGGCGCGCCATCATACCACGAAGCACAAAGTGCGTACGCCCATCTAATACATCCAATTATCTAGATCCTGCTCAAGAACTGCACGAGCACCCTCCACTTGGTCAAGTGATATCCTCGTAAGGCAAGCTCGTACCGTCATTCATGCGGAAGGGGTAAGACCATTAGAAGTAGG
Trigger_136	0.38791	0.38994	0.999644	532	0.21629	AATCGCCGCACTCGTCATTGACAATGGCTCCGGCATGTGCAAAGCCGGCTTTGCTGGCGACGACGCCCCCAGGGCCGTGTTCCCTTCCATCGTAGGGCGCCCCCGACACCAGGGCGTCATGGTGGGCATGGGCCAGAAAGACTCATACGTGGGTGACGAGGCCCAGAGCAAGAGGGGTATCCTGACCCTGAAGTACCCTATCGAACACGGCATTGTCACTAACTGGGACGACATGGA
Trigger_780	0.38892	0.39098	0.999644	533	0.24523	TTGCCCTGGATTTTGAGCAAGAAATGGCTACTGCTGCATCATCTTCCTCCTTGGAGAAGAGTTACGAGCTGCCCGACGGGCAGGTGATCACCATTGGCAATGAGCGGTTCCGGTGTCCGGAGGCACTCTTCCAGCCTTCCTTCCTGGGCATGGAGTCCTGTGGTATCCATGAGACCACTTTCAACTCCATCATGAAGTGTGATGTGGATATCCGCAAAGACCTGTATGCCAATACAG
Trigger_1403	0.38943	0.39136	0.999644	534	0.27844	GCACTGGATCGTAGAACTTGTTGCTGATTTTTGACCTTGTATTCAAGTTAACTGCTCCCTTGGTATATGTTTAATACCCTGTGCATATCTTGATTTAGTCCTTAGTTCATGTGGCTCGGTCACTTGGGGGCTGGGGAGAGCACGCTGTAGATGAGAAAGCCCCAGCCTGGTGGATCTCTGTGAGCACCACTGAGTGATCTGTGCAGGGTATTAACCAACAGCAGACTTCCAGGATTT
Trigger_1619	0.38993	0.39182	0.999644	535	-0.0034886	AACAGCAGACTTCCAGGATTTCCTGAGGCTGGCAAGGGTTCCTGAACCAGTTACCACTCCTTCTTGCCAGTCTAACAGGGTGGGAAAGTCCGAGCCTTAGGACCCAGTTTCAGTTCTGGTTTCTTCCCTCCTGACCACCATCGGTTGTTAGTTGCCTTGAGTTGGGAACGTTTGCATCGACACCTGTAAATGTATTCATTCTTTAATTTATGTAAGGTTTTTTGTACTCAATTCTTT
Trigger_1324	0.39094	0.39269	0.999644	536	-0.037383	ACACACCTCATGCTAGCCTCATGAAACTGGAATAAGCCTTTGAAAAGAAATTTGTCCTTGAAGCTTGTATCTGATATCAGCACTGGATCGTAGAACTTGTTGCTGATTTTTGACCTTGTATTCAAGTTAACTGCTCCCTTGGTATATGTTTAATACCCTGTGCATATCTTGATTTAGTCCTTAGTTCATGTGGCTCGGTCACTTGGGGGCTGGGGAGAGCACGCTGTAGATGAGAAA
Random_1783	0.39145	0.39315	0.999644	537	0.16127	TACTGGTACTAGGTTACACATACGCGCTATAGTAGACCGTCAATTTCAGCCCTCTTATCCTCGGCGTTGTGTGTCAAGTGACGTAGACCTAGATTGACTCTATGACGGTATCTGCTGATGGGTAGGGAGACCCAGAATCTATCGGCCTAGGGACACTAAAACTTTCCAAACACCCCATGTCGATACTGAACGAATCGACGCACACTCCCTTCCTTGAATGGCGCGCCATCATACCAC
Trigger_337	0.39195	0.39359	0.999644	538	0.15383	CGAACACGGCATTGTCACTAACTGGGACGACATGGAGAAGATCTGGCACCACACCTTCTACAATGAGCTGCGTGTGGCTCCTGAGGAGCACCCGGTGCTTCTGACCGAGGCCCCCCTGAACCCCAAAGCTAACAGAGAGAAGATGACGCAGATAATGTTTGAAACCTTCAATACCCCAGCCATGTACGTGGCCATTCAGGCGGTGCTGTCCTTGTATGCATCTGGGCGCACCACTGG
Trigger_513	0.39246	0.39402	0.999644	539	-0.056583	CAGCCATGTACGTGGCCATTCAGGCGGTGCTGTCCTTGTATGCATCTGGGCGCACCACTGGCATTGTCATGGACTCTGGTGACGGGGTCACACACACAGTGCCCATCTATGAGGGCTACGCCCTTCCCCACGCCATCTTGCGTCTGGACCTGGCTGGCCGGGACCTGACAGACTACCTCATGAAGATCCTGACTGAACGGGGCTACAGCTTTACCACCACTGCTGAGAGGGAAATTG
Trigger_1617	0.39296	0.39458	0.999644	540	0.097035	CCAACAGCAGACTTCCAGGATTTCCTGAGGCTGGCAAGGGTTCCTGAACCAGTTACCACTCCTTCTTGCCAGTCTAACAGGGTGGGAAAGTCCGAGCCTTAGGACCCAGTTTCAGTTCTGGTTTCTTCCCTCCTGACCACCATCGGTTGTTAGTTGCCTTGAGTTGGGAACGTTTGCATCGACACCTGTAAATGTATTCATTCTTTAATTTATGTAAGGTTTTTTGTACTCAATTCT
Trigger_313	0.39347	0.39511	0.999644	541	0.47309	TATCCTGACCCTGAAGTACCCTATCGAACACGGCATTGTCACTAACTGGGACGACATGGAGAAGATCTGGCACCACACCTTCTACAATGAGCTGCGTGTGGCTCCTGAGGAGCACCCGGTGCTTCTGACCGAGGCCCCCCTGAACCCCAAAGCTAACAGAGAGAAGATGACGCAGATAATGTTTGAAACCTTCAATACCCCAGCCATGTACGTGGCCATTCAGGCGGTGCTGTCCTT
Trigger_755	0.39397	0.39562	0.999644	542	0.079852	GACATAAAGGAGAAGCTGTGCTATGTTGCCCTGGATTTTGAGCAAGAAATGGCTACTGCTGCATCATCTTCCTCCTTGGAGAAGAGTTACGAGCTGCCCGACGGGCAGGTGATCACCATTGGCAATGAGCGGTTCCGGTGTCCGGAGGCACTCTTCCAGCCTTCCTTCCTGGGCATGGAGTCCTGTGGTATCCATGAGACCACTTTCAACTCCATCATGAAGTGTGATGTGGATATC
Trigger_736	0.39447	0.39613	0.999644	543	0.3477	TGAGAGGGAAATTGTTCGTGACATAAAGGAGAAGCTGTGCTATGTTGCCCTGGATTTTGAGCAAGAAATGGCTACTGCTGCATCATCTTCCTCCTTGGAGAAGAGTTACGAGCTGCCCGACGGGCAGGTGATCACCATTGGCAATGAGCGGTTCCGGTGTCCGGAGGCACTCTTCCAGCCTTCCTTCCTGGGCATGGAGTCCTGTGGTATCCATGAGACCACTTTCAACTCCATCAT
Trigger_875	0.39498	0.39666	0.999644	544	0.092559	GGCAATGAGCGGTTCCGGTGTCCGGAGGCACTCTTCCAGCCTTCCTTCCTGGGCATGGAGTCCTGTGGTATCCATGAGACCACTTTCAACTCCATCATGAAGTGTGATGTGGATATCCGCAAAGACCTGTATGCCAATACAGTGCTGTCTGGTGGTACCACCATGTACCCAGGCATTGCTGACAGGATGCAGAAGGAGATCACAGCCCTAGCACCTAGCACGATGAAGATTAAGATC
Trigger_482	0.39548	0.39713	0.999644	545	0.075749	ACGCAGATAATGTTTGAAACCTTCAATACCCCAGCCATGTACGTGGCCATTCAGGCGGTGCTGTCCTTGTATGCATCTGGGCGCACCACTGGCATTGTCATGGACTCTGGTGACGGGGTCACACACACAGTGCCCATCTATGAGGGCTACGCCCTTCCCCACGCCATCTTGCGTCTGGACCTGGCTGGCCGGGACCTGACAGACTACCTCATGAAGATCCTGACTGAACGGGGCTAC
Trigger_451	0.39598	0.39766	0.999644	546	0.1593	CCTGAACCCCAAAGCTAACAGAGAGAAGATGACGCAGATAATGTTTGAAACCTTCAATACCCCAGCCATGTACGTGGCCATTCAGGCGGTGCTGTCCTTGTATGCATCTGGGCGCACCACTGGCATTGTCATGGACTCTGGTGACGGGGTCACACACACAGTGCCCATCTATGAGGGCTACGCCCTTCCCCACGCCATCTTGCGTCTGGACCTGGCTGGCCGGGACCTGACAGACTA
Trigger_1606	0.39649	0.39807	0.999644	547	0.13944	CAGGGTATTAACCAACAGCAGACTTCCAGGATTTCCTGAGGCTGGCAAGGGTTCCTGAACCAGTTACCACTCCTTCTTGCCAGTCTAACAGGGTGGGAAAGTCCGAGCCTTAGGACCCAGTTTCAGTTCTGGTTTCTTCCCTCCTGACCACCATCGGTTGTTAGTTGCCTTGAGTTGGGAACGTTTGCATCGACACCTGTAAATGTATTCATTCTTTAATTTATGTAAGGTTTTTTG
Trigger_1480	0.39799	0.39945	0.999644	548	-0.16847	CCTGTGCATATCTTGATTTAGTCCTTAGTTCATGTGGCTCGGTCACTTGGGGGCTGGGGAGAGCACGCTGTAGATGAGAAAGCCCCAGCCTGGTGGATCTCTGTGAGCACCACTGAGTGATCTGTGCAGGGTATTAACCAACAGCAGACTTCCAGGATTTCCTGAGGCTGGCAAGGGTTCCTGAACCAGTTACCACTCCTTCTTGCCAGTCTAACAGGGTGGGAAAGTCCGAGCCTT
Trigger_1346	0.3985	0.39989	0.999644	549	0.19562	GAAACTGGAATAAGCCTTTGAAAAGAAATTTGTCCTTGAAGCTTGTATCTGATATCAGCACTGGATCGTAGAACTTGTTGCTGATTTTTGACCTTGTATTCAAGTTAACTGCTCCCTTGGTATATGTTTAATACCCTGTGCATATCTTGATTTAGTCCTTAGTTCATGTGGCTCGGTCACTTGGGGGCTGGGGAGAGCACGCTGTAGATGAGAAAGCCCCAGCCTGGTGGATCTCTG
Random_1771	0.399	0.40037	0.999644	550	0.2026	TGCGAAGGTCCTGGCTGCATGTTTATGTCGATACGCCTGCAATACTTGACGAAAATATACGAAGCGGGCGGCCTGGCCGGAGCACTACCGCATCGACGCGTATTCGATTACTGGTACTAGGTTACACATACGCGCTATAGTAGACCGTCAATTTCAGCCCTCTTATCCTCGGCGTTGTGTGTCAAGTGACGTAGACCTAGATTGACTCTATGACGGTATCTGCTGATGGGTAGGGAG
Trigger_1590	0.3995	0.40086	0.999644	551	0.21195	CACTGAGTGATCTGTGCAGGGTATTAACCAACAGCAGACTTCCAGGATTTCCTGAGGCTGGCAAGGGTTCCTGAACCAGTTACCACTCCTTCTTGCCAGTCTAACAGGGTGGGAAAGTCCGAGCCTTAGGACCCAGTTTCAGTTCTGGTTTCTTCCCTCCTGACCACCATCGGTTGTTAGTTGCCTTGAGTTGGGAACGTTTGCATCGACACCTGTAAATGTATTCATTCTTTAATT
Trigger_1709	0.4	0.40134	0.999644	552	0.24631	CGAGCCTTAGGACCCAGTTTCAGTTCTGGTTTCTTCCCTCCTGACCACCATCGGTTGTTAGTTGCCTTGAGTTGGGAACGTTTGCATCGACACCTGTAAATGTATTCATTCTTTAATTTATGTAAGGTTTTTTGTACTCAATTCTTTAAGAAATGACAAATTTTGGTTTTCTACTGTTCAATGAGAACATTAGGCCCCAGCAACACGTCATTGTGTAAAGAAATAAAAGTGCTGCAG
Trigger_1502	0.4005	0.4018	0.999644	553	0.009514	CCTTAGTTCATGTGGCTCGGTCACTTGGGGGCTGGGGAGAGCACGCTGTAGATGAGAAAGCCCCAGCCTGGTGGATCTCTGTGAGCACCACTGAGTGATCTGTGCAGGGTATTAACCAACAGCAGACTTCCAGGATTTCCTGAGGCTGGCAAGGGTTCCTGAACCAGTTACCACTCCTTCTTGCCAGTCTAACAGGGTGGGAAAGTCCGAGCCTTAGGACCCAGTTTCAGTTCTGGT
Trigger_1182	0.401	0.40229	0.999644	554	-0.027211	AGCAGATGTGGATCAGCAAGCAGGAGTATGATGAGTCAGGCCCCTCCATCGTCCACCGCAAATGCTTCTAGATGGACTGAGCAGGTGCCAGGCATCTGCTGCATGAGCTGATATTGAAGTATCAATTTGCCCTGGCAAATGTACACACCTCATGCTAGCCTCATGAAACTGGAATAAGCCTTTGAAAAGAAATTTGTCCTTGAAGCTTGTATCTGATATCAGCACTGGATCGTAGAA
Trigger_485	0.4015	0.40273	0.999644	555	0.096987	CAGATAATGTTTGAAACCTTCAATACCCCAGCCATGTACGTGGCCATTCAGGCGGTGCTGTCCTTGTATGCATCTGGGCGCACCACTGGCATTGTCATGGACTCTGGTGACGGGGTCACACACACAGTGCCCATCTATGAGGGCTACGCCCTTCCCCACGCCATCTTGCGTCTGGACCTGGCTGGCCGGGACCTGACAGACTACCTCATGAAGATCCTGACTGAACGGGGCTACAGC
Trigger_1235	0.40251	0.40369	0.999644	556	0.081215	CACCGCAAATGCTTCTAGATGGACTGAGCAGGTGCCAGGCATCTGCTGCATGAGCTGATATTGAAGTATCAATTTGCCCTGGCAAATGTACACACCTCATGCTAGCCTCATGAAACTGGAATAAGCCTTTGAAAAGAAATTTGTCCTTGAAGCTTGTATCTGATATCAGCACTGGATCGTAGAACTTGTTGCTGATTTTTGACCTTGTATTCAAGTTAACTGCTCCCTTGGTATATG
Trigger_376	0.40301	0.40419	0.999644	557	0.20796	GATCTGGCACCACACCTTCTACAATGAGCTGCGTGTGGCTCCTGAGGAGCACCCGGTGCTTCTGACCGAGGCCCCCCTGAACCCCAAAGCTAACAGAGAGAAGATGACGCAGATAATGTTTGAAACCTTCAATACCCCAGCCATGTACGTGGCCATTCAGGCGGTGCTGTCCTTGTATGCATCTGGGCGCACCACTGGCATTGTCATGGACTCTGGTGACGGGGTCACACACACAGT
Trigger_1110	0.40401	0.40517	0.999644	558	0.073438	TCATTGCTCCCCCTGAGCGCAAGTACTCAGTCTGGATCGGTGGCTCCATTCTGGCCTCACTGTCCACCTTCCAGCAGATGTGGATCAGCAAGCAGGAGTATGATGAGTCAGGCCCCTCCATCGTCCACCGCAAATGCTTCTAGATGGACTGAGCAGGTGCCAGGCATCTGCTGCATGAGCTGATATTGAAGTATCAATTTGCCCTGGCAAATGTACACACCTCATGCTAGCCTCATG
Trigger_471	0.40451	0.40569	0.999644	559	0.12673	GAGAGAAGATGACGCAGATAATGTTTGAAACCTTCAATACCCCAGCCATGTACGTGGCCATTCAGGCGGTGCTGTCCTTGTATGCATCTGGGCGCACCACTGGCATTGTCATGGACTCTGGTGACGGGGTCACACACACAGTGCCCATCTATGAGGGCTACGCCCTTCCCCACGCCATCTTGCGTCTGGACCTGGCTGGCCGGGACCTGACAGACTACCTCATGAAGATCCTGACTG
Trigger_536	0.405	0.40613	0.999644	560	0.22131	GCGGTGCTGTCCTTGTATGCATCTGGGCGCACCACTGGCATTGTCATGGACTCTGGTGACGGGGTCACACACACAGTGCCCATCTATGAGGGCTACGCCCTTCCCCACGCCATCTTGCGTCTGGACCTGGCTGGCCGGGACCTGACAGACTACCTCATGAAGATCCTGACTGAACGGGGCTACAGCTTTACCACCACTGCTGAGAGGGAAATTGTTCGTGACATAAAGGAGAAGCTG
Trigger_1334	0.4055	0.40655	0.999644	561	0.34534	TGCTAGCCTCATGAAACTGGAATAAGCCTTTGAAAAGAAATTTGTCCTTGAAGCTTGTATCTGATATCAGCACTGGATCGTAGAACTTGTTGCTGATTTTTGACCTTGTATTCAAGTTAACTGCTCCCTTGGTATATGTTTAATACCCTGTGCATATCTTGATTTAGTCCTTAGTTCATGTGGCTCGGTCACTTGGGGGCTGGGGAGAGCACGCTGTAGATGAGAAAGCCCCAGCCT
Trigger_1620	0.4075	0.40833	0.999644	562	0.11314	ACAGCAGACTTCCAGGATTTCCTGAGGCTGGCAAGGGTTCCTGAACCAGTTACCACTCCTTCTTGCCAGTCTAACAGGGTGGGAAAGTCCGAGCCTTAGGACCCAGTTTCAGTTCTGGTTTCTTCCCTCCTGACCACCATCGGTTGTTAGTTGCCTTGAGTTGGGAACGTTTGCATCGACACCTGTAAATGTATTCATTCTTTAATTTATGTAAGGTTTTTTGTACTCAATTCTTTA
Trigger_405	0.408	0.40895	0.999644	563	0.14338	TGCGTGTGGCTCCTGAGGAGCACCCGGTGCTTCTGACCGAGGCCCCCCTGAACCCCAAAGCTAACAGAGAGAAGATGACGCAGATAATGTTTGAAACCTTCAATACCCCAGCCATGTACGTGGCCATTCAGGCGGTGCTGTCCTTGTATGCATCTGGGCGCACCACTGGCATTGTCATGGACTCTGGTGACGGGGTCACACACACAGTGCCCATCTATGAGGGCTACGCCCTTCCCC
Trigger_988	0.40849	0.40951	0.999644	564	0.26682	TATCCGCAAAGACCTGTATGCCAATACAGTGCTGTCTGGTGGTACCACCATGTACCCAGGCATTGCTGACAGGATGCAGAAGGAGATCACAGCCCTAGCACCTAGCACGATGAAGATTAAGATCATTGCTCCCCCTGAGCGCAAGTACTCAGTCTGGATCGGTGGCTCCATTCTGGCCTCACTGTCCACCTTCCAGCAGATGTGGATCAGCAAGCAGGAGTATGATGAGTCAGGCCC
Trigger_1241	0.40899	0.41005	0.999644	565	-0.58496	AAATGCTTCTAGATGGACTGAGCAGGTGCCAGGCATCTGCTGCATGAGCTGATATTGAAGTATCAATTTGCCCTGGCAAATGTACACACCTCATGCTAGCCTCATGAAACTGGAATAAGCCTTTGAAAAGAAATTTGTCCTTGAAGCTTGTATCTGATATCAGCACTGGATCGTAGAACTTGTTGCTGATTTTTGACCTTGTATTCAAGTTAACTGCTCCCTTGGTATATGTTTAAT
Trigger_1343	0.40999	0.41098	0.999644	566	-0.025292	CATGAAACTGGAATAAGCCTTTGAAAAGAAATTTGTCCTTGAAGCTTGTATCTGATATCAGCACTGGATCGTAGAACTTGTTGCTGATTTTTGACCTTGTATTCAAGTTAACTGCTCCCTTGGTATATGTTTAATACCCTGTGCATATCTTGATTTAGTCCTTAGTTCATGTGGCTCGGTCACTTGGGGGCTGGGGAGAGCACGCTGTAGATGAGAAAGCCCCAGCCTGGTGGATCT
Trigger_798	0.41048	0.41149	0.999644	567	-0.08635	AAGAAATGGCTACTGCTGCATCATCTTCCTCCTTGGAGAAGAGTTACGAGCTGCCCGACGGGCAGGTGATCACCATTGGCAATGAGCGGTTCCGGTGTCCGGAGGCACTCTTCCAGCCTTCCTTCCTGGGCATGGAGTCCTGTGGTATCCATGAGACCACTTTCAACTCCATCATGAAGTGTGATGTGGATATCCGCAAAGACCTGTATGCCAATACAGTGCTGTCTGGTGGTACCA
Trigger_463	0.41098	0.41192	0.999644	568	0.077456	AGCTAACAGAGAGAAGATGACGCAGATAATGTTTGAAACCTTCAATACCCCAGCCATGTACGTGGCCATTCAGGCGGTGCTGTCCTTGTATGCATCTGGGCGCACCACTGGCATTGTCATGGACTCTGGTGACGGGGTCACACACACAGTGCCCATCTATGAGGGCTACGCCCTTCCCCACGCCATCTTGCGTCTGGACCTGGCTGGCCGGGACCTGACAGACTACCTCATGAAGAT
Trigger_11	0.41297	0.4139	0.999644	569	-0.1145	CGCTCCCGCTTAAATAGCGGCGGGGGAGGCCGCGGTCGGTCTCACACTCCGCCGCCGGCTTACACTGCGCTTCTTGCCGCTCCTCCGTCGCCGCCGCGTCCTTCGCCGATCGCAATGGAAGAAGAAATCGCCGCACTCGTCATTGACAATGGCTCCGGCATGTGCAAAGCCGGCTTTGCTGGCGACGACGCCCCCAGGGCCGTGTTCCCTTCCATCGTAGGGCGCCCCCGACACCAG
Trigger_446	0.41346	0.4144	0.999644	570	0.047021	GCCCCCCTGAACCCCAAAGCTAACAGAGAGAAGATGACGCAGATAATGTTTGAAACCTTCAATACCCCAGCCATGTACGTGGCCATTCAGGCGGTGCTGTCCTTGTATGCATCTGGGCGCACCACTGGCATTGTCATGGACTCTGGTGACGGGGTCACACACACAGTGCCCATCTATGAGGGCTACGCCCTTCCCCACGCCATCTTGCGTCTGGACCTGGCTGGCCGGGACCTGACA
Trigger_1121	0.41396	0.41487	0.999644	571	-0.03841	CCTGAGCGCAAGTACTCAGTCTGGATCGGTGGCTCCATTCTGGCCTCACTGTCCACCTTCCAGCAGATGTGGATCAGCAAGCAGGAGTATGATGAGTCAGGCCCCTCCATCGTCCACCGCAAATGCTTCTAGATGGACTGAGCAGGTGCCAGGCATCTGCTGCATGAGCTGATATTGAAGTATCAATTTGCCCTGGCAAATGTACACACCTCATGCTAGCCTCATGAAACTGGAATA
Trigger_511	0.41445	0.41524	0.999644	572	0.094923	CCCAGCCATGTACGTGGCCATTCAGGCGGTGCTGTCCTTGTATGCATCTGGGCGCACCACTGGCATTGTCATGGACTCTGGTGACGGGGTCACACACACAGTGCCCATCTATGAGGGCTACGCCCTTCCCCACGCCATCTTGCGTCTGGACCTGGCTGGCCGGGACCTGACAGACTACCTCATGAAGATCCTGACTGAACGGGGCTACAGCTTTACCACCACTGCTGAGAGGGAAAT
Trigger_107	0.41495	0.4157	0.999644	573	-0.30541	CGTCCTTCGCCGATCGCAATGGAAGAAGAAATCGCCGCACTCGTCATTGACAATGGCTCCGGCATGTGCAAAGCCGGCTTTGCTGGCGACGACGCCCCCAGGGCCGTGTTCCCTTCCATCGTAGGGCGCCCCCGACACCAGGGCGTCATGGTGGGCATGGGCCAGAAAGACTCATACGTGGGTGACGAGGCCCAGAGCAAGAGGGGTATCCTGACCCTGAAGTACCCTATCGAACAC
Trigger_352	0.41594	0.41667	0.999644	574	0.19829	CACTAACTGGGACGACATGGAGAAGATCTGGCACCACACCTTCTACAATGAGCTGCGTGTGGCTCCTGAGGAGCACCCGGTGCTTCTGACCGAGGCCCCCCTGAACCCCAAAGCTAACAGAGAGAAGATGACGCAGATAATGTTTGAAACCTTCAATACCCCAGCCATGTACGTGGCCATTCAGGCGGTGCTGTCCTTGTATGCATCTGGGCGCACCACTGGCATTGTCATGGACTC
Trigger_495	0.41643	0.41713	0.999644	575	0.16946	TTGAAACCTTCAATACCCCAGCCATGTACGTGGCCATTCAGGCGGTGCTGTCCTTGTATGCATCTGGGCGCACCACTGGCATTGTCATGGACTCTGGTGACGGGGTCACACACACAGTGCCCATCTATGAGGGCTACGCCCTTCCCCACGCCATCTTGCGTCTGGACCTGGCTGGCCGGGACCTGACAGACTACCTCATGAAGATCCTGACTGAACGGGGCTACAGCTTTACCACCA
Trigger_1614	0.41693	0.41769	0.999644	576	0.047045	TAACCAACAGCAGACTTCCAGGATTTCCTGAGGCTGGCAAGGGTTCCTGAACCAGTTACCACTCCTTCTTGCCAGTCTAACAGGGTGGGAAAGTCCGAGCCTTAGGACCCAGTTTCAGTTCTGGTTTCTTCCCTCCTGACCACCATCGGTTGTTAGTTGCCTTGAGTTGGGAACGTTTGCATCGACACCTGTAAATGTATTCATTCTTTAATTTATGTAAGGTTTTTTGTACTCAAT
Trigger_742	0.41742	0.41824	0.999644	577	0.42238	GGAAATTGTTCGTGACATAAAGGAGAAGCTGTGCTATGTTGCCCTGGATTTTGAGCAAGAAATGGCTACTGCTGCATCATCTTCCTCCTTGGAGAAGAGTTACGAGCTGCCCGACGGGCAGGTGATCACCATTGGCAATGAGCGGTTCCGGTGTCCGGAGGCACTCTTCCAGCCTTCCTTCCTGGGCATGGAGTCCTGTGGTATCCATGAGACCACTTTCAACTCCATCATGAAGTG
Trigger_523	0.41791	0.41858	0.999644	578	-0.083012	CGTGGCCATTCAGGCGGTGCTGTCCTTGTATGCATCTGGGCGCACCACTGGCATTGTCATGGACTCTGGTGACGGGGTCACACACACAGTGCCCATCTATGAGGGCTACGCCCTTCCCCACGCCATCTTGCGTCTGGACCTGGCTGGCCGGGACCTGACAGACTACCTCATGAAGATCCTGACTGAACGGGGCTACAGCTTTACCACCACTGCTGAGAGGGAAATTGTTCGTGACAT
Trigger_577	0.41841	0.41898	0.999644	579	0.31386	TGTCATGGACTCTGGTGACGGGGTCACACACACAGTGCCCATCTATGAGGGCTACGCCCTTCCCCACGCCATCTTGCGTCTGGACCTGGCTGGCCGGGACCTGACAGACTACCTCATGAAGATCCTGACTGAACGGGGCTACAGCTTTACCACCACTGCTGAGAGGGAAATTGTTCGTGACATAAAGGAGAAGCTGTGCTATGTTGCCCTGGATTTTGAGCAAGAAATGGCTACTGC
Trigger_289	0.4189	0.41952	0.999644	580	-0.0645	TGACGAGGCCCAGAGCAAGAGGGGTATCCTGACCCTGAAGTACCCTATCGAACACGGCATTGTCACTAACTGGGACGACATGGAGAAGATCTGGCACCACACCTTCTACAATGAGCTGCGTGTGGCTCCTGAGGAGCACCCGGTGCTTCTGACCGAGGCCCCCCTGAACCCCAAAGCTAACAGAGAGAAGATGACGCAGATAATGTTTGAAACCTTCAATACCCCAGCCATGTACGT
Trigger_124	0.4194	0.42004	0.999644	581	0.12545	AATGGAAGAAGAAATCGCCGCACTCGTCATTGACAATGGCTCCGGCATGTGCAAAGCCGGCTTTGCTGGCGACGACGCCCCCAGGGCCGTGTTCCCTTCCATCGTAGGGCGCCCCCGACACCAGGGCGTCATGGTGGGCATGGGCCAGAAAGACTCATACGTGGGTGACGAGGCCCAGAGCAAGAGGGGTATCCTGACCCTGAAGTACCCTATCGAACACGGCATTGTCACTAACTG
Trigger_216	0.41989	0.42046	0.999644	582	-0.28709	TCCCTTCCATCGTAGGGCGCCCCCGACACCAGGGCGTCATGGTGGGCATGGGCCAGAAAGACTCATACGTGGGTGACGAGGCCCAGAGCAAGAGGGGTATCCTGACCCTGAAGTACCCTATCGAACACGGCATTGTCACTAACTGGGACGACATGGAGAAGATCTGGCACCACACCTTCTACAATGAGCTGCGTGTGGCTCCTGAGGAGCACCCGGTGCTTCTGACCGAGGCCCCCC
Trigger_438	0.42038	0.42092	0.999644	583	-0.014348	TGACCGAGGCCCCCCTGAACCCCAAAGCTAACAGAGAGAAGATGACGCAGATAATGTTTGAAACCTTCAATACCCCAGCCATGTACGTGGCCATTCAGGCGGTGCTGTCCTTGTATGCATCTGGGCGCACCACTGGCATTGTCATGGACTCTGGTGACGGGGTCACACACACAGTGCCCATCTATGAGGGCTACGCCCTTCCCCACGCCATCTTGCGTCTGGACCTGGCTGGCCGGG
Trigger_572	0.42087	0.42135	0.999644	584	0.29561	GGCATTGTCATGGACTCTGGTGACGGGGTCACACACACAGTGCCCATCTATGAGGGCTACGCCCTTCCCCACGCCATCTTGCGTCTGGACCTGGCTGGCCGGGACCTGACAGACTACCTCATGAAGATCCTGACTGAACGGGGCTACAGCTTTACCACCACTGCTGAGAGGGAAATTGTTCGTGACATAAAGGAGAAGCTGTGCTATGTTGCCCTGGATTTTGAGCAAGAAATGGCT
Trigger_1059	0.42137	0.42191	0.999644	585	0.1433	GGATGCAGAAGGAGATCACAGCCCTAGCACCTAGCACGATGAAGATTAAGATCATTGCTCCCCCTGAGCGCAAGTACTCAGTCTGGATCGGTGGCTCCATTCTGGCCTCACTGTCCACCTTCCAGCAGATGTGGATCAGCAAGCAGGAGTATGATGAGTCAGGCCCCTCCATCGTCCACCGCAAATGCTTCTAGATGGACTGAGCAGGTGCCAGGCATCTGCTGCATGAGCTGATAT
Trigger_387	0.42186	0.42234	0.999644	586	0.035671	ACACCTTCTACAATGAGCTGCGTGTGGCTCCTGAGGAGCACCCGGTGCTTCTGACCGAGGCCCCCCTGAACCCCAAAGCTAACAGAGAGAAGATGACGCAGATAATGTTTGAAACCTTCAATACCCCAGCCATGTACGTGGCCATTCAGGCGGTGCTGTCCTTGTATGCATCTGGGCGCACCACTGGCATTGTCATGGACTCTGGTGACGGGGTCACACACACAGTGCCCATCTATG
Trigger_1130	0.42235	0.42289	0.999644	587	0.070273	AAGTACTCAGTCTGGATCGGTGGCTCCATTCTGGCCTCACTGTCCACCTTCCAGCAGATGTGGATCAGCAAGCAGGAGTATGATGAGTCAGGCCCCTCCATCGTCCACCGCAAATGCTTCTAGATGGACTGAGCAGGTGCCAGGCATCTGCTGCATGAGCTGATATTGAAGTATCAATTTGCCCTGGCAAATGTACACACCTCATGCTAGCCTCATGAAACTGGAATAAGCCTTTGA
Trigger_1115	0.42333	0.42384	0.999644	588	0.0784	GCTCCCCCTGAGCGCAAGTACTCAGTCTGGATCGGTGGCTCCATTCTGGCCTCACTGTCCACCTTCCAGCAGATGTGGATCAGCAAGCAGGAGTATGATGAGTCAGGCCCCTCCATCGTCCACCGCAAATGCTTCTAGATGGACTGAGCAGGTGCCAGGCATCTGCTGCATGAGCTGATATTGAAGTATCAATTTGCCCTGGCAAATGTACACACCTCATGCTAGCCTCATGAAACT
Trigger_1210	0.42407	0.42451	0.999644	589	0.34148	TGATGAGTCAGGCCCCTCCATCGTCCACCGCAAATGCTTCTAGATGGACTGAGCAGGTGCCAGGCATCTGCTGCATGAGCTGATATTGAAGTATCAATTTGCCCTGGCAAATGTACACACCTCATGCTAGCCTCATGAAACTGGAATAAGCCTTTGAAAAGAAATTTGTCCTTGAAGCTTGTATCTGATATCAGCACTGGATCGTAGAACTTGTTGCTGATTTTTGACCTTGTATTC
Trigger_25	0.42407	0.42451	0.999644	590	0.024476	TAGCGGCGGGGGAGGCCGCGGTCGGTCTCACACTCCGCCGCCGGCTTACACTGCGCTTCTTGCCGCTCCTCCGTCGCCGCCGCGTCCTTCGCCGATCGCAATGGAAGAAGAAATCGCCGCACTCGTCATTGACAATGGCTCCGGCATGTGCAAAGCCGGCTTTGCTGGCGACGACGCCCCCAGGGCCGTGTTCCCTTCCATCGTAGGGCGCCCCCGACACCAGGGCGTCATGGTGGG
Trigger_1097	0.42505	0.42537	0.999644	591	-0.049548	ATGAAGATTAAGATCATTGCTCCCCCTGAGCGCAAGTACTCAGTCTGGATCGGTGGCTCCATTCTGGCCTCACTGTCCACCTTCCAGCAGATGTGGATCAGCAAGCAGGAGTATGATGAGTCAGGCCCCTCCATCGTCCACCGCAAATGCTTCTAGATGGACTGAGCAGGTGCCAGGCATCTGCTGCATGAGCTGATATTGAAGTATCAATTTGCCCTGGCAAATGTACACACCTCA
Trigger_928	0.42579	0.42598	0.999644	592	0.16418	CATGGAGTCCTGTGGTATCCATGAGACCACTTTCAACTCCATCATGAAGTGTGATGTGGATATCCGCAAAGACCTGTATGCCAATACAGTGCTGTCTGGTGGTACCACCATGTACCCAGGCATTGCTGACAGGATGCAGAAGGAGATCACAGCCCTAGCACCTAGCACGATGAAGATTAAGATCATTGCTCCCCCTGAGCGCAAGTACTCAGTCTGGATCGGTGGCTCCATTCTGGC
Trigger_1646	0.42628	0.4263	0.999644	593	0.054413	GCTGGCAAGGGTTCCTGAACCAGTTACCACTCCTTCTTGCCAGTCTAACAGGGTGGGAAAGTCCGAGCCTTAGGACCCAGTTTCAGTTCTGGTTTCTTCCCTCCTGACCACCATCGGTTGTTAGTTGCCTTGAGTTGGGAACGTTTGCATCGACACCTGTAAATGTATTCATTCTTTAATTTATGTAAGGTTTTTTGTACTCAATTCTTTAAGAAATGACAAATTTTGGTTTTCTAC
Trigger_291	0.42775	0.42788	0.999644	594	0.12724	ACGAGGCCCAGAGCAAGAGGGGTATCCTGACCCTGAAGTACCCTATCGAACACGGCATTGTCACTAACTGGGACGACATGGAGAAGATCTGGCACCACACCTTCTACAATGAGCTGCGTGTGGCTCCTGAGGAGCACCCGGTGCTTCTGACCGAGGCCCCCCTGAACCCCAAAGCTAACAGAGAGAAGATGACGCAGATAATGTTTGAAACCTTCAATACCCCAGCCATGTACGTGG
Trigger_995	0.42873	0.42887	0.999644	595	0.10777	AAAGACCTGTATGCCAATACAGTGCTGTCTGGTGGTACCACCATGTACCCAGGCATTGCTGACAGGATGCAGAAGGAGATCACAGCCCTAGCACCTAGCACGATGAAGATTAAGATCATTGCTCCCCCTGAGCGCAAGTACTCAGTCTGGATCGGTGGCTCCATTCTGGCCTCACTGTCCACCTTCCAGCAGATGTGGATCAGCAAGCAGGAGTATGATGAGTCAGGCCCCTCCATC
Trigger_889	0.43019	0.43028	0.999644	596	0.2379	CCGGTGTCCGGAGGCACTCTTCCAGCCTTCCTTCCTGGGCATGGAGTCCTGTGGTATCCATGAGACCACTTTCAACTCCATCATGAAGTGTGATGTGGATATCCGCAAAGACCTGTATGCCAATACAGTGCTGTCTGGTGGTACCACCATGTACCCAGGCATTGCTGACAGGATGCAGAAGGAGATCACAGCCCTAGCACCTAGCACGATGAAGATTAAGATCATTGCTCCCCCTGA
Trigger_398	0.43068	0.43076	0.999644	597	0.17672	AATGAGCTGCGTGTGGCTCCTGAGGAGCACCCGGTGCTTCTGACCGAGGCCCCCCTGAACCCCAAAGCTAACAGAGAGAAGATGACGCAGATAATGTTTGAAACCTTCAATACCCCAGCCATGTACGTGGCCATTCAGGCGGTGCTGTCCTTGTATGCATCTGGGCGCACCACTGGCATTGTCATGGACTCTGGTGACGGGGTCACACACACAGTGCCCATCTATGAGGGCTACGCC
Trigger_83	0.43117	0.4312	0.999644	598	-0.27669	CTTGCCGCTCCTCCGTCGCCGCCGCGTCCTTCGCCGATCGCAATGGAAGAAGAAATCGCCGCACTCGTCATTGACAATGGCTCCGGCATGTGCAAAGCCGGCTTTGCTGGCGACGACGCCCCCAGGGCCGTGTTCCCTTCCATCGTAGGGCGCCCCCGACACCAGGGCGTCATGGTGGGCATGGGCCAGAAAGACTCATACGTGGGTGACGAGGCCCAGAGCAAGAGGGGTATCCTG
Trigger_133	0.43264	0.43262	0.999644	599	-0.34006	AGAAATCGCCGCACTCGTCATTGACAATGGCTCCGGCATGTGCAAAGCCGGCTTTGCTGGCGACGACGCCCCCAGGGCCGTGTTCCCTTCCATCGTAGGGCGCCCCCGACACCAGGGCGTCATGGTGGGCATGGGCCAGAAAGACTCATACGTGGGTGACGAGGCCCAGAGCAAGAGGGGTATCCTGACCCTGAAGTACCCTATCGAACACGGCATTGTCACTAACTGGGACGACAT
Trigger_1529	0.43312	0.43316	0.999644	600	0.45485	GGGGCTGGGGAGAGCACGCTGTAGATGAGAAAGCCCCAGCCTGGTGGATCTCTGTGAGCACCACTGAGTGATCTGTGCAGGGTATTAACCAACAGCAGACTTCCAGGATTTCCTGAGGCTGGCAAGGGTTCCTGAACCAGTTACCACTCCTTCTTGCCAGTCTAACAGGGTGGGAAAGTCCGAGCCTTAGGACCCAGTTTCAGTTCTGGTTTCTTCCCTCCTGACCACCATCGGTTG
Trigger_356	0.43361	0.43369	0.999644	601	0.18418	AACTGGGACGACATGGAGAAGATCTGGCACCACACCTTCTACAATGAGCTGCGTGTGGCTCCTGAGGAGCACCCGGTGCTTCTGACCGAGGCCCCCCTGAACCCCAAAGCTAACAGAGAGAAGATGACGCAGATAATGTTTGAAACCTTCAATACCCCAGCCATGTACGTGGCCATTCAGGCGGTGCTGTCCTTGTATGCATCTGGGCGCACCACTGGCATTGTCATGGACTCTGGT
Trigger_329	0.4341	0.43411	0.999644	602	0.094528	TACCCTATCGAACACGGCATTGTCACTAACTGGGACGACATGGAGAAGATCTGGCACCACACCTTCTACAATGAGCTGCGTGTGGCTCCTGAGGAGCACCCGGTGCTTCTGACCGAGGCCCCCCTGAACCCCAAAGCTAACAGAGAGAAGATGACGCAGATAATGTTTGAAACCTTCAATACCCCAGCCATGTACGTGGCCATTCAGGCGGTGCTGTCCTTGTATGCATCTGGGCGC
Trigger_1249	0.43458	0.43447	0.999644	603	0.0030595	CTAGATGGACTGAGCAGGTGCCAGGCATCTGCTGCATGAGCTGATATTGAAGTATCAATTTGCCCTGGCAAATGTACACACCTCATGCTAGCCTCATGAAACTGGAATAAGCCTTTGAAAAGAAATTTGTCCTTGAAGCTTGTATCTGATATCAGCACTGGATCGTAGAACTTGTTGCTGATTTTTGACCTTGTATTCAAGTTAACTGCTCCCTTGGTATATGTTTAATACCCTGTG
Trigger_345	0.43556	0.43534	0.999644	604	0.0028812	GCATTGTCACTAACTGGGACGACATGGAGAAGATCTGGCACCACACCTTCTACAATGAGCTGCGTGTGGCTCCTGAGGAGCACCCGGTGCTTCTGACCGAGGCCCCCCTGAACCCCAAAGCTAACAGAGAGAAGATGACGCAGATAATGTTTGAAACCTTCAATACCCCAGCCATGTACGTGGCCATTCAGGCGGTGCTGTCCTTGTATGCATCTGGGCGCACCACTGGCATTGTCA
Random_1787	0.43604	0.43577	0.999644	605	0.12879	CCGTCAATTTCAGCCCTCTTATCCTCGGCGTTGTGTGTCAAGTGACGTAGACCTAGATTGACTCTATGACGGTATCTGCTGATGGGTAGGGAGACCCAGAATCTATCGGCCTAGGGACACTAAAACTTTCCAAACACCCCATGTCGATACTGAACGAATCGACGCACACTCCCTTCCTTGAATGGCGCGCCATCATACCACGAAGCACAAAGTGCGTACGCCCATCTAATACATCCA
Trigger_1656	0.4375	0.43713	0.999644	606	0.20212	GTTCCTGAACCAGTTACCACTCCTTCTTGCCAGTCTAACAGGGTGGGAAAGTCCGAGCCTTAGGACCCAGTTTCAGTTCTGGTTTCTTCCCTCCTGACCACCATCGGTTGTTAGTTGCCTTGAGTTGGGAACGTTTGCATCGACACCTGTAAATGTATTCATTCTTTAATTTATGTAAGGTTTTTTGTACTCAATTCTTTAAGAAATGACAAATTTTGGTTTTCTACTGTTCAATGA
Trigger_1477	0.43823	0.43782	0.999644	607	0.22854	TACCCTGTGCATATCTTGATTTAGTCCTTAGTTCATGTGGCTCGGTCACTTGGGGGCTGGGGAGAGCACGCTGTAGATGAGAAAGCCCCAGCCTGGTGGATCTCTGTGAGCACCACTGAGTGATCTGTGCAGGGTATTAACCAACAGCAGACTTCCAGGATTTCCTGAGGCTGGCAAGGGTTCCTGAACCAGTTACCACTCCTTCTTGCCAGTCTAACAGGGTGGGAAAGTCCGAGC
Trigger_45	0.43896	0.43854	0.999644	608	0.13167	GTCGGTCTCACACTCCGCCGCCGGCTTACACTGCGCTTCTTGCCGCTCCTCCGTCGCCGCCGCGTCCTTCGCCGATCGCAATGGAAGAAGAAATCGCCGCACTCGTCATTGACAATGGCTCCGGCATGTGCAAAGCCGGCTTTGCTGGCGACGACGCCCCCAGGGCCGTGTTCCCTTCCATCGTAGGGCGCCCCCGACACCAGGGCGTCATGGTGGGCATGGGCCAGAAAGACTCAT
Trigger_117	0.43944	0.43897	0.999644	609	0.16019	CGATCGCAATGGAAGAAGAAATCGCCGCACTCGTCATTGACAATGGCTCCGGCATGTGCAAAGCCGGCTTTGCTGGCGACGACGCCCCCAGGGCCGTGTTCCCTTCCATCGTAGGGCGCCCCCGACACCAGGGCGTCATGGTGGGCATGGGCCAGAAAGACTCATACGTGGGTGACGAGGCCCAGAGCAAGAGGGGTATCCTGACCCTGAAGTACCCTATCGAACACGGCATTGTCA
Trigger_1193	0.43992	0.43948	0.999644	610	0.07982	ATCAGCAAGCAGGAGTATGATGAGTCAGGCCCCTCCATCGTCCACCGCAAATGCTTCTAGATGGACTGAGCAGGTGCCAGGCATCTGCTGCATGAGCTGATATTGAAGTATCAATTTGCCCTGGCAAATGTACACACCTCATGCTAGCCTCATGAAACTGGAATAAGCCTTTGAAAAGAAATTTGTCCTTGAAGCTTGTATCTGATATCAGCACTGGATCGTAGAACTTGTTGCTGA
Trigger_1270	0.44041	0.44001	0.999644	611	-0.087912	CAGGCATCTGCTGCATGAGCTGATATTGAAGTATCAATTTGCCCTGGCAAATGTACACACCTCATGCTAGCCTCATGAAACTGGAATAAGCCTTTGAAAAGAAATTTGTCCTTGAAGCTTGTATCTGATATCAGCACTGGATCGTAGAACTTGTTGCTGATTTTTGACCTTGTATTCAAGTTAACTGCTCCCTTGGTATATGTTTAATACCCTGTGCATATCTTGATTTAGTCCTTA
Trigger_772	0.44089	0.44045	0.999644	612	0.23647	GTGCTATGTTGCCCTGGATTTTGAGCAAGAAATGGCTACTGCTGCATCATCTTCCTCCTTGGAGAAGAGTTACGAGCTGCCCGACGGGCAGGTGATCACCATTGGCAATGAGCGGTTCCGGTGTCCGGAGGCACTCTTCCAGCCTTCCTTCCTGGGCATGGAGTCCTGTGGTATCCATGAGACCACTTTCAACTCCATCATGAAGTGTGATGTGGATATCCGCAAAGACCTGTATGC
Trigger_226	0.44138	0.44086	0.999644	613	-0.12226	CGTAGGGCGCCCCCGACACCAGGGCGTCATGGTGGGCATGGGCCAGAAAGACTCATACGTGGGTGACGAGGCCCAGAGCAAGAGGGGTATCCTGACCCTGAAGTACCCTATCGAACACGGCATTGTCACTAACTGGGACGACATGGAGAAGATCTGGCACCACACCTTCTACAATGAGCTGCGTGTGGCTCCTGAGGAGCACCCGGTGCTTCTGACCGAGGCCCCCCTGAACCCCAA
Trigger_844	0.44186	0.44129	0.999644	614	0.16065	CGAGCTGCCCGACGGGCAGGTGATCACCATTGGCAATGAGCGGTTCCGGTGTCCGGAGGCACTCTTCCAGCCTTCCTTCCTGGGCATGGAGTCCTGTGGTATCCATGAGACCACTTTCAACTCCATCATGAAGTGTGATGTGGATATCCGCAAAGACCTGTATGCCAATACAGTGCTGTCTGGTGGTACCACCATGTACCCAGGCATTGCTGACAGGATGCAGAAGGAGATCACAGC
Trigger_1615	0.44283	0.44211	0.999644	615	-0.032703	AACCAACAGCAGACTTCCAGGATTTCCTGAGGCTGGCAAGGGTTCCTGAACCAGTTACCACTCCTTCTTGCCAGTCTAACAGGGTGGGAAAGTCCGAGCCTTAGGACCCAGTTTCAGTTCTGGTTTCTTCCCTCCTGACCACCATCGGTTGTTAGTTGCCTTGAGTTGGGAACGTTTGCATCGACACCTGTAAATGTATTCATTCTTTAATTTATGTAAGGTTTTTTGTACTCAATT
Trigger_1214	0.44379	0.44295	0.999644	616	-0.028476	GAGTCAGGCCCCTCCATCGTCCACCGCAAATGCTTCTAGATGGACTGAGCAGGTGCCAGGCATCTGCTGCATGAGCTGATATTGAAGTATCAATTTGCCCTGGCAAATGTACACACCTCATGCTAGCCTCATGAAACTGGAATAAGCCTTTGAAAAGAAATTTGTCCTTGAAGCTTGTATCTGATATCAGCACTGGATCGTAGAACTTGTTGCTGATTTTTGACCTTGTATTCAAGT
Trigger_887	0.44428	0.44338	0.999644	617	0.1919	TTCCGGTGTCCGGAGGCACTCTTCCAGCCTTCCTTCCTGGGCATGGAGTCCTGTGGTATCCATGAGACCACTTTCAACTCCATCATGAAGTGTGATGTGGATATCCGCAAAGACCTGTATGCCAATACAGTGCTGTCTGGTGGTACCACCATGTACCCAGGCATTGCTGACAGGATGCAGAAGGAGATCACAGCCCTAGCACCTAGCACGATGAAGATTAAGATCATTGCTCCCCCT
Trigger_1216	0.44476	0.4439	0.999644	618	0.23958	GTCAGGCCCCTCCATCGTCCACCGCAAATGCTTCTAGATGGACTGAGCAGGTGCCAGGCATCTGCTGCATGAGCTGATATTGAAGTATCAATTTGCCCTGGCAAATGTACACACCTCATGCTAGCCTCATGAAACTGGAATAAGCCTTTGAAAAGAAATTTGTCCTTGAAGCTTGTATCTGATATCAGCACTGGATCGTAGAACTTGTTGCTGATTTTTGACCTTGTATTCAAGTTA
Trigger_1398	0.44572	0.44468	0.999644	619	-0.10585	TATCAGCACTGGATCGTAGAACTTGTTGCTGATTTTTGACCTTGTATTCAAGTTAACTGCTCCCTTGGTATATGTTTAATACCCTGTGCATATCTTGATTTAGTCCTTAGTTCATGTGGCTCGGTCACTTGGGGGCTGGGGAGAGCACGCTGTAGATGAGAAAGCCCCAGCCTGGTGGATCTCTGTGAGCACCACTGAGTGATCTGTGCAGGGTATTAACCAACAGCAGACTTCCAG
Trigger_1165	0.4462	0.44516	0.999644	620	0.038142	CTCACTGTCCACCTTCCAGCAGATGTGGATCAGCAAGCAGGAGTATGATGAGTCAGGCCCCTCCATCGTCCACCGCAAATGCTTCTAGATGGACTGAGCAGGTGCCAGGCATCTGCTGCATGAGCTGATATTGAAGTATCAATTTGCCCTGGCAAATGTACACACCTCATGCTAGCCTCATGAAACTGGAATAAGCCTTTGAAAAGAAATTTGTCCTTGAAGCTTGTATCTGATATC
Trigger_466	0.44669	0.44568	0.999644	621	0.024423	TAACAGAGAGAAGATGACGCAGATAATGTTTGAAACCTTCAATACCCCAGCCATGTACGTGGCCATTCAGGCGGTGCTGTCCTTGTATGCATCTGGGCGCACCACTGGCATTGTCATGGACTCTGGTGACGGGGTCACACACACAGTGCCCATCTATGAGGGCTACGCCCTTCCCCACGCCATCTTGCGTCTGGACCTGGCTGGCCGGGACCTGACAGACTACCTCATGAAGATCCT
Trigger_856	0.44717	0.44621	0.999644	622	-0.10417	CGGGCAGGTGATCACCATTGGCAATGAGCGGTTCCGGTGTCCGGAGGCACTCTTCCAGCCTTCCTTCCTGGGCATGGAGTCCTGTGGTATCCATGAGACCACTTTCAACTCCATCATGAAGTGTGATGTGGATATCCGCAAAGACCTGTATGCCAATACAGTGCTGTCTGGTGGTACCACCATGTACCCAGGCATTGCTGACAGGATGCAGAAGGAGATCACAGCCCTAGCACCTAG
Trigger_245	0.44813	0.44711	0.999644	623	0.17726	CAGGGCGTCATGGTGGGCATGGGCCAGAAAGACTCATACGTGGGTGACGAGGCCCAGAGCAAGAGGGGTATCCTGACCCTGAAGTACCCTATCGAACACGGCATTGTCACTAACTGGGACGACATGGAGAAGATCTGGCACCACACCTTCTACAATGAGCTGCGTGTGGCTCCTGAGGAGCACCCGGTGCTTCTGACCGAGGCCCCCCTGAACCCCAAAGCTAACAGAGAGAAGATG
Trigger_1602	0.44909	0.44822	0.999644	624	0.21026	TGTGCAGGGTATTAACCAACAGCAGACTTCCAGGATTTCCTGAGGCTGGCAAGGGTTCCTGAACCAGTTACCACTCCTTCTTGCCAGTCTAACAGGGTGGGAAAGTCCGAGCCTTAGGACCCAGTTTCAGTTCTGGTTTCTTCCCTCCTGACCACCATCGGTTGTTAGTTGCCTTGAGTTGGGAACGTTTGCATCGACACCTGTAAATGTATTCATTCTTTAATTTATGTAAGGTTT
Trigger_1077	0.44957	0.44877	0.999644	625	-0.38867	CAGCCCTAGCACCTAGCACGATGAAGATTAAGATCATTGCTCCCCCTGAGCGCAAGTACTCAGTCTGGATCGGTGGCTCCATTCTGGCCTCACTGTCCACCTTCCAGCAGATGTGGATCAGCAAGCAGGAGTATGATGAGTCAGGCCCCTCCATCGTCCACCGCAAATGCTTCTAGATGGACTGAGCAGGTGCCAGGCATCTGCTGCATGAGCTGATATTGAAGTATCAATTTGCCC
Trigger_319	0.45005	0.44932	0.999644	626	-0.064512	GACCCTGAAGTACCCTATCGAACACGGCATTGTCACTAACTGGGACGACATGGAGAAGATCTGGCACCACACCTTCTACAATGAGCTGCGTGTGGCTCCTGAGGAGCACCCGGTGCTTCTGACCGAGGCCCCCCTGAACCCCAAAGCTAACAGAGAGAAGATGACGCAGATAATGTTTGAAACCTTCAATACCCCAGCCATGTACGTGGCCATTCAGGCGGTGCTGTCCTTGTATGC
Trigger_1425	0.45101	0.45017	0.999644	627	-0.25474	GCTGATTTTTGACCTTGTATTCAAGTTAACTGCTCCCTTGGTATATGTTTAATACCCTGTGCATATCTTGATTTAGTCCTTAGTTCATGTGGCTCGGTCACTTGGGGGCTGGGGAGAGCACGCTGTAGATGAGAAAGCCCCAGCCTGGTGGATCTCTGTGAGCACCACTGAGTGATCTGTGCAGGGTATTAACCAACAGCAGACTTCCAGGATTTCCTGAGGCTGGCAAGGGTTCCT
Trigger_177	0.45149	0.45062	0.999644	628	0.23326	AAGCCGGCTTTGCTGGCGACGACGCCCCCAGGGCCGTGTTCCCTTCCATCGTAGGGCGCCCCCGACACCAGGGCGTCATGGTGGGCATGGGCCAGAAAGACTCATACGTGGGTGACGAGGCCCAGAGCAAGAGGGGTATCCTGACCCTGAAGTACCCTATCGAACACGGCATTGTCACTAACTGGGACGACATGGAGAAGATCTGGCACCACACCTTCTACAATGAGCTGCGTGTGG
Trigger_1039	0.45245	0.45149	0.999644	629	0.17391	GTACCCAGGCATTGCTGACAGGATGCAGAAGGAGATCACAGCCCTAGCACCTAGCACGATGAAGATTAAGATCATTGCTCCCCCTGAGCGCAAGTACTCAGTCTGGATCGGTGGCTCCATTCTGGCCTCACTGTCCACCTTCCAGCAGATGTGGATCAGCAAGCAGGAGTATGATGAGTCAGGCCCCTCCATCGTCCACCGCAAATGCTTCTAGATGGACTGAGCAGGTGCCAGGCA
Trigger_445	0.45293	0.4519	0.999644	630	0.24	GGCCCCCCTGAACCCCAAAGCTAACAGAGAGAAGATGACGCAGATAATGTTTGAAACCTTCAATACCCCAGCCATGTACGTGGCCATTCAGGCGGTGCTGTCCTTGTATGCATCTGGGCGCACCACTGGCATTGTCATGGACTCTGGTGACGGGGTCACACACACAGTGCCCATCTATGAGGGCTACGCCCTTCCCCACGCCATCTTGCGTCTGGACCTGGCTGGCCGGGACCTGAC
Trigger_155	0.45436	0.45337	0.999644	631	-0.054271	GACAATGGCTCCGGCATGTGCAAAGCCGGCTTTGCTGGCGACGACGCCCCCAGGGCCGTGTTCCCTTCCATCGTAGGGCGCCCCCGACACCAGGGCGTCATGGTGGGCATGGGCCAGAAAGACTCATACGTGGGTGACGAGGCCCAGAGCAAGAGGGGTATCCTGACCCTGAAGTACCCTATCGAACACGGCATTGTCACTAACTGGGACGACATGGAGAAGATCTGGCACCACACC
Trigger_542	0.45484	0.45388	0.999644	632	0.12195	CTGTCCTTGTATGCATCTGGGCGCACCACTGGCATTGTCATGGACTCTGGTGACGGGGTCACACACACAGTGCCCATCTATGAGGGCTACGCCCTTCCCCACGCCATCTTGCGTCTGGACCTGGCTGGCCGGGACCTGACAGACTACCTCATGAAGATCCTGACTGAACGGGGCTACAGCTTTACCACCACTGCTGAGAGGGAAATTGTTCGTGACATAAAGGAGAAGCTGTGCTAT
Trigger_7	0.45532	0.45435	0.999644	633	0.039003	GGCCCGCTCCCGCTTAAATAGCGGCGGGGGAGGCCGCGGTCGGTCTCACACTCCGCCGCCGGCTTACACTGCGCTTCTTGCCGCTCCTCCGTCGCCGCCGCGTCCTTCGCCGATCGCAATGGAAGAAGAAATCGCCGCACTCGTCATTGACAATGGCTCCGGCATGTGCAAAGCCGGCTTTGCTGGCGACGACGCCCCCAGGGCCGTGTTCCCTTCCATCGTAGGGCGCCCCCGACA
Trigger_1096	0.45651	0.45557	0.999644	634	0.28135	GATGAAGATTAAGATCATTGCTCCCCCTGAGCGCAAGTACTCAGTCTGGATCGGTGGCTCCATTCTGGCCTCACTGTCCACCTTCCAGCAGATGTGGATCAGCAAGCAGGAGTATGATGAGTCAGGCCCCTCCATCGTCCACCGCAAATGCTTCTAGATGGACTGAGCAGGTGCCAGGCATCTGCTGCATGAGCTGATATTGAAGTATCAATTTGCCCTGGCAAATGTACACACCTC
Trigger_176	0.45723	0.45638	0.999644	635	0.19569	AAAGCCGGCTTTGCTGGCGACGACGCCCCCAGGGCCGTGTTCCCTTCCATCGTAGGGCGCCCCCGACACCAGGGCGTCATGGTGGGCATGGGCCAGAAAGACTCATACGTGGGTGACGAGGCCCAGAGCAAGAGGGGTATCCTGACCCTGAAGTACCCTATCGAACACGGCATTGTCACTAACTGGGACGACATGGAGAAGATCTGGCACCACACCTTCTACAATGAGCTGCGTGTG
Trigger_1536	0.4577	0.45686	0.999644	636	0.15788	GGGAGAGCACGCTGTAGATGAGAAAGCCCCAGCCTGGTGGATCTCTGTGAGCACCACTGAGTGATCTGTGCAGGGTATTAACCAACAGCAGACTTCCAGGATTTCCTGAGGCTGGCAAGGGTTCCTGAACCAGTTACCACTCCTTCTTGCCAGTCTAACAGGGTGGGAAAGTCCGAGCCTTAGGACCCAGTTTCAGTTCTGGTTTCTTCCCTCCTGACCACCATCGGTTGTTAGTTG
Trigger_293	0.45818	0.45733	0.999644	637	-0.1117	GAGGCCCAGAGCAAGAGGGGTATCCTGACCCTGAAGTACCCTATCGAACACGGCATTGTCACTAACTGGGACGACATGGAGAAGATCTGGCACCACACCTTCTACAATGAGCTGCGTGTGGCTCCTGAGGAGCACCCGGTGCTTCTGACCGAGGCCCCCCTGAACCCCAAAGCTAACAGAGAGAAGATGACGCAGATAATGTTTGAAACCTTCAATACCCCAGCCATGTACGTGGCC
Trigger_1530	0.45866	0.45778	0.999644	638	0.17981	GGGCTGGGGAGAGCACGCTGTAGATGAGAAAGCCCCAGCCTGGTGGATCTCTGTGAGCACCACTGAGTGATCTGTGCAGGGTATTAACCAACAGCAGACTTCCAGGATTTCCTGAGGCTGGCAAGGGTTCCTGAACCAGTTACCACTCCTTCTTGCCAGTCTAACAGGGTGGGAAAGTCCGAGCCTTAGGACCCAGTTTCAGTTCTGGTTTCTTCCCTCCTGACCACCATCGGTTGT
Trigger_807	0.45913	0.45825	0.999644	639	-0.0075142	CTACTGCTGCATCATCTTCCTCCTTGGAGAAGAGTTACGAGCTGCCCGACGGGCAGGTGATCACCATTGGCAATGAGCGGTTCCGGTGTCCGGAGGCACTCTTCCAGCCTTCCTTCCTGGGCATGGAGTCCTGTGGTATCCATGAGACCACTTTCAACTCCATCATGAAGTGTGATGTGGATATCCGCAAAGACCTGTATGCCAATACAGTGCTGTCTGGTGGTACCACCATGTACC
Trigger_1255	0.46008	0.45923	0.999644	640	0.091738	GGACTGAGCAGGTGCCAGGCATCTGCTGCATGAGCTGATATTGAAGTATCAATTTGCCCTGGCAAATGTACACACCTCATGCTAGCCTCATGAAACTGGAATAAGCCTTTGAAAAGAAATTTGTCCTTGAAGCTTGTATCTGATATCAGCACTGGATCGTAGAACTTGTTGCTGATTTTTGACCTTGTATTCAAGTTAACTGCTCCCTTGGTATATGTTTAATACCCTGTGCATATC
Trigger_38	0.46056	0.45972	0.999644	641	0.11156	GGCCGCGGTCGGTCTCACACTCCGCCGCCGGCTTACACTGCGCTTCTTGCCGCTCCTCCGTCGCCGCCGCGTCCTTCGCCGATCGCAATGGAAGAAGAAATCGCCGCACTCGTCATTGACAATGGCTCCGGCATGTGCAAAGCCGGCTTTGCTGGCGACGACGCCCCCAGGGCCGTGTTCCCTTCCATCGTAGGGCGCCCCCGACACCAGGGCGTCATGGTGGGCATGGGCCAGAAA
Trigger_131	0.46151	0.46058	0.999644	642	0.049908	GAAGAAATCGCCGCACTCGTCATTGACAATGGCTCCGGCATGTGCAAAGCCGGCTTTGCTGGCGACGACGCCCCCAGGGCCGTGTTCCCTTCCATCGTAGGGCGCCCCCGACACCAGGGCGTCATGGTGGGCATGGGCCAGAAAGACTCATACGTGGGTGACGAGGCCCAGAGCAAGAGGGGTATCCTGACCCTGAAGTACCCTATCGAACACGGCATTGTCACTAACTGGGACGAC
Trigger_1213	0.46198	0.46095	0.999644	643	0.062905	TGAGTCAGGCCCCTCCATCGTCCACCGCAAATGCTTCTAGATGGACTGAGCAGGTGCCAGGCATCTGCTGCATGAGCTGATATTGAAGTATCAATTTGCCCTGGCAAATGTACACACCTCATGCTAGCCTCATGAAACTGGAATAAGCCTTTGAAAAGAAATTTGTCCTTGAAGCTTGTATCTGATATCAGCACTGGATCGTAGAACTTGTTGCTGATTTTTGACCTTGTATTCAAG
Trigger_1183	0.46293	0.46192	0.999644	644	0.097344	GCAGATGTGGATCAGCAAGCAGGAGTATGATGAGTCAGGCCCCTCCATCGTCCACCGCAAATGCTTCTAGATGGACTGAGCAGGTGCCAGGCATCTGCTGCATGAGCTGATATTGAAGTATCAATTTGCCCTGGCAAATGTACACACCTCATGCTAGCCTCATGAAACTGGAATAAGCCTTTGAAAAGAAATTTGTCCTTGAAGCTTGTATCTGATATCAGCACTGGATCGTAGAAC
Trigger_547	0.46341	0.46231	0.999644	645	-0.013797	CTTGTATGCATCTGGGCGCACCACTGGCATTGTCATGGACTCTGGTGACGGGGTCACACACACAGTGCCCATCTATGAGGGCTACGCCCTTCCCCACGCCATCTTGCGTCTGGACCTGGCTGGCCGGGACCTGACAGACTACCTCATGAAGATCCTGACTGAACGGGGCTACAGCTTTACCACCACTGCTGAGAGGGAAATTGTTCGTGACATAAAGGAGAAGCTGTGCTATGTTGC
Trigger_271	0.46436	0.46329	0.999644	646	0.13901	GAAAGACTCATACGTGGGTGACGAGGCCCAGAGCAAGAGGGGTATCCTGACCCTGAAGTACCCTATCGAACACGGCATTGTCACTAACTGGGACGACATGGAGAAGATCTGGCACCACACCTTCTACAATGAGCTGCGTGTGGCTCCTGAGGAGCACCCGGTGCTTCTGACCGAGGCCCCCCTGAACCCCAAAGCTAACAGAGAGAAGATGACGCAGATAATGTTTGAAACCTTCAA
Trigger_501	0.46483	0.46368	0.999644	647	-0.12702	CCTTCAATACCCCAGCCATGTACGTGGCCATTCAGGCGGTGCTGTCCTTGTATGCATCTGGGCGCACCACTGGCATTGTCATGGACTCTGGTGACGGGGTCACACACACAGTGCCCATCTATGAGGGCTACGCCCTTCCCCACGCCATCTTGCGTCTGGACCTGGCTGGCCGGGACCTGACAGACTACCTCATGAAGATCCTGACTGAACGGGGCTACAGCTTTACCACCACTGCTG
Random_1727	0.4653	0.46423	0.999644	648	0.22131	GAGGCCAAGTTCGATCCCTACACCGACGTACGATGCAACTGTGTGGATGTGACGAGCTTCATTTATACGCTTCGCGCGCCGGACCGGCCTCCGCAAGAAGGCCGCTGTGCACAAGCAAATGACAATTAACCACCGTGTATTCGTTATAGCATCAGGCAGTTTAAGTCGGGACAATAGGGGCCGCAATACACAGTTTACCGCATCTTGACCTAACTGACAAACTGCCATGGACGACTA
Trigger_1230	0.46625	0.46498	0.999644	649	0.0038177	TCGTCCACCGCAAATGCTTCTAGATGGACTGAGCAGGTGCCAGGCATCTGCTGCATGAGCTGATATTGAAGTATCAATTTGCCCTGGCAAATGTACACACCTCATGCTAGCCTCATGAAACTGGAATAAGCCTTTGAAAAGAAATTTGTCCTTGAAGCTTGTATCTGATATCAGCACTGGATCGTAGAACTTGTTGCTGATTTTTGACCTTGTATTCAAGTTAACTGCTCCCTTGGT
Trigger_429	0.46672	0.4654	0.999644	650	0.0057026	CGGTGCTTCTGACCGAGGCCCCCCTGAACCCCAAAGCTAACAGAGAGAAGATGACGCAGATAATGTTTGAAACCTTCAATACCCCAGCCATGTACGTGGCCATTCAGGCGGTGCTGTCCTTGTATGCATCTGGGCGCACCACTGGCATTGTCATGGACTCTGGTGACGGGGTCACACACACAGTGCCCATCTATGAGGGCTACGCCCTTCCCCACGCCATCTTGCGTCTGGACCTGG
Random_1755	0.46719	0.46588	0.999644	651	0.14853	GCACATTTCCCTTGTAGGTGTGAAATCACTTAGCTTCGCGCCGAAGTCTTATGGCAAAACCGATGGACTATGTTCCGGGTCGCACAAGAGGTCTATAGCACGTGCATCCCAACGTGGCGTGCGTACAACCTAATTATCTTTTCGTGCGAAGGTCCTGGCTGCATGTTTATGTCGATACGCCTGCAATACTTGACGAAAATATACGAAGCGGGCGGCCTGGCCGGAGCACTACCGCAT
Trigger_386	0.46814	0.46682	0.999644	652	-0.025736	CACACCTTCTACAATGAGCTGCGTGTGGCTCCTGAGGAGCACCCGGTGCTTCTGACCGAGGCCCCCCTGAACCCCAAAGCTAACAGAGAGAAGATGACGCAGATAATGTTTGAAACCTTCAATACCCCAGCCATGTACGTGGCCATTCAGGCGGTGCTGTCCTTGTATGCATCTGGGCGCACCACTGGCATTGTCATGGACTCTGGTGACGGGGTCACACACACAGTGCCCATCTAT
Trigger_1066	0.46908	0.46777	0.999644	653	-0.15909	GAAGGAGATCACAGCCCTAGCACCTAGCACGATGAAGATTAAGATCATTGCTCCCCCTGAGCGCAAGTACTCAGTCTGGATCGGTGGCTCCATTCTGGCCTCACTGTCCACCTTCCAGCAGATGTGGATCAGCAAGCAGGAGTATGATGAGTCAGGCCCCTCCATCGTCCACCGCAAATGCTTCTAGATGGACTGAGCAGGTGCCAGGCATCTGCTGCATGAGCTGATATTGAAGTA
Trigger_998	0.47003	0.46872	0.999644	654	0.012981	GACCTGTATGCCAATACAGTGCTGTCTGGTGGTACCACCATGTACCCAGGCATTGCTGACAGGATGCAGAAGGAGATCACAGCCCTAGCACCTAGCACGATGAAGATTAAGATCATTGCTCCCCCTGAGCGCAAGTACTCAGTCTGGATCGGTGGCTCCATTCTGGCCTCACTGTCCACCTTCCAGCAGATGTGGATCAGCAAGCAGGAGTATGATGAGTCAGGCCCCTCCATCGTC
Trigger_267	0.4705	0.46921	0.999644	655	0.25515	GCCAGAAAGACTCATACGTGGGTGACGAGGCCCAGAGCAAGAGGGGTATCCTGACCCTGAAGTACCCTATCGAACACGGCATTGTCACTAACTGGGACGACATGGAGAAGATCTGGCACCACACCTTCTACAATGAGCTGCGTGTGGCTCCTGAGGAGCACCCGGTGCTTCTGACCGAGGCCCCCCTGAACCCCAAAGCTAACAGAGAGAAGATGACGCAGATAATGTTTGAAACCT
Trigger_211	0.47097	0.46966	0.999644	656	0.14809	CGTGTTCCCTTCCATCGTAGGGCGCCCCCGACACCAGGGCGTCATGGTGGGCATGGGCCAGAAAGACTCATACGTGGGTGACGAGGCCCAGAGCAAGAGGGGTATCCTGACCCTGAAGTACCCTATCGAACACGGCATTGTCACTAACTGGGACGACATGGAGAAGATCTGGCACCACACCTTCTACAATGAGCTGCGTGTGGCTCCTGAGGAGCACCCGGTGCTTCTGACCGAGGC
Trigger_325	0.47191	0.47059	0.999644	657	-0.1249	GAAGTACCCTATCGAACACGGCATTGTCACTAACTGGGACGACATGGAGAAGATCTGGCACCACACCTTCTACAATGAGCTGCGTGTGGCTCCTGAGGAGCACCCGGTGCTTCTGACCGAGGCCCCCCTGAACCCCAAAGCTAACAGAGAGAAGATGACGCAGATAATGTTTGAAACCTTCAATACCCCAGCCATGTACGTGGCCATTCAGGCGGTGCTGTCCTTGTATGCATCTGG
Trigger_1657	0.47332	0.47205	0.999644	658	-0.0028352	TTCCTGAACCAGTTACCACTCCTTCTTGCCAGTCTAACAGGGTGGGAAAGTCCGAGCCTTAGGACCCAGTTTCAGTTCTGGTTTCTTCCCTCCTGACCACCATCGGTTGTTAGTTGCCTTGAGTTGGGAACGTTTGCATCGACACCTGTAAATGTATTCATTCTTTAATTTATGTAAGGTTTTTTGTACTCAATTCTTTAAGAAATGACAAATTTTGGTTTTCTACTGTTCAATGAG
Trigger_768	0.47402	0.47281	0.999644	659	0.17183	AGCTGTGCTATGTTGCCCTGGATTTTGAGCAAGAAATGGCTACTGCTGCATCATCTTCCTCCTTGGAGAAGAGTTACGAGCTGCCCGACGGGCAGGTGATCACCATTGGCAATGAGCGGTTCCGGTGTCCGGAGGCACTCTTCCAGCCTTCCTTCCTGGGCATGGAGTCCTGTGGTATCCATGAGACCACTTTCAACTCCATCATGAAGTGTGATGTGGATATCCGCAAAGACCTGT
Trigger_883	0.47473	0.47352	0.999644	660	0.091187	GCGGTTCCGGTGTCCGGAGGCACTCTTCCAGCCTTCCTTCCTGGGCATGGAGTCCTGTGGTATCCATGAGACCACTTTCAACTCCATCATGAAGTGTGATGTGGATATCCGCAAAGACCTGTATGCCAATACAGTGCTGTCTGGTGGTACCACCATGTACCCAGGCATTGCTGACAGGATGCAGAAGGAGATCACAGCCCTAGCACCTAGCACGATGAAGATTAAGATCATTGCTCC
Trigger_64	0.4752	0.47394	0.999644	661	-0.65576	GCCGGCTTACACTGCGCTTCTTGCCGCTCCTCCGTCGCCGCCGCGTCCTTCGCCGATCGCAATGGAAGAAGAAATCGCCGCACTCGTCATTGACAATGGCTCCGGCATGTGCAAAGCCGGCTTTGCTGGCGACGACGCCCCCAGGGCCGTGTTCCCTTCCATCGTAGGGCGCCCCCGACACCAGGGCGTCATGGTGGGCATGGGCCAGAAAGACTCATACGTGGGTGACGAGGCCCA
Trigger_279	0.47566	0.47433	0.999644	662	0.1277	CATACGTGGGTGACGAGGCCCAGAGCAAGAGGGGTATCCTGACCCTGAAGTACCCTATCGAACACGGCATTGTCACTAACTGGGACGACATGGAGAAGATCTGGCACCACACCTTCTACAATGAGCTGCGTGTGGCTCCTGAGGAGCACCCGGTGCTTCTGACCGAGGCCCCCCTGAACCCCAAAGCTAACAGAGAGAAGATGACGCAGATAATGTTTGAAACCTTCAATACCCCAG
Trigger_1325	0.47613	0.47471	0.999644	663	0.062946	CACACCTCATGCTAGCCTCATGAAACTGGAATAAGCCTTTGAAAAGAAATTTGTCCTTGAAGCTTGTATCTGATATCAGCACTGGATCGTAGAACTTGTTGCTGATTTTTGACCTTGTATTCAAGTTAACTGCTCCCTTGGTATATGTTTAATACCCTGTGCATATCTTGATTTAGTCCTTAGTTCATGTGGCTCGGTCACTTGGGGGCTGGGGAGAGCACGCTGTAGATGAGAAAG
Trigger_1664	0.4766	0.47524	0.999644	664	0.10342	ACCAGTTACCACTCCTTCTTGCCAGTCTAACAGGGTGGGAAAGTCCGAGCCTTAGGACCCAGTTTCAGTTCTGGTTTCTTCCCTCCTGACCACCATCGGTTGTTAGTTGCCTTGAGTTGGGAACGTTTGCATCGACACCTGTAAATGTATTCATTCTTTAATTTATGTAAGGTTTTTTGTACTCAATTCTTTAAGAAATGACAAATTTTGGTTTTCTACTGTTCAATGAGAACATTA
Trigger_1361	0.47707	0.47575	0.999644	665	0.10501	CTTTGAAAAGAAATTTGTCCTTGAAGCTTGTATCTGATATCAGCACTGGATCGTAGAACTTGTTGCTGATTTTTGACCTTGTATTCAAGTTAACTGCTCCCTTGGTATATGTTTAATACCCTGTGCATATCTTGATTTAGTCCTTAGTTCATGTGGCTCGGTCACTTGGGGGCTGGGGAGAGCACGCTGTAGATGAGAAAGCCCCAGCCTGGTGGATCTCTGTGAGCACCACTGAGT
Trigger_263	0.47754	0.47621	0.999644	666	0.33656	ATGGGCCAGAAAGACTCATACGTGGGTGACGAGGCCCAGAGCAAGAGGGGTATCCTGACCCTGAAGTACCCTATCGAACACGGCATTGTCACTAACTGGGACGACATGGAGAAGATCTGGCACCACACCTTCTACAATGAGCTGCGTGTGGCTCCTGAGGAGCACCCGGTGCTTCTGACCGAGGCCCCCCTGAACCCCAAAGCTAACAGAGAGAAGATGACGCAGATAATGTTTGAA
Trigger_1624	0.47801	0.47658	0.999644	667	0.072321	CAGACTTCCAGGATTTCCTGAGGCTGGCAAGGGTTCCTGAACCAGTTACCACTCCTTCTTGCCAGTCTAACAGGGTGGGAAAGTCCGAGCCTTAGGACCCAGTTTCAGTTCTGGTTTCTTCCCTCCTGACCACCATCGGTTGTTAGTTGCCTTGAGTTGGGAACGTTTGCATCGACACCTGTAAATGTATTCATTCTTTAATTTATGTAAGGTTTTTTGTACTCAATTCTTTAAGAA
Trigger_21	0.47894	0.47746	0.999644	668	0.078472	TAAATAGCGGCGGGGGAGGCCGCGGTCGGTCTCACACTCCGCCGCCGGCTTACACTGCGCTTCTTGCCGCTCCTCCGTCGCCGCCGCGTCCTTCGCCGATCGCAATGGAAGAAGAAATCGCCGCACTCGTCATTGACAATGGCTCCGGCATGTGCAAAGCCGGCTTTGCTGGCGACGACGCCCCCAGGGCCGTGTTCCCTTCCATCGTAGGGCGCCCCCGACACCAGGGCGTCATGG
Trigger_743	0.47941	0.47797	0.999644	669	0.23424	GAAATTGTTCGTGACATAAAGGAGAAGCTGTGCTATGTTGCCCTGGATTTTGAGCAAGAAATGGCTACTGCTGCATCATCTTCCTCCTTGGAGAAGAGTTACGAGCTGCCCGACGGGCAGGTGATCACCATTGGCAATGAGCGGTTCCGGTGTCCGGAGGCACTCTTCCAGCCTTCCTTCCTGGGCATGGAGTCCTGTGGTATCCATGAGACCACTTTCAACTCCATCATGAAGTGT
Trigger_16	0.47987	0.47836	0.999644	670	-0.14766	CCGCTTAAATAGCGGCGGGGGAGGCCGCGGTCGGTCTCACACTCCGCCGCCGGCTTACACTGCGCTTCTTGCCGCTCCTCCGTCGCCGCCGCGTCCTTCGCCGATCGCAATGGAAGAAGAAATCGCCGCACTCGTCATTGACAATGGCTCCGGCATGTGCAAAGCCGGCTTTGCTGGCGACGACGCCCCCAGGGCCGTGTTCCCTTCCATCGTAGGGCGCCCCCGACACCAGGGCGT
Trigger_1435	0.48127	0.47983	0.999644	671	0.12903	GACCTTGTATTCAAGTTAACTGCTCCCTTGGTATATGTTTAATACCCTGTGCATATCTTGATTTAGTCCTTAGTTCATGTGGCTCGGTCACTTGGGGGCTGGGGAGAGCACGCTGTAGATGAGAAAGCCCCAGCCTGGTGGATCTCTGTGAGCACCACTGAGTGATCTGTGCAGGGTATTAACCAACAGCAGACTTCCAGGATTTCCTGAGGCTGGCAAGGGTTCCTGAACCAGTTA
Trigger_561	0.48174	0.48024	0.999644	672	-0.069325	GGCGCACCACTGGCATTGTCATGGACTCTGGTGACGGGGTCACACACACAGTGCCCATCTATGAGGGCTACGCCCTTCCCCACGCCATCTTGCGTCTGGACCTGGCTGGCCGGGACCTGACAGACTACCTCATGAAGATCCTGACTGAACGGGGCTACAGCTTTACCACCACTGCTGAGAGGGAAATTGTTCGTGACATAAAGGAGAAGCTGTGCTATGTTGCCCTGGATTTTGAGC
Trigger_1713	0.48314	0.48163	0.999644	673	0.11087	CCTTAGGACCCAGTTTCAGTTCTGGTTTCTTCCCTCCTGACCACCATCGGTTGTTAGTTGCCTTGAGTTGGGAACGTTTGCATCGACACCTGTAAATGTATTCATTCTTTAATTTATGTAAGGTTTTTTGTACTCAATTCTTTAAGAAATGACAAATTTTGGTTTTCTACTGTTCAATGAGAACATTAGGCCCCAGCAACACGTCATTGTGTAAAGAAATAAAAGTGCTGCAGTAAC
Trigger_449	0.4836	0.48206	0.999644	674	-0.23637	CCCCTGAACCCCAAAGCTAACAGAGAGAAGATGACGCAGATAATGTTTGAAACCTTCAATACCCCAGCCATGTACGTGGCCATTCAGGCGGTGCTGTCCTTGTATGCATCTGGGCGCACCACTGGCATTGTCATGGACTCTGGTGACGGGGTCACACACACAGTGCCCATCTATGAGGGCTACGCCCTTCCCCACGCCATCTTGCGTCTGGACCTGGCTGGCCGGGACCTGACAGAC
Trigger_950	0.48407	0.48247	0.999644	675	0.35089	GAGACCACTTTCAACTCCATCATGAAGTGTGATGTGGATATCCGCAAAGACCTGTATGCCAATACAGTGCTGTCTGGTGGTACCACCATGTACCCAGGCATTGCTGACAGGATGCAGAAGGAGATCACAGCCCTAGCACCTAGCACGATGAAGATTAAGATCATTGCTCCCCCTGAGCGCAAGTACTCAGTCTGGATCGGTGGCTCCATTCTGGCCTCACTGTCCACCTTCCAGCAG
Trigger_43	0.48453	0.48298	0.999644	676	0.042553	CGGTCGGTCTCACACTCCGCCGCCGGCTTACACTGCGCTTCTTGCCGCTCCTCCGTCGCCGCCGCGTCCTTCGCCGATCGCAATGGAAGAAGAAATCGCCGCACTCGTCATTGACAATGGCTCCGGCATGTGCAAAGCCGGCTTTGCTGGCGACGACGCCCCCAGGGCCGTGTTCCCTTCCATCGTAGGGCGCCCCCGACACCAGGGCGTCATGGTGGGCATGGGCCAGAAAGACTC
Trigger_1288	0.485	0.48342	0.999644	677	0.020274	GCTGATATTGAAGTATCAATTTGCCCTGGCAAATGTACACACCTCATGCTAGCCTCATGAAACTGGAATAAGCCTTTGAAAAGAAATTTGTCCTTGAAGCTTGTATCTGATATCAGCACTGGATCGTAGAACTTGTTGCTGATTTTTGACCTTGTATTCAAGTTAACTGCTCCCTTGGTATATGTTTAATACCCTGTGCATATCTTGATTTAGTCCTTAGTTCATGTGGCTCGGTCA
Trigger_1419	0.48546	0.4838	0.999644	678	-0.037889	CTTGTTGCTGATTTTTGACCTTGTATTCAAGTTAACTGCTCCCTTGGTATATGTTTAATACCCTGTGCATATCTTGATTTAGTCCTTAGTTCATGTGGCTCGGTCACTTGGGGGCTGGGGAGAGCACGCTGTAGATGAGAAAGCCCCAGCCTGGTGGATCTCTGTGAGCACCACTGAGTGATCTGTGCAGGGTATTAACCAACAGCAGACTTCCAGGATTTCCTGAGGCTGGCAAGG
Trigger_165	0.48592	0.48427	0.999644	679	0.11733	CCGGCATGTGCAAAGCCGGCTTTGCTGGCGACGACGCCCCCAGGGCCGTGTTCCCTTCCATCGTAGGGCGCCCCCGACACCAGGGCGTCATGGTGGGCATGGGCCAGAAAGACTCATACGTGGGTGACGAGGCCCAGAGCAAGAGGGGTATCCTGACCCTGAAGTACCCTATCGAACACGGCATTGTCACTAACTGGGACGACATGGAGAAGATCTGGCACCACACCTTCTACAATG
Trigger_869	0.48732	0.48586	0.999644	680	0.11724	ACCATTGGCAATGAGCGGTTCCGGTGTCCGGAGGCACTCTTCCAGCCTTCCTTCCTGGGCATGGAGTCCTGTGGTATCCATGAGACCACTTTCAACTCCATCATGAAGTGTGATGTGGATATCCGCAAAGACCTGTATGCCAATACAGTGCTGTCTGGTGGTACCACCATGTACCCAGGCATTGCTGACAGGATGCAGAAGGAGATCACAGCCCTAGCACCTAGCACGATGAAGATT
Trigger_1547	0.48824	0.48666	0.999644	681	-0.073435	CTGTAGATGAGAAAGCCCCAGCCTGGTGGATCTCTGTGAGCACCACTGAGTGATCTGTGCAGGGTATTAACCAACAGCAGACTTCCAGGATTTCCTGAGGCTGGCAAGGGTTCCTGAACCAGTTACCACTCCTTCTTGCCAGTCTAACAGGGTGGGAAAGTCCGAGCCTTAGGACCCAGTTTCAGTTCTGGTTTCTTCCCTCCTGACCACCATCGGTTGTTAGTTGCCTTGAGTTGG
Trigger_791	0.4894	0.48788	0.999644	682	0.21532	TTTGAGCAAGAAATGGCTACTGCTGCATCATCTTCCTCCTTGGAGAAGAGTTACGAGCTGCCCGACGGGCAGGTGATCACCATTGGCAATGAGCGGTTCCGGTGTCCGGAGGCACTCTTCCAGCCTTCCTTCCTGGGCATGGAGTCCTGTGGTATCCATGAGACCACTTTCAACTCCATCATGAAGTGTGATGTGGATATCCGCAAAGACCTGTATGCCAATACAGTGCTGTCTGGT
Trigger_381	0.4894	0.48788	0.999644	683	-0.20659	GGCACCACACCTTCTACAATGAGCTGCGTGTGGCTCCTGAGGAGCACCCGGTGCTTCTGACCGAGGCCCCCCTGAACCCCAAAGCTAACAGAGAGAAGATGACGCAGATAATGTTTGAAACCTTCAATACCCCAGCCATGTACGTGGCCATTCAGGCGGTGCTGTCCTTGTATGCATCTGGGCGCACCACTGGCATTGTCATGGACTCTGGTGACGGGGTCACACACACAGTGCCCA
Trigger_1326	0.49009	0.48861	0.999644	684	-0.21126	ACACCTCATGCTAGCCTCATGAAACTGGAATAAGCCTTTGAAAAGAAATTTGTCCTTGAAGCTTGTATCTGATATCAGCACTGGATCGTAGAACTTGTTGCTGATTTTTGACCTTGTATTCAAGTTAACTGCTCCCTTGGTATATGTTTAATACCCTGTGCATATCTTGATTTAGTCCTTAGTTCATGTGGCTCGGTCACTTGGGGGCTGGGGAGAGCACGCTGTAGATGAGAAAGC
Trigger_106	0.49102	0.48947	0.999644	685	0.071297	GCGTCCTTCGCCGATCGCAATGGAAGAAGAAATCGCCGCACTCGTCATTGACAATGGCTCCGGCATGTGCAAAGCCGGCTTTGCTGGCGACGACGCCCCCAGGGCCGTGTTCCCTTCCATCGTAGGGCGCCCCCGACACCAGGGCGTCATGGTGGGCATGGGCCAGAAAGACTCATACGTGGGTGACGAGGCCCAGAGCAAGAGGGGTATCCTGACCCTGAAGTACCCTATCGAACA
Trigger_84	0.4924	0.49089	0.999644	686	-0.2098	TTGCCGCTCCTCCGTCGCCGCCGCGTCCTTCGCCGATCGCAATGGAAGAAGAAATCGCCGCACTCGTCATTGACAATGGCTCCGGCATGTGCAAAGCCGGCTTTGCTGGCGACGACGCCCCCAGGGCCGTGTTCCCTTCCATCGTAGGGCGCCCCCGACACCAGGGCGTCATGGTGGGCATGGGCCAGAAAGACTCATACGTGGGTGACGAGGCCCAGAGCAAGAGGGGTATCCTGA
Trigger_161	0.49286	0.49137	0.999644	687	0.11084	GGCTCCGGCATGTGCAAAGCCGGCTTTGCTGGCGACGACGCCCCCAGGGCCGTGTTCCCTTCCATCGTAGGGCGCCCCCGACACCAGGGCGTCATGGTGGGCATGGGCCAGAAAGACTCATACGTGGGTGACGAGGCCCAGAGCAAGAGGGGTATCCTGACCCTGAAGTACCCTATCGAACACGGCATTGTCACTAACTGGGACGACATGGAGAAGATCTGGCACCACACCTTCTAC
Trigger_1603	0.49332	0.49185	0.999644	688	-0.026177	GTGCAGGGTATTAACCAACAGCAGACTTCCAGGATTTCCTGAGGCTGGCAAGGGTTCCTGAACCAGTTACCACTCCTTCTTGCCAGTCTAACAGGGTGGGAAAGTCCGAGCCTTAGGACCCAGTTTCAGTTCTGGTTTCTTCCCTCCTGACCACCATCGGTTGTTAGTTGCCTTGAGTTGGGAACGTTTGCATCGACACCTGTAAATGTATTCATTCTTTAATTTATGTAAGGTTTT
Trigger_1605	0.49378	0.49235	0.999644	689	0.060714	GCAGGGTATTAACCAACAGCAGACTTCCAGGATTTCCTGAGGCTGGCAAGGGTTCCTGAACCAGTTACCACTCCTTCTTGCCAGTCTAACAGGGTGGGAAAGTCCGAGCCTTAGGACCCAGTTTCAGTTCTGGTTTCTTCCCTCCTGACCACCATCGGTTGTTAGTTGCCTTGAGTTGGGAACGTTTGCATCGACACCTGTAAATGTATTCATTCTTTAATTTATGTAAGGTTTTTT
Trigger_252	0.4947	0.49323	0.999644	690	0.17152	TCATGGTGGGCATGGGCCAGAAAGACTCATACGTGGGTGACGAGGCCCAGAGCAAGAGGGGTATCCTGACCCTGAAGTACCCTATCGAACACGGCATTGTCACTAACTGGGACGACATGGAGAAGATCTGGCACCACACCTTCTACAATGAGCTGCGTGTGGCTCCTGAGGAGCACCCGGTGCTTCTGACCGAGGCCCCCCTGAACCCCAAAGCTAACAGAGAGAAGATGACGCAGA
Trigger_753	0.49516	0.49366	0.999644	691	0.15812	GTGACATAAAGGAGAAGCTGTGCTATGTTGCCCTGGATTTTGAGCAAGAAATGGCTACTGCTGCATCATCTTCCTCCTTGGAGAAGAGTTACGAGCTGCCCGACGGGCAGGTGATCACCATTGGCAATGAGCGGTTCCGGTGTCCGGAGGCACTCTTCCAGCCTTCCTTCCTGGGCATGGAGTCCTGTGGTATCCATGAGACCACTTTCAACTCCATCATGAAGTGTGATGTGGATA
Trigger_1229	0.49562	0.49401	0.999644	692	0.18936	ATCGTCCACCGCAAATGCTTCTAGATGGACTGAGCAGGTGCCAGGCATCTGCTGCATGAGCTGATATTGAAGTATCAATTTGCCCTGGCAAATGTACACACCTCATGCTAGCCTCATGAAACTGGAATAAGCCTTTGAAAAGAAATTTGTCCTTGAAGCTTGTATCTGATATCAGCACTGGATCGTAGAACTTGTTGCTGATTTTTGACCTTGTATTCAAGTTAACTGCTCCCTTGG
Trigger_1123	0.49608	0.49446	0.999644	693	0.1479	TGAGCGCAAGTACTCAGTCTGGATCGGTGGCTCCATTCTGGCCTCACTGTCCACCTTCCAGCAGATGTGGATCAGCAAGCAGGAGTATGATGAGTCAGGCCCCTCCATCGTCCACCGCAAATGCTTCTAGATGGACTGAGCAGGTGCCAGGCATCTGCTGCATGAGCTGATATTGAAGTATCAATTTGCCCTGGCAAATGTACACACCTCATGCTAGCCTCATGAAACTGGAATAAG
Trigger_1635	0.49654	0.49495	0.999644	694	0.17095	GATTTCCTGAGGCTGGCAAGGGTTCCTGAACCAGTTACCACTCCTTCTTGCCAGTCTAACAGGGTGGGAAAGTCCGAGCCTTAGGACCCAGTTTCAGTTCTGGTTTCTTCCCTCCTGACCACCATCGGTTGTTAGTTGCCTTGAGTTGGGAACGTTTGCATCGACACCTGTAAATGTATTCATTCTTTAATTTATGTAAGGTTTTTTGTACTCAATTCTTTAAGAAATGACAAATTT
Trigger_733	0.497	0.49541	0.999644	695	0.075474	TGCTGAGAGGGAAATTGTTCGTGACATAAAGGAGAAGCTGTGCTATGTTGCCCTGGATTTTGAGCAAGAAATGGCTACTGCTGCATCATCTTCCTCCTTGGAGAAGAGTTACGAGCTGCCCGACGGGCAGGTGATCACCATTGGCAATGAGCGGTTCCGGTGTCCGGAGGCACTCTTCCAGCCTTCCTTCCTGGGCATGGAGTCCTGTGGTATCCATGAGACCACTTTCAACTCCAT
Trigger_1114	0.49746	0.49583	0.999644	696	-0.23516	TGCTCCCCCTGAGCGCAAGTACTCAGTCTGGATCGGTGGCTCCATTCTGGCCTCACTGTCCACCTTCCAGCAGATGTGGATCAGCAAGCAGGAGTATGATGAGTCAGGCCCCTCCATCGTCCACCGCAAATGCTTCTAGATGGACTGAGCAGGTGCCAGGCATCTGCTGCATGAGCTGATATTGAAGTATCAATTTGCCCTGGCAAATGTACACACCTCATGCTAGCCTCATGAAAC
Trigger_164	0.49792	0.4963	0.999644	697	0.090013	TCCGGCATGTGCAAAGCCGGCTTTGCTGGCGACGACGCCCCCAGGGCCGTGTTCCCTTCCATCGTAGGGCGCCCCCGACACCAGGGCGTCATGGTGGGCATGGGCCAGAAAGACTCATACGTGGGTGACGAGGCCCAGAGCAAGAGGGGTATCCTGACCCTGAAGTACCCTATCGAACACGGCATTGTCACTAACTGGGACGACATGGAGAAGATCTGGCACCACACCTTCTACAAT
Trigger_823	0.49884	0.49719	0.999644	698	-0.050033	TTCCTCCTTGGAGAAGAGTTACGAGCTGCCCGACGGGCAGGTGATCACCATTGGCAATGAGCGGTTCCGGTGTCCGGAGGCACTCTTCCAGCCTTCCTTCCTGGGCATGGAGTCCTGTGGTATCCATGAGACCACTTTCAACTCCATCATGAAGTGTGATGTGGATATCCGCAAAGACCTGTATGCCAATACAGTGCTGTCTGGTGGTACCACCATGTACCCAGGCATTGCTGACAG
Trigger_413	0.49929	0.49761	0.999644	699	0.048478	GCTCCTGAGGAGCACCCGGTGCTTCTGACCGAGGCCCCCCTGAACCCCAAAGCTAACAGAGAGAAGATGACGCAGATAATGTTTGAAACCTTCAATACCCCAGCCATGTACGTGGCCATTCAGGCGGTGCTGTCCTTGTATGCATCTGGGCGCACCACTGGCATTGTCATGGACTCTGGTGACGGGGTCACACACACAGTGCCCATCTATGAGGGCTACGCCCTTCCCCACGCCATC
Trigger_13	0.49975	0.49814	0.999644	700	0.0024449	CTCCCGCTTAAATAGCGGCGGGGGAGGCCGCGGTCGGTCTCACACTCCGCCGCCGGCTTACACTGCGCTTCTTGCCGCTCCTCCGTCGCCGCCGCGTCCTTCGCCGATCGCAATGGAAGAAGAAATCGCCGCACTCGTCATTGACAATGGCTCCGGCATGTGCAAAGCCGGCTTTGCTGGCGACGACGCCCCCAGGGCCGTGTTCCCTTCCATCGTAGGGCGCCCCCGACACCAGGG
Random_1729	0.50021	0.49858	0.999644	701	0.011795	TACACCGACGTACGATGCAACTGTGTGGATGTGACGAGCTTCATTTATACGCTTCGCGCGCCGGACCGGCCTCCGCAAGAAGGCCGCTGTGCACAAGCAAATGACAATTAACCACCGTGTATTCGTTATAGCATCAGGCAGTTTAAGTCGGGACAATAGGGGCCGCAATACACAGTTTACCGCATCTTGACCTAACTGACAAACTGCCATGGACGACTAGCCATGCCATTGGCTCTT
Trigger_587	0.50113	0.49958	0.999644	702	-0.15094	TCTGGTGACGGGGTCACACACACAGTGCCCATCTATGAGGGCTACGCCCTTCCCCACGCCATCTTGCGTCTGGACCTGGCTGGCCGGGACCTGACAGACTACCTCATGAAGATCCTGACTGAACGGGGCTACAGCTTTACCACCACTGCTGAGAGGGAAATTGTTCGTGACATAAAGGAGAAGCTGTGCTATGTTGCCCTGGATTTTGAGCAAGAAATGGCTACTGCTGCATCATCT
Trigger_1701	0.50181	0.5004	0.999644	703	0.33881	GGAAAGTCCGAGCCTTAGGACCCAGTTTCAGTTCTGGTTTCTTCCCTCCTGACCACCATCGGTTGTTAGTTGCCTTGAGTTGGGAACGTTTGCATCGACACCTGTAAATGTATTCATTCTTTAATTTATGTAAGGTTTTTTGTACTCAATTCTTTAAGAAATGACAAATTTTGGTTTTCTACTGTTCAATGAGAACATTAGGCCCCAGCAACACGTCATTGTGTAAAGAAATAAAAG
Trigger_1613	0.5025	0.50124	0.999644	704	0.10183	TTAACCAACAGCAGACTTCCAGGATTTCCTGAGGCTGGCAAGGGTTCCTGAACCAGTTACCACTCCTTCTTGCCAGTCTAACAGGGTGGGAAAGTCCGAGCCTTAGGACCCAGTTTCAGTTCTGGTTTCTTCCCTCCTGACCACCATCGGTTGTTAGTTGCCTTGAGTTGGGAACGTTTGCATCGACACCTGTAAATGTATTCATTCTTTAATTTATGTAAGGTTTTTTGTACTCAA
Trigger_149	0.50295	0.50167	0.999644	705	-0.16832	GTCATTGACAATGGCTCCGGCATGTGCAAAGCCGGCTTTGCTGGCGACGACGCCCCCAGGGCCGTGTTCCCTTCCATCGTAGGGCGCCCCCGACACCAGGGCGTCATGGTGGGCATGGGCCAGAAAGACTCATACGTGGGTGACGAGGCCCAGAGCAAGAGGGGTATCCTGACCCTGAAGTACCCTATCGAACACGGCATTGTCACTAACTGGGACGACATGGAGAAGATCTGGCAC
Trigger_713	0.50386	0.50273	0.999644	706	0.052616	GGCTACAGCTTTACCACCACTGCTGAGAGGGAAATTGTTCGTGACATAAAGGAGAAGCTGTGCTATGTTGCCCTGGATTTTGAGCAAGAAATGGCTACTGCTGCATCATCTTCCTCCTTGGAGAAGAGTTACGAGCTGCCCGACGGGCAGGTGATCACCATTGGCAATGAGCGGTTCCGGTGTCCGGAGGCACTCTTCCAGCCTTCCTTCCTGGGCATGGAGTCCTGTGGTATCCAT
Trigger_459	0.50478	0.50351	0.999644	707	0.096894	CCAAAGCTAACAGAGAGAAGATGACGCAGATAATGTTTGAAACCTTCAATACCCCAGCCATGTACGTGGCCATTCAGGCGGTGCTGTCCTTGTATGCATCTGGGCGCACCACTGGCATTGTCATGGACTCTGGTGACGGGGTCACACACACAGTGCCCATCTATGAGGGCTACGCCCTTCCCCACGCCATCTTGCGTCTGGACCTGGCTGGCCGGGACCTGACAGACTACCTCATGA
Random_1774	0.50523	0.50393	0.999644	708	-0.0054252	TCGATACGCCTGCAATACTTGACGAAAATATACGAAGCGGGCGGCCTGGCCGGAGCACTACCGCATCGACGCGTATTCGATTACTGGTACTAGGTTACACATACGCGCTATAGTAGACCGTCAATTTCAGCCCTCTTATCCTCGGCGTTGTGTGTCAAGTGACGTAGACCTAGATTGACTCTATGACGGTATCTGCTGATGGGTAGGGAGACCCAGAATCTATCGGCCTAGGGACAC
Trigger_332	0.50569	0.50439	0.999644	709	0.14784	CCTATCGAACACGGCATTGTCACTAACTGGGACGACATGGAGAAGATCTGGCACCACACCTTCTACAATGAGCTGCGTGTGGCTCCTGAGGAGCACCCGGTGCTTCTGACCGAGGCCCCCCTGAACCCCAAAGCTAACAGAGAGAAGATGACGCAGATAATGTTTGAAACCTTCAATACCCCAGCCATGTACGTGGCCATTCAGGCGGTGCTGTCCTTGTATGCATCTGGGCGCACC
Trigger_1177	0.50614	0.50482	0.999644	710	0.053671	CTTCCAGCAGATGTGGATCAGCAAGCAGGAGTATGATGAGTCAGGCCCCTCCATCGTCCACCGCAAATGCTTCTAGATGGACTGAGCAGGTGCCAGGCATCTGCTGCATGAGCTGATATTGAAGTATCAATTTGCCCTGGCAAATGTACACACCTCATGCTAGCCTCATGAAACTGGAATAAGCCTTTGAAAAGAAATTTGTCCTTGAAGCTTGTATCTGATATCAGCACTGGATCG
Trigger_917	0.5066	0.50527	0.999644	711	0.2334	TCCTTCCTGGGCATGGAGTCCTGTGGTATCCATGAGACCACTTTCAACTCCATCATGAAGTGTGATGTGGATATCCGCAAAGACCTGTATGCCAATACAGTGCTGTCTGGTGGTACCACCATGTACCCAGGCATTGCTGACAGGATGCAGAAGGAGATCACAGCCCTAGCACCTAGCACGATGAAGATTAAGATCATTGCTCCCCCTGAGCGCAAGTACTCAGTCTGGATCGGTGGC
Trigger_987	0.5075	0.5062	0.999644	712	0.1692	ATATCCGCAAAGACCTGTATGCCAATACAGTGCTGTCTGGTGGTACCACCATGTACCCAGGCATTGCTGACAGGATGCAGAAGGAGATCACAGCCCTAGCACCTAGCACGATGAAGATTAAGATCATTGCTCCCCCTGAGCGCAAGTACTCAGTCTGGATCGGTGGCTCCATTCTGGCCTCACTGTCCACCTTCCAGCAGATGTGGATCAGCAAGCAGGAGTATGATGAGTCAGGCC
Trigger_251	0.50796	0.50661	0.999644	713	0.31918	GTCATGGTGGGCATGGGCCAGAAAGACTCATACGTGGGTGACGAGGCCCAGAGCAAGAGGGGTATCCTGACCCTGAAGTACCCTATCGAACACGGCATTGTCACTAACTGGGACGACATGGAGAAGATCTGGCACCACACCTTCTACAATGAGCTGCGTGTGGCTCCTGAGGAGCACCCGGTGCTTCTGACCGAGGCCCCCCTGAACCCCAAAGCTAACAGAGAGAAGATGACGCAG
Trigger_1007	0.50841	0.50698	0.999644	714	0.12757	GCCAATACAGTGCTGTCTGGTGGTACCACCATGTACCCAGGCATTGCTGACAGGATGCAGAAGGAGATCACAGCCCTAGCACCTAGCACGATGAAGATTAAGATCATTGCTCCCCCTGAGCGCAAGTACTCAGTCTGGATCGGTGGCTCCATTCTGGCCTCACTGTCCACCTTCCAGCAGATGTGGATCAGCAAGCAGGAGTATGATGAGTCAGGCCCCTCCATCGTCCACCGCAAA
Trigger_1668	0.51068	0.50942	0.999644	715	-0.048589	GTTACCACTCCTTCTTGCCAGTCTAACAGGGTGGGAAAGTCCGAGCCTTAGGACCCAGTTTCAGTTCTGGTTTCTTCCCTCCTGACCACCATCGGTTGTTAGTTGCCTTGAGTTGGGAACGTTTGCATCGACACCTGTAAATGTATTCATTCTTTAATTTATGTAAGGTTTTTTGTACTCAATTCTTTAAGAAATGACAAATTTTGGTTTTCTACTGTTCAATGAGAACATTAGGCC
Trigger_217	0.51113	0.50984	0.999644	716	-0.12594	CCCTTCCATCGTAGGGCGCCCCCGACACCAGGGCGTCATGGTGGGCATGGGCCAGAAAGACTCATACGTGGGTGACGAGGCCCAGAGCAAGAGGGGTATCCTGACCCTGAAGTACCCTATCGAACACGGCATTGTCACTAACTGGGACGACATGGAGAAGATCTGGCACCACACCTTCTACAATGAGCTGCGTGTGGCTCCTGAGGAGCACCCGGTGCTTCTGACCGAGGCCCCCCT
Random_1752	0.51158	0.51025	0.999644	717	0.042742	ACGAACGGTGATGTTGTCATAGATTCGGCACATTTCCCTTGTAGGTGTGAAATCACTTAGCTTCGCGCCGAAGTCTTATGGCAAAACCGATGGACTATGTTCCGGGTCGCACAAGAGGTCTATAGCACGTGCATCCCAACGTGGCGTGCGTACAACCTAATTATCTTTTCGTGCGAAGGTCCTGGCTGCATGTTTATGTCGATACGCCTGCAATACTTGACGAAAATATACGAAGCG
Trigger_1006	0.51204	0.51075	0.999644	718	0.089068	TGCCAATACAGTGCTGTCTGGTGGTACCACCATGTACCCAGGCATTGCTGACAGGATGCAGAAGGAGATCACAGCCCTAGCACCTAGCACGATGAAGATTAAGATCATTGCTCCCCCTGAGCGCAAGTACTCAGTCTGGATCGGTGGCTCCATTCTGGCCTCACTGTCCACCTTCCAGCAGATGTGGATCAGCAAGCAGGAGTATGATGAGTCAGGCCCCTCCATCGTCCACCGCAA
Trigger_549	0.51249	0.51119	0.999644	719	0.39183	TGTATGCATCTGGGCGCACCACTGGCATTGTCATGGACTCTGGTGACGGGGTCACACACACAGTGCCCATCTATGAGGGCTACGCCCTTCCCCACGCCATCTTGCGTCTGGACCTGGCTGGCCGGGACCTGACAGACTACCTCATGAAGATCCTGACTGAACGGGGCTACAGCTTTACCACCACTGCTGAGAGGGAAATTGTTCGTGACATAAAGGAGAAGCTGTGCTATGTTGCCC
Trigger_210	0.51339	0.51207	0.999644	720	-0.16107	CCGTGTTCCCTTCCATCGTAGGGCGCCCCCGACACCAGGGCGTCATGGTGGGCATGGGCCAGAAAGACTCATACGTGGGTGACGAGGCCCAGAGCAAGAGGGGTATCCTGACCCTGAAGTACCCTATCGAACACGGCATTGTCACTAACTGGGACGACATGGAGAAGATCTGGCACCACACCTTCTACAATGAGCTGCGTGTGGCTCCTGAGGAGCACCCGGTGCTTCTGACCGAGG
Trigger_1303	0.51384	0.51246	0.999644	721	-0.012125	TCAATTTGCCCTGGCAAATGTACACACCTCATGCTAGCCTCATGAAACTGGAATAAGCCTTTGAAAAGAAATTTGTCCTTGAAGCTTGTATCTGATATCAGCACTGGATCGTAGAACTTGTTGCTGATTTTTGACCTTGTATTCAAGTTAACTGCTCCCTTGGTATATGTTTAATACCCTGTGCATATCTTGATTTAGTCCTTAGTTCATGTGGCTCGGTCACTTGGGGGCTGGGGA
Trigger_458	0.51429	0.51294	0.999644	722	0.042053	CCCAAAGCTAACAGAGAGAAGATGACGCAGATAATGTTTGAAACCTTCAATACCCCAGCCATGTACGTGGCCATTCAGGCGGTGCTGTCCTTGTATGCATCTGGGCGCACCACTGGCATTGTCATGGACTCTGGTGACGGGGTCACACACACAGTGCCCATCTATGAGGGCTACGCCCTTCCCCACGCCATCTTGCGTCTGGACCTGGCTGGCCGGGACCTGACAGACTACCTCATG
Trigger_535	0.51475	0.51336	0.999644	723	0.24367	GGCGGTGCTGTCCTTGTATGCATCTGGGCGCACCACTGGCATTGTCATGGACTCTGGTGACGGGGTCACACACACAGTGCCCATCTATGAGGGCTACGCCCTTCCCCACGCCATCTTGCGTCTGGACCTGGCTGGCCGGGACCTGACAGACTACCTCATGAAGATCCTGACTGAACGGGGCTACAGCTTTACCACCACTGCTGAGAGGGAAATTGTTCGTGACATAAAGGAGAAGCT
Trigger_382	0.5152	0.51377	0.999644	724	0.048184	GCACCACACCTTCTACAATGAGCTGCGTGTGGCTCCTGAGGAGCACCCGGTGCTTCTGACCGAGGCCCCCCTGAACCCCAAAGCTAACAGAGAGAAGATGACGCAGATAATGTTTGAAACCTTCAATACCCCAGCCATGTACGTGGCCATTCAGGCGGTGCTGTCCTTGTATGCATCTGGGCGCACCACTGGCATTGTCATGGACTCTGGTGACGGGGTCACACACACAGTGCCCAT
Trigger_1154	0.51565	0.51433	0.999644	725	0.13172	TCCATTCTGGCCTCACTGTCCACCTTCCAGCAGATGTGGATCAGCAAGCAGGAGTATGATGAGTCAGGCCCCTCCATCGTCCACCGCAAATGCTTCTAGATGGACTGAGCAGGTGCCAGGCATCTGCTGCATGAGCTGATATTGAAGTATCAATTTGCCCTGGCAAATGTACACACCTCATGCTAGCCTCATGAAACTGGAATAAGCCTTTGAAAAGAAATTTGTCCTTGAAGCTTG
Trigger_989	0.5161	0.51477	0.999644	726	0.095521	ATCCGCAAAGACCTGTATGCCAATACAGTGCTGTCTGGTGGTACCACCATGTACCCAGGCATTGCTGACAGGATGCAGAAGGAGATCACAGCCCTAGCACCTAGCACGATGAAGATTAAGATCATTGCTCCCCCTGAGCGCAAGTACTCAGTCTGGATCGGTGGCTCCATTCTGGCCTCACTGTCCACCTTCCAGCAGATGTGGATCAGCAAGCAGGAGTATGATGAGTCAGGCCCC
Trigger_782	0.51655	0.51515	0.999644	727	0.096441	GCCCTGGATTTTGAGCAAGAAATGGCTACTGCTGCATCATCTTCCTCCTTGGAGAAGAGTTACGAGCTGCCCGACGGGCAGGTGATCACCATTGGCAATGAGCGGTTCCGGTGTCCGGAGGCACTCTTCCAGCCTTCCTTCCTGGGCATGGAGTCCTGTGGTATCCATGAGACCACTTTCAACTCCATCATGAAGTGTGATGTGGATATCCGCAAAGACCTGTATGCCAATACAGTG
Trigger_876	0.517	0.51559	0.999644	728	0.10062	GCAATGAGCGGTTCCGGTGTCCGGAGGCACTCTTCCAGCCTTCCTTCCTGGGCATGGAGTCCTGTGGTATCCATGAGACCACTTTCAACTCCATCATGAAGTGTGATGTGGATATCCGCAAAGACCTGTATGCCAATACAGTGCTGTCTGGTGGTACCACCATGTACCCAGGCATTGCTGACAGGATGCAGAAGGAGATCACAGCCCTAGCACCTAGCACGATGAAGATTAAGATCA
Trigger_1608	0.51745	0.51601	0.999644	729	0.33976	GGGTATTAACCAACAGCAGACTTCCAGGATTTCCTGAGGCTGGCAAGGGTTCCTGAACCAGTTACCACTCCTTCTTGCCAGTCTAACAGGGTGGGAAAGTCCGAGCCTTAGGACCCAGTTTCAGTTCTGGTTTCTTCCCTCCTGACCACCATCGGTTGTTAGTTGCCTTGAGTTGGGAACGTTTGCATCGACACCTGTAAATGTATTCATTCTTTAATTTATGTAAGGTTTTTTGTA
Trigger_336	0.5179	0.51642	0.999644	730	-0.032788	TCGAACACGGCATTGTCACTAACTGGGACGACATGGAGAAGATCTGGCACCACACCTTCTACAATGAGCTGCGTGTGGCTCCTGAGGAGCACCCGGTGCTTCTGACCGAGGCCCCCCTGAACCCCAAAGCTAACAGAGAGAAGATGACGCAGATAATGTTTGAAACCTTCAATACCCCAGCCATGTACGTGGCCATTCAGGCGGTGCTGTCCTTGTATGCATCTGGGCGCACCACTG
Trigger_567	0.51835	0.51688	0.999644	731	0.064953	CCACTGGCATTGTCATGGACTCTGGTGACGGGGTCACACACACAGTGCCCATCTATGAGGGCTACGCCCTTCCCCACGCCATCTTGCGTCTGGACCTGGCTGGCCGGGACCTGACAGACTACCTCATGAAGATCCTGACTGAACGGGGCTACAGCTTTACCACCACTGCTGAGAGGGAAATTGTTCGTGACATAAAGGAGAAGCTGTGCTATGTTGCCCTGGATTTTGAGCAAGAAA
Trigger_86	0.5188	0.51731	0.999644	732	-0.0076194	GCCGCTCCTCCGTCGCCGCCGCGTCCTTCGCCGATCGCAATGGAAGAAGAAATCGCCGCACTCGTCATTGACAATGGCTCCGGCATGTGCAAAGCCGGCTTTGCTGGCGACGACGCCCCCAGGGCCGTGTTCCCTTCCATCGTAGGGCGCCCCCGACACCAGGGCGTCATGGTGGGCATGGGCCAGAAAGACTCATACGTGGGTGACGAGGCCCAGAGCAAGAGGGGTATCCTGACC
Trigger_1707	0.51924	0.51775	0.999644	733	-0.085894	TCCGAGCCTTAGGACCCAGTTTCAGTTCTGGTTTCTTCCCTCCTGACCACCATCGGTTGTTAGTTGCCTTGAGTTGGGAACGTTTGCATCGACACCTGTAAATGTATTCATTCTTTAATTTATGTAAGGTTTTTTGTACTCAATTCTTTAAGAAATGACAAATTTTGGTTTTCTACTGTTCAATGAGAACATTAGGCCCCAGCAACACGTCATTGTGTAAAGAAATAAAAGTGCTGC
Trigger_890	0.52014	0.5186	0.999644	734	0.068144	CGGTGTCCGGAGGCACTCTTCCAGCCTTCCTTCCTGGGCATGGAGTCCTGTGGTATCCATGAGACCACTTTCAACTCCATCATGAAGTGTGATGTGGATATCCGCAAAGACCTGTATGCCAATACAGTGCTGTCTGGTGGTACCACCATGTACCCAGGCATTGCTGACAGGATGCAGAAGGAGATCACAGCCCTAGCACCTAGCACGATGAAGATTAAGATCATTGCTCCCCCTGAG
Trigger_530	0.52104	0.51948	0.999644	735	0.12304	ATTCAGGCGGTGCTGTCCTTGTATGCATCTGGGCGCACCACTGGCATTGTCATGGACTCTGGTGACGGGGTCACACACACAGTGCCCATCTATGAGGGCTACGCCCTTCCCCACGCCATCTTGCGTCTGGACCTGGCTGGCCGGGACCTGACAGACTACCTCATGAAGATCCTGACTGAACGGGGCTACAGCTTTACCACCACTGCTGAGAGGGAAATTGTTCGTGACATAAAGGAG
Trigger_178	0.52149	0.51984	0.999644	736	-0.32663	AGCCGGCTTTGCTGGCGACGACGCCCCCAGGGCCGTGTTCCCTTCCATCGTAGGGCGCCCCCGACACCAGGGCGTCATGGTGGGCATGGGCCAGAAAGACTCATACGTGGGTGACGAGGCCCAGAGCAAGAGGGGTATCCTGACCCTGAAGTACCCTATCGAACACGGCATTGTCACTAACTGGGACGACATGGAGAAGATCTGGCACCACACCTTCTACAATGAGCTGCGTGTGGC
Trigger_886	0.52283	0.52101	0.999644	737	0.22683	GTTCCGGTGTCCGGAGGCACTCTTCCAGCCTTCCTTCCTGGGCATGGAGTCCTGTGGTATCCATGAGACCACTTTCAACTCCATCATGAAGTGTGATGTGGATATCCGCAAAGACCTGTATGCCAATACAGTGCTGTCTGGTGGTACCACCATGTACCCAGGCATTGCTGACAGGATGCAGAAGGAGATCACAGCCCTAGCACCTAGCACGATGAAGATTAAGATCATTGCTCCCCC
Trigger_1654	0.52283	0.52101	0.999644	738	0.23504	GGGTTCCTGAACCAGTTACCACTCCTTCTTGCCAGTCTAACAGGGTGGGAAAGTCCGAGCCTTAGGACCCAGTTTCAGTTCTGGTTTCTTCCCTCCTGACCACCATCGGTTGTTAGTTGCCTTGAGTTGGGAACGTTTGCATCGACACCTGTAAATGTATTCATTCTTTAATTTATGTAAGGTTTTTTGTACTCAATTCTTTAAGAAATGACAAATTTTGGTTTTCTACTGTTCAAT
Trigger_158	0.52283	0.52101	0.999644	739	0.072466	AATGGCTCCGGCATGTGCAAAGCCGGCTTTGCTGGCGACGACGCCCCCAGGGCCGTGTTCCCTTCCATCGTAGGGCGCCCCCGACACCAGGGCGTCATGGTGGGCATGGGCCAGAAAGACTCATACGTGGGTGACGAGGCCCAGAGCAAGAGGGGTATCCTGACCCTGAAGTACCCTATCGAACACGGCATTGTCACTAACTGGGACGACATGGAGAAGATCTGGCACCACACCTTC
Trigger_159	0.52283	0.52101	0.999644	740	-0.54314	ATGGCTCCGGCATGTGCAAAGCCGGCTTTGCTGGCGACGACGCCCCCAGGGCCGTGTTCCCTTCCATCGTAGGGCGCCCCCGACACCAGGGCGTCATGGTGGGCATGGGCCAGAAAGACTCATACGTGGGTGACGAGGCCCAGAGCAAGAGGGGTATCCTGACCCTGAAGTACCCTATCGAACACGGCATTGTCACTAACTGGGACGACATGGAGAAGATCTGGCACCACACCTTCT
Trigger_725	0.52417	0.52249	0.999644	741	0.081797	ACCACCACTGCTGAGAGGGAAATTGTTCGTGACATAAAGGAGAAGCTGTGCTATGTTGCCCTGGATTTTGAGCAAGAAATGGCTACTGCTGCATCATCTTCCTCCTTGGAGAAGAGTTACGAGCTGCCCGACGGGCAGGTGATCACCATTGGCAATGAGCGGTTCCGGTGTCCGGAGGCACTCTTCCAGCCTTCCTTCCTGGGCATGGAGTCCTGTGGTATCCATGAGACCACTTTC
Trigger_1677	0.52461	0.52289	0.999644	742	-0.078338	CCTTCTTGCCAGTCTAACAGGGTGGGAAAGTCCGAGCCTTAGGACCCAGTTTCAGTTCTGGTTTCTTCCCTCCTGACCACCATCGGTTGTTAGTTGCCTTGAGTTGGGAACGTTTGCATCGACACCTGTAAATGTATTCATTCTTTAATTTATGTAAGGTTTTTTGTACTCAATTCTTTAAGAAATGACAAATTTTGGTTTTCTACTGTTCAATGAGAACATTAGGCCCCAGCAACA
Trigger_1175	0.52551	0.52383	0.999644	743	0.034245	ACCTTCCAGCAGATGTGGATCAGCAAGCAGGAGTATGATGAGTCAGGCCCCTCCATCGTCCACCGCAAATGCTTCTAGATGGACTGAGCAGGTGCCAGGCATCTGCTGCATGAGCTGATATTGAAGTATCAATTTGCCCTGGCAAATGTACACACCTCATGCTAGCCTCATGAAACTGGAATAAGCCTTTGAAAAGAAATTTGTCCTTGAAGCTTGTATCTGATATCAGCACTGGAT
Trigger_590	0.5264	0.52474	0.999644	744	0.026413	GGTGACGGGGTCACACACACAGTGCCCATCTATGAGGGCTACGCCCTTCCCCACGCCATCTTGCGTCTGGACCTGGCTGGCCGGGACCTGACAGACTACCTCATGAAGATCCTGACTGAACGGGGCTACAGCTTTACCACCACTGCTGAGAGGGAAATTGTTCGTGACATAAAGGAGAAGCTGTGCTATGTTGCCCTGGATTTTGAGCAAGAAATGGCTACTGCTGCATCATCTTCC
Trigger_1070	0.52684	0.52521	0.999644	745	-0.21767	GAGATCACAGCCCTAGCACCTAGCACGATGAAGATTAAGATCATTGCTCCCCCTGAGCGCAAGTACTCAGTCTGGATCGGTGGCTCCATTCTGGCCTCACTGTCCACCTTCCAGCAGATGTGGATCAGCAAGCAGGAGTATGATGAGTCAGGCCCCTCCATCGTCCACCGCAAATGCTTCTAGATGGACTGAGCAGGTGCCAGGCATCTGCTGCATGAGCTGATATTGAAGTATCAA
Trigger_563	0.52773	0.52608	0.999644	746	0.13103	CGCACCACTGGCATTGTCATGGACTCTGGTGACGGGGTCACACACACAGTGCCCATCTATGAGGGCTACGCCCTTCCCCACGCCATCTTGCGTCTGGACCTGGCTGGCCGGGACCTGACAGACTACCTCATGAAGATCCTGACTGAACGGGGCTACAGCTTTACCACCACTGCTGAGAGGGAAATTGTTCGTGACATAAAGGAGAAGCTGTGCTATGTTGCCCTGGATTTTGAGCAA
Trigger_403	0.52862	0.52693	0.999644	747	0.083321	GCTGCGTGTGGCTCCTGAGGAGCACCCGGTGCTTCTGACCGAGGCCCCCCTGAACCCCAAAGCTAACAGAGAGAAGATGACGCAGATAATGTTTGAAACCTTCAATACCCCAGCCATGTACGTGGCCATTCAGGCGGTGCTGTCCTTGTATGCATCTGGGCGCACCACTGGCATTGTCATGGACTCTGGTGACGGGGTCACACACACAGTGCCCATCTATGAGGGCTACGCCCTTCC
Trigger_1286	0.52907	0.52737	0.999644	748	0.059302	GAGCTGATATTGAAGTATCAATTTGCCCTGGCAAATGTACACACCTCATGCTAGCCTCATGAAACTGGAATAAGCCTTTGAAAAGAAATTTGTCCTTGAAGCTTGTATCTGATATCAGCACTGGATCGTAGAACTTGTTGCTGATTTTTGACCTTGTATTCAAGTTAACTGCTCCCTTGGTATATGTTTAATACCCTGTGCATATCTTGATTTAGTCCTTAGTTCATGTGGCTCGGT
Trigger_443	0.52951	0.52778	0.999644	749	0.24044	GAGGCCCCCCTGAACCCCAAAGCTAACAGAGAGAAGATGACGCAGATAATGTTTGAAACCTTCAATACCCCAGCCATGTACGTGGCCATTCAGGCGGTGCTGTCCTTGTATGCATCTGGGCGCACCACTGGCATTGTCATGGACTCTGGTGACGGGGTCACACACACAGTGCCCATCTATGAGGGCTACGCCCTTCCCCACGCCATCTTGCGTCTGGACCTGGCTGGCCGGGACCTG
Trigger_787	0.52995	0.52819	0.999644	750	0.34793	GGATTTTGAGCAAGAAATGGCTACTGCTGCATCATCTTCCTCCTTGGAGAAGAGTTACGAGCTGCCCGACGGGCAGGTGATCACCATTGGCAATGAGCGGTTCCGGTGTCCGGAGGCACTCTTCCAGCCTTCCTTCCTGGGCATGGAGTCCTGTGGTATCCATGAGACCACTTTCAACTCCATCATGAAGTGTGATGTGGATATCCGCAAAGACCTGTATGCCAATACAGTGCTGTC
Trigger_1253	0.53106	0.52927	0.999644	751	-0.46505	ATGGACTGAGCAGGTGCCAGGCATCTGCTGCATGAGCTGATATTGAAGTATCAATTTGCCCTGGCAAATGTACACACCTCATGCTAGCCTCATGAAACTGGAATAAGCCTTTGAAAAGAAATTTGTCCTTGAAGCTTGTATCTGATATCAGCACTGGATCGTAGAACTTGTTGCTGATTTTTGACCTTGTATTCAAGTTAACTGCTCCCTTGGTATATGTTTAATACCCTGTGCATA
Trigger_130	0.53173	0.53012	0.999644	752	-0.14909	AGAAGAAATCGCCGCACTCGTCATTGACAATGGCTCCGGCATGTGCAAAGCCGGCTTTGCTGGCGACGACGCCCCCAGGGCCGTGTTCCCTTCCATCGTAGGGCGCCCCCGACACCAGGGCGTCATGGTGGGCATGGGCCAGAAAGACTCATACGTGGGTGACGAGGCCCAGAGCAAGAGGGGTATCCTGACCCTGAAGTACCCTATCGAACACGGCATTGTCACTAACTGGGACGA
Trigger_785	0.53261	0.53099	0.999644	753	0.047147	CTGGATTTTGAGCAAGAAATGGCTACTGCTGCATCATCTTCCTCCTTGGAGAAGAGTTACGAGCTGCCCGACGGGCAGGTGATCACCATTGGCAATGAGCGGTTCCGGTGTCCGGAGGCACTCTTCCAGCCTTCCTTCCTGGGCATGGAGTCCTGTGGTATCCATGAGACCACTTTCAACTCCATCATGAAGTGTGATGTGGATATCCGCAAAGACCTGTATGCCAATACAGTGCTG
Trigger_1582	0.53306	0.53138	0.999644	754	-0.15482	GTGAGCACCACTGAGTGATCTGTGCAGGGTATTAACCAACAGCAGACTTCCAGGATTTCCTGAGGCTGGCAAGGGTTCCTGAACCAGTTACCACTCCTTCTTGCCAGTCTAACAGGGTGGGAAAGTCCGAGCCTTAGGACCCAGTTTCAGTTCTGGTTTCTTCCCTCCTGACCACCATCGGTTGTTAGTTGCCTTGAGTTGGGAACGTTTGCATCGACACCTGTAAATGTATTCATT
Trigger_683	0.53394	0.53234	0.999644	755	0.15217	GACTACCTCATGAAGATCCTGACTGAACGGGGCTACAGCTTTACCACCACTGCTGAGAGGGAAATTGTTCGTGACATAAAGGAGAAGCTGTGCTATGTTGCCCTGGATTTTGAGCAAGAAATGGCTACTGCTGCATCATCTTCCTCCTTGGAGAAGAGTTACGAGCTGCCCGACGGGCAGGTGATCACCATTGGCAATGAGCGGTTCCGGTGTCCGGAGGCACTCTTCCAGCCTTCC
Trigger_377	0.53438	0.53273	0.999644	756	-0.033027	ATCTGGCACCACACCTTCTACAATGAGCTGCGTGTGGCTCCTGAGGAGCACCCGGTGCTTCTGACCGAGGCCCCCCTGAACCCCAAAGCTAACAGAGAGAAGATGACGCAGATAATGTTTGAAACCTTCAATACCCCAGCCATGTACGTGGCCATTCAGGCGGTGCTGTCCTTGTATGCATCTGGGCGCACCACTGGCATTGTCATGGACTCTGGTGACGGGGTCACACACACAGTG
Trigger_730	0.53526	0.53373	0.999644	757	0.047325	CACTGCTGAGAGGGAAATTGTTCGTGACATAAAGGAGAAGCTGTGCTATGTTGCCCTGGATTTTGAGCAAGAAATGGCTACTGCTGCATCATCTTCCTCCTTGGAGAAGAGTTACGAGCTGCCCGACGGGCAGGTGATCACCATTGGCAATGAGCGGTTCCGGTGTCCGGAGGCACTCTTCCAGCCTTCCTTCCTGGGCATGGAGTCCTGTGGTATCCATGAGACCACTTTCAACTC
Trigger_1209	0.53615	0.53471	0.999644	758	-0.19108	ATGATGAGTCAGGCCCCTCCATCGTCCACCGCAAATGCTTCTAGATGGACTGAGCAGGTGCCAGGCATCTGCTGCATGAGCTGATATTGAAGTATCAATTTGCCCTGGCAAATGTACACACCTCATGCTAGCCTCATGAAACTGGAATAAGCCTTTGAAAAGAAATTTGTCCTTGAAGCTTGTATCTGATATCAGCACTGGATCGTAGAACTTGTTGCTGATTTTTGACCTTGTATT
Trigger_845	0.53659	0.5351	0.999644	759	0.0097872	GAGCTGCCCGACGGGCAGGTGATCACCATTGGCAATGAGCGGTTCCGGTGTCCGGAGGCACTCTTCCAGCCTTCCTTCCTGGGCATGGAGTCCTGTGGTATCCATGAGACCACTTTCAACTCCATCATGAAGTGTGATGTGGATATCCGCAAAGACCTGTATGCCAATACAGTGCTGTCTGGTGGTACCACCATGTACCCAGGCATTGCTGACAGGATGCAGAAGGAGATCACAGCC
Trigger_1443	0.53703	0.53552	0.999644	760	0.10225	ATTCAAGTTAACTGCTCCCTTGGTATATGTTTAATACCCTGTGCATATCTTGATTTAGTCCTTAGTTCATGTGGCTCGGTCACTTGGGGGCTGGGGAGAGCACGCTGTAGATGAGAAAGCCCCAGCCTGGTGGATCTCTGTGAGCACCACTGAGTGATCTGTGCAGGGTATTAACCAACAGCAGACTTCCAGGATTTCCTGAGGCTGGCAAGGGTTCCTGAACCAGTTACCACTCCT
Trigger_102	0.53791	0.53637	0.999644	761	-0.15797	CGCCGCGTCCTTCGCCGATCGCAATGGAAGAAGAAATCGCCGCACTCGTCATTGACAATGGCTCCGGCATGTGCAAAGCCGGCTTTGCTGGCGACGACGCCCCCAGGGCCGTGTTCCCTTCCATCGTAGGGCGCCCCCGACACCAGGGCGTCATGGTGGGCATGGGCCAGAAAGACTCATACGTGGGTGACGAGGCCCAGAGCAAGAGGGGTATCCTGACCCTGAAGTACCCTATCG
Trigger_1661	0.53879	0.53742	0.999644	762	0.11947	TGAACCAGTTACCACTCCTTCTTGCCAGTCTAACAGGGTGGGAAAGTCCGAGCCTTAGGACCCAGTTTCAGTTCTGGTTTCTTCCCTCCTGACCACCATCGGTTGTTAGTTGCCTTGAGTTGGGAACGTTTGCATCGACACCTGTAAATGTATTCATTCTTTAATTTATGTAAGGTTTTTTGTACTCAATTCTTTAAGAAATGACAAATTTTGGTTTTCTACTGTTCAATGAGAACA
Trigger_122	0.53967	0.53834	0.999644	763	0.060665	GCAATGGAAGAAGAAATCGCCGCACTCGTCATTGACAATGGCTCCGGCATGTGCAAAGCCGGCTTTGCTGGCGACGACGCCCCCAGGGCCGTGTTCCCTTCCATCGTAGGGCGCCCCCGACACCAGGGCGTCATGGTGGGCATGGGCCAGAAAGACTCATACGTGGGTGACGAGGCCCAGAGCAAGAGGGGTATCCTGACCCTGAAGTACCCTATCGAACACGGCATTGTCACTAAC
Trigger_1236	0.54011	0.53876	0.999644	764	-0.080239	ACCGCAAATGCTTCTAGATGGACTGAGCAGGTGCCAGGCATCTGCTGCATGAGCTGATATTGAAGTATCAATTTGCCCTGGCAAATGTACACACCTCATGCTAGCCTCATGAAACTGGAATAAGCCTTTGAAAAGAAATTTGTCCTTGAAGCTTGTATCTGATATCAGCACTGGATCGTAGAACTTGTTGCTGATTTTTGACCTTGTATTCAAGTTAACTGCTCCCTTGGTATATGT
Trigger_1670	0.54098	0.53975	0.999644	765	0.10864	TACCACTCCTTCTTGCCAGTCTAACAGGGTGGGAAAGTCCGAGCCTTAGGACCCAGTTTCAGTTCTGGTTTCTTCCCTCCTGACCACCATCGGTTGTTAGTTGCCTTGAGTTGGGAACGTTTGCATCGACACCTGTAAATGTATTCATTCTTTAATTTATGTAAGGTTTTTTGTACTCAATTCTTTAAGAAATGACAAATTTTGGTTTTCTACTGTTCAATGAGAACATTAGGCCCC
Trigger_684	0.54142	0.54016	0.999644	766	0.08712	ACTACCTCATGAAGATCCTGACTGAACGGGGCTACAGCTTTACCACCACTGCTGAGAGGGAAATTGTTCGTGACATAAAGGAGAAGCTGTGCTATGTTGCCCTGGATTTTGAGCAAGAAATGGCTACTGCTGCATCATCTTCCTCCTTGGAGAAGAGTTACGAGCTGCCCGACGGGCAGGTGATCACCATTGGCAATGAGCGGTTCCGGTGTCCGGAGGCACTCTTCCAGCCTTCCT
Trigger_464	0.54186	0.54069	0.999644	767	-0.0012709	GCTAACAGAGAGAAGATGACGCAGATAATGTTTGAAACCTTCAATACCCCAGCCATGTACGTGGCCATTCAGGCGGTGCTGTCCTTGTATGCATCTGGGCGCACCACTGGCATTGTCATGGACTCTGGTGACGGGGTCACACACACAGTGCCCATCTATGAGGGCTACGCCCTTCCCCACGCCATCTTGCGTCTGGACCTGGCTGGCCGGGACCTGACAGACTACCTCATGAAGATC
Trigger_545	0.54317	0.54201	0.999644	768	0.033687	TCCTTGTATGCATCTGGGCGCACCACTGGCATTGTCATGGACTCTGGTGACGGGGTCACACACACAGTGCCCATCTATGAGGGCTACGCCCTTCCCCACGCCATCTTGCGTCTGGACCTGGCTGGCCGGGACCTGACAGACTACCTCATGAAGATCCTGACTGAACGGGGCTACAGCTTTACCACCACTGCTGAGAGGGAAATTGTTCGTGACATAAAGGAGAAGCTGTGCTATGTT
Trigger_1037	0.54361	0.54243	0.999644	769	-0.19918	ATGTACCCAGGCATTGCTGACAGGATGCAGAAGGAGATCACAGCCCTAGCACCTAGCACGATGAAGATTAAGATCATTGCTCCCCCTGAGCGCAAGTACTCAGTCTGGATCGGTGGCTCCATTCTGGCCTCACTGTCCACCTTCCAGCAGATGTGGATCAGCAAGCAGGAGTATGATGAGTCAGGCCCCTCCATCGTCCACCGCAAATGCTTCTAGATGGACTGAGCAGGTGCCAGG
Trigger_1254	0.54405	0.54285	0.999644	770	0.0032105	TGGACTGAGCAGGTGCCAGGCATCTGCTGCATGAGCTGATATTGAAGTATCAATTTGCCCTGGCAAATGTACACACCTCATGCTAGCCTCATGAAACTGGAATAAGCCTTTGAAAAGAAATTTGTCCTTGAAGCTTGTATCTGATATCAGCACTGGATCGTAGAACTTGTTGCTGATTTTTGACCTTGTATTCAAGTTAACTGCTCCCTTGGTATATGTTTAATACCCTGTGCATAT
Trigger_50	0.54492	0.54384	0.999644	771	-0.10078	TCTCACACTCCGCCGCCGGCTTACACTGCGCTTCTTGCCGCTCCTCCGTCGCCGCCGCGTCCTTCGCCGATCGCAATGGAAGAAGAAATCGCCGCACTCGTCATTGACAATGGCTCCGGCATGTGCAAAGCCGGCTTTGCTGGCGACGACGCCCCCAGGGCCGTGTTCCCTTCCATCGTAGGGCGCCCCCGACACCAGGGCGTCATGGTGGGCATGGGCCAGAAAGACTCATACGTG
Trigger_790	0.54579	0.54473	0.999644	772	0.16709	TTTTGAGCAAGAAATGGCTACTGCTGCATCATCTTCCTCCTTGGAGAAGAGTTACGAGCTGCCCGACGGGCAGGTGATCACCATTGGCAATGAGCGGTTCCGGTGTCCGGAGGCACTCTTCCAGCCTTCCTTCCTGGGCATGGAGTCCTGTGGTATCCATGAGACCACTTTCAACTCCATCATGAAGTGTGATGTGGATATCCGCAAAGACCTGTATGCCAATACAGTGCTGTCTGG
Trigger_4	0.54841	0.54745	0.999644	773	0.014832	CGCGGCCCGCTCCCGCTTAAATAGCGGCGGGGGAGGCCGCGGTCGGTCTCACACTCCGCCGCCGGCTTACACTGCGCTTCTTGCCGCTCCTCCGTCGCCGCCGCGTCCTTCGCCGATCGCAATGGAAGAAGAAATCGCCGCACTCGTCATTGACAATGGCTCCGGCATGTGCAAAGCCGGCTTTGCTGGCGACGACGCCCCCAGGGCCGTGTTCCCTTCCATCGTAGGGCGCCCCCG
Trigger_1036	0.54884	0.54781	0.999644	774	0.042309	CATGTACCCAGGCATTGCTGACAGGATGCAGAAGGAGATCACAGCCCTAGCACCTAGCACGATGAAGATTAAGATCATTGCTCCCCCTGAGCGCAAGTACTCAGTCTGGATCGGTGGCTCCATTCTGGCCTCACTGTCCACCTTCCAGCAGATGTGGATCAGCAAGCAGGAGTATGATGAGTCAGGCCCCTCCATCGTCCACCGCAAATGCTTCTAGATGGACTGAGCAGGTGCCAG
Trigger_1566	0.54928	0.54825	0.999644	775	-0.18268	AGCCTGGTGGATCTCTGTGAGCACCACTGAGTGATCTGTGCAGGGTATTAACCAACAGCAGACTTCCAGGATTTCCTGAGGCTGGCAAGGGTTCCTGAACCAGTTACCACTCCTTCTTGCCAGTCTAACAGGGTGGGAAAGTCCGAGCCTTAGGACCCAGTTTCAGTTCTGGTTTCTTCCCTCCTGACCACCATCGGTTGTTAGTTGCCTTGAGTTGGGAACGTTTGCATCGACACC
Trigger_659	0.54971	0.54863	0.999644	776	0.16196	GACCTGGCTGGCCGGGACCTGACAGACTACCTCATGAAGATCCTGACTGAACGGGGCTACAGCTTTACCACCACTGCTGAGAGGGAAATTGTTCGTGACATAAAGGAGAAGCTGTGCTATGTTGCCCTGGATTTTGAGCAAGAAATGGCTACTGCTGCATCATCTTCCTCCTTGGAGAAGAGTTACGAGCTGCCCGACGGGCAGGTGATCACCATTGGCAATGAGCGGTTCCGGTGT
Trigger_958	0.55015	0.54913	0.999644	777	0.17215	TTTCAACTCCATCATGAAGTGTGATGTGGATATCCGCAAAGACCTGTATGCCAATACAGTGCTGTCTGGTGGTACCACCATGTACCCAGGCATTGCTGACAGGATGCAGAAGGAGATCACAGCCCTAGCACCTAGCACGATGAAGATTAAGATCATTGCTCCCCCTGAGCGCAAGTACTCAGTCTGGATCGGTGGCTCCATTCTGGCCTCACTGTCCACCTTCCAGCAGATGTGGAT
Trigger_1277	0.55101	0.55004	0.999644	778	0.0028476	CTGCTGCATGAGCTGATATTGAAGTATCAATTTGCCCTGGCAAATGTACACACCTCATGCTAGCCTCATGAAACTGGAATAAGCCTTTGAAAAGAAATTTGTCCTTGAAGCTTGTATCTGATATCAGCACTGGATCGTAGAACTTGTTGCTGATTTTTGACCTTGTATTCAAGTTAACTGCTCCCTTGGTATATGTTTAATACCCTGTGCATATCTTGATTTAGTCCTTAGTTCATG
Trigger_123	0.55145	0.5505	0.999644	779	0.013084	CAATGGAAGAAGAAATCGCCGCACTCGTCATTGACAATGGCTCCGGCATGTGCAAAGCCGGCTTTGCTGGCGACGACGCCCCCAGGGCCGTGTTCCCTTCCATCGTAGGGCGCCCCCGACACCAGGGCGTCATGGTGGGCATGGGCCAGAAAGACTCATACGTGGGTGACGAGGCCCAGAGCAAGAGGGGTATCCTGACCCTGAAGTACCCTATCGAACACGGCATTGTCACTAACT
Trigger_29	0.55231	0.55125	0.999644	780	0.00022497	GGCGGGGGAGGCCGCGGTCGGTCTCACACTCCGCCGCCGGCTTACACTGCGCTTCTTGCCGCTCCTCCGTCGCCGCCGCGTCCTTCGCCGATCGCAATGGAAGAAGAAATCGCCGCACTCGTCATTGACAATGGCTCCGGCATGTGCAAAGCCGGCTTTGCTGGCGACGACGCCCCCAGGGCCGTGTTCCCTTCCATCGTAGGGCGCCCCCGACACCAGGGCGTCATGGTGGGCATG
Random_1777	0.55275	0.55161	0.999644	781	-0.050526	ATATACGAAGCGGGCGGCCTGGCCGGAGCACTACCGCATCGACGCGTATTCGATTACTGGTACTAGGTTACACATACGCGCTATAGTAGACCGTCAATTTCAGCCCTCTTATCCTCGGCGTTGTGTGTCAAGTGACGTAGACCTAGATTGACTCTATGACGGTATCTGCTGATGGGTAGGGAGACCCAGAATCTATCGGCCTAGGGACACTAAAACTTTCCAAACACCCCATGTCGA
Trigger_334	0.55361	0.55247	0.999644	782	0.098554	TATCGAACACGGCATTGTCACTAACTGGGACGACATGGAGAAGATCTGGCACCACACCTTCTACAATGAGCTGCGTGTGGCTCCTGAGGAGCACCCGGTGCTTCTGACCGAGGCCCCCCTGAACCCCAAAGCTAACAGAGAGAAGATGACGCAGATAATGTTTGAAACCTTCAATACCCCAGCCATGTACGTGGCCATTCAGGCGGTGCTGTCCTTGTATGCATCTGGGCGCACCAC
Trigger_1330	0.55448	0.55338	0.999644	783	-0.095591	CTCATGCTAGCCTCATGAAACTGGAATAAGCCTTTGAAAAGAAATTTGTCCTTGAAGCTTGTATCTGATATCAGCACTGGATCGTAGAACTTGTTGCTGATTTTTGACCTTGTATTCAAGTTAACTGCTCCCTTGGTATATGTTTAATACCCTGTGCATATCTTGATTTAGTCCTTAGTTCATGTGGCTCGGTCACTTGGGGGCTGGGGAGAGCACGCTGTAGATGAGAAAGCCCCA
Trigger_801	0.55491	0.55384	0.999644	784	0.14704	AAATGGCTACTGCTGCATCATCTTCCTCCTTGGAGAAGAGTTACGAGCTGCCCGACGGGCAGGTGATCACCATTGGCAATGAGCGGTTCCGGTGTCCGGAGGCACTCTTCCAGCCTTCCTTCCTGGGCATGGAGTCCTGTGGTATCCATGAGACCACTTTCAACTCCATCATGAAGTGTGATGTGGATATCCGCAAAGACCTGTATGCCAATACAGTGCTGTCTGGTGGTACCACCA
Trigger_1563	0.55534	0.55431	0.999644	785	0.055764	CCCAGCCTGGTGGATCTCTGTGAGCACCACTGAGTGATCTGTGCAGGGTATTAACCAACAGCAGACTTCCAGGATTTCCTGAGGCTGGCAAGGGTTCCTGAACCAGTTACCACTCCTTCTTGCCAGTCTAACAGGGTGGGAAAGTCCGAGCCTTAGGACCCAGTTTCAGTTCTGGTTTCTTCCCTCCTGACCACCATCGGTTGTTAGTTGCCTTGAGTTGGGAACGTTTGCATCGAC
Trigger_815	0.55577	0.5548	0.999644	786	0.011256	GCATCATCTTCCTCCTTGGAGAAGAGTTACGAGCTGCCCGACGGGCAGGTGATCACCATTGGCAATGAGCGGTTCCGGTGTCCGGAGGCACTCTTCCAGCCTTCCTTCCTGGGCATGGAGTCCTGTGGTATCCATGAGACCACTTTCAACTCCATCATGAAGTGTGATGTGGATATCCGCAAAGACCTGTATGCCAATACAGTGCTGTCTGGTGGTACCACCATGTACCCAGGCATT
Trigger_1331	0.5562	0.5552	0.999644	787	0.019159	TCATGCTAGCCTCATGAAACTGGAATAAGCCTTTGAAAAGAAATTTGTCCTTGAAGCTTGTATCTGATATCAGCACTGGATCGTAGAACTTGTTGCTGATTTTTGACCTTGTATTCAAGTTAACTGCTCCCTTGGTATATGTTTAATACCCTGTGCATATCTTGATTTAGTCCTTAGTTCATGTGGCTCGGTCACTTGGGGGCTGGGGAGAGCACGCTGTAGATGAGAAAGCCCCAG
Trigger_447	0.55663	0.55564	0.999644	788	-0.035703	CCCCCCTGAACCCCAAAGCTAACAGAGAGAAGATGACGCAGATAATGTTTGAAACCTTCAATACCCCAGCCATGTACGTGGCCATTCAGGCGGTGCTGTCCTTGTATGCATCTGGGCGCACCACTGGCATTGTCATGGACTCTGGTGACGGGGTCACACACACAGTGCCCATCTATGAGGGCTACGCCCTTCCCCACGCCATCTTGCGTCTGGACCTGGCTGGCCGGGACCTGACAG
Trigger_1	0.5575	0.5566	0.999644	789	-0.099493	GCGCGCGGCCCGCTCCCGCTTAAATAGCGGCGGGGGAGGCCGCGGTCGGTCTCACACTCCGCCGCCGGCTTACACTGCGCTTCTTGCCGCTCCTCCGTCGCCGCCGCGTCCTTCGCCGATCGCAATGGAAGAAGAAATCGCCGCACTCGTCATTGACAATGGCTCCGGCATGTGCAAAGCCGGCTTTGCTGGCGACGACGCCCCCAGGGCCGTGTTCCCTTCCATCGTAGGGCGCCC
Trigger_962	0.55793	0.55703	0.999644	790	-0.13998	AACTCCATCATGAAGTGTGATGTGGATATCCGCAAAGACCTGTATGCCAATACAGTGCTGTCTGGTGGTACCACCATGTACCCAGGCATTGCTGACAGGATGCAGAAGGAGATCACAGCCCTAGCACCTAGCACGATGAAGATTAAGATCATTGCTCCCCCTGAGCGCAAGTACTCAGTCTGGATCGGTGGCTCCATTCTGGCCTCACTGTCCACCTTCCAGCAGATGTGGATCAGC
Random_1785	0.55836	0.55745	0.999644	791	0.054084	CATACGCGCTATAGTAGACCGTCAATTTCAGCCCTCTTATCCTCGGCGTTGTGTGTCAAGTGACGTAGACCTAGATTGACTCTATGACGGTATCTGCTGATGGGTAGGGAGACCCAGAATCTATCGGCCTAGGGACACTAAAACTTTCCAAACACCCCATGTCGATACTGAACGAATCGACGCACACTCCCTTCCTTGAATGGCGCGCCATCATACCACGAAGCACAAAGTGCGTAC
Trigger_1211	0.55879	0.55795	0.999644	792	-0.32116	GATGAGTCAGGCCCCTCCATCGTCCACCGCAAATGCTTCTAGATGGACTGAGCAGGTGCCAGGCATCTGCTGCATGAGCTGATATTGAAGTATCAATTTGCCCTGGCAAATGTACACACCTCATGCTAGCCTCATGAAACTGGAATAAGCCTTTGAAAAGAAATTTGTCCTTGAAGCTTGTATCTGATATCAGCACTGGATCGTAGAACTTGTTGCTGATTTTTGACCTTGTATTCA
Trigger_342	0.55922	0.55839	0.999644	793	-0.033531	ACGGCATTGTCACTAACTGGGACGACATGGAGAAGATCTGGCACCACACCTTCTACAATGAGCTGCGTGTGGCTCCTGAGGAGCACCCGGTGCTTCTGACCGAGGCCCCCCTGAACCCCAAAGCTAACAGAGAGAAGATGACGCAGATAATGTTTGAAACCTTCAATACCCCAGCCATGTACGTGGCCATTCAGGCGGTGCTGTCCTTGTATGCATCTGGGCGCACCACTGGCATTG
Trigger_1417	0.55965	0.55891	0.999644	794	0.022317	AACTTGTTGCTGATTTTTGACCTTGTATTCAAGTTAACTGCTCCCTTGGTATATGTTTAATACCCTGTGCATATCTTGATTTAGTCCTTAGTTCATGTGGCTCGGTCACTTGGGGGCTGGGGAGAGCACGCTGTAGATGAGAAAGCCCCAGCCTGGTGGATCTCTGTGAGCACCACTGAGTGATCTGTGCAGGGTATTAACCAACAGCAGACTTCCAGGATTTCCTGAGGCTGGCAA
Random_1764	0.56007	0.55943	0.999644	795	0.092343	GCACAAGAGGTCTATAGCACGTGCATCCCAACGTGGCGTGCGTACAACCTAATTATCTTTTCGTGCGAAGGTCCTGGCTGCATGTTTATGTCGATACGCCTGCAATACTTGACGAAAATATACGAAGCGGGCGGCCTGGCCGGAGCACTACCGCATCGACGCGTATTCGATTACTGGTACTAGGTTACACATACGCGCTATAGTAGACCGTCAATTTCAGCCCTCTTATCCTCGGCG
Trigger_548	0.56093	0.56023	0.999644	796	0.073656	TTGTATGCATCTGGGCGCACCACTGGCATTGTCATGGACTCTGGTGACGGGGTCACACACACAGTGCCCATCTATGAGGGCTACGCCCTTCCCCACGCCATCTTGCGTCTGGACCTGGCTGGCCGGGACCTGACAGACTACCTCATGAAGATCCTGACTGAACGGGGCTACAGCTTTACCACCACTGCTGAGAGGGAAATTGTTCGTGACATAAAGGAGAAGCTGTGCTATGTTGCC
Trigger_297	0.56136	0.56065	0.999644	797	-0.0038921	CCCAGAGCAAGAGGGGTATCCTGACCCTGAAGTACCCTATCGAACACGGCATTGTCACTAACTGGGACGACATGGAGAAGATCTGGCACCACACCTTCTACAATGAGCTGCGTGTGGCTCCTGAGGAGCACCCGGTGCTTCTGACCGAGGCCCCCCTGAACCCCAAAGCTAACAGAGAGAAGATGACGCAGATAATGTTTGAAACCTTCAATACCCCAGCCATGTACGTGGCCATTC
Trigger_1232	0.56179	0.56116	0.999644	798	-0.053022	GTCCACCGCAAATGCTTCTAGATGGACTGAGCAGGTGCCAGGCATCTGCTGCATGAGCTGATATTGAAGTATCAATTTGCCCTGGCAAATGTACACACCTCATGCTAGCCTCATGAAACTGGAATAAGCCTTTGAAAAGAAATTTGTCCTTGAAGCTTGTATCTGATATCAGCACTGGATCGTAGAACTTGTTGCTGATTTTTGACCTTGTATTCAAGTTAACTGCTCCCTTGGTAT
Trigger_1275	0.56222	0.56164	0.999644	799	-0.0065519	ATCTGCTGCATGAGCTGATATTGAAGTATCAATTTGCCCTGGCAAATGTACACACCTCATGCTAGCCTCATGAAACTGGAATAAGCCTTTGAAAAGAAATTTGTCCTTGAAGCTTGTATCTGATATCAGCACTGGATCGTAGAACTTGTTGCTGATTTTTGACCTTGTATTCAAGTTAACTGCTCCCTTGGTATATGTTTAATACCCTGTGCATATCTTGATTTAGTCCTTAGTTCA
Trigger_1285	0.56307	0.56251	0.999644	800	0.11785	TGAGCTGATATTGAAGTATCAATTTGCCCTGGCAAATGTACACACCTCATGCTAGCCTCATGAAACTGGAATAAGCCTTTGAAAAGAAATTTGTCCTTGAAGCTTGTATCTGATATCAGCACTGGATCGTAGAACTTGTTGCTGATTTTTGACCTTGTATTCAAGTTAACTGCTCCCTTGGTATATGTTTAATACCCTGTGCATATCTTGATTTAGTCCTTAGTTCATGTGGCTCGG
Trigger_1197	0.56436	0.56365	0.999644	801	0.010182	GCAAGCAGGAGTATGATGAGTCAGGCCCCTCCATCGTCCACCGCAAATGCTTCTAGATGGACTGAGCAGGTGCCAGGCATCTGCTGCATGAGCTGATATTGAAGTATCAATTTGCCCTGGCAAATGTACACACCTCATGCTAGCCTCATGAAACTGGAATAAGCCTTTGAAAAGAAATTTGTCCTTGAAGCTTGTATCTGATATCAGCACTGGATCGTAGAACTTGTTGCTGATTTT
Trigger_199	0.56478	0.56425	0.999644	802	-0.1003	CGCCCCCAGGGCCGTGTTCCCTTCCATCGTAGGGCGCCCCCGACACCAGGGCGTCATGGTGGGCATGGGCCAGAAAGACTCATACGTGGGTGACGAGGCCCAGAGCAAGAGGGGTATCCTGACCCTGAAGTACCCTATCGAACACGGCATTGTCACTAACTGGGACGACATGGAGAAGATCTGGCACCACACCTTCTACAATGAGCTGCGTGTGGCTCCTGAGGAGCACCCGGTGCT
Trigger_331	0.56606	0.56555	0.999644	803	0.0049515	CCCTATCGAACACGGCATTGTCACTAACTGGGACGACATGGAGAAGATCTGGCACCACACCTTCTACAATGAGCTGCGTGTGGCTCCTGAGGAGCACCCGGTGCTTCTGACCGAGGCCCCCCTGAACCCCAAAGCTAACAGAGAGAAGATGACGCAGATAATGTTTGAAACCTTCAATACCCCAGCCATGTACGTGGCCATTCAGGCGGTGCTGTCCTTGTATGCATCTGGGCGCAC
Trigger_1247	0.56649	0.56597	0.999644	804	0.15193	TTCTAGATGGACTGAGCAGGTGCCAGGCATCTGCTGCATGAGCTGATATTGAAGTATCAATTTGCCCTGGCAAATGTACACACCTCATGCTAGCCTCATGAAACTGGAATAAGCCTTTGAAAAGAAATTTGTCCTTGAAGCTTGTATCTGATATCAGCACTGGATCGTAGAACTTGTTGCTGATTTTTGACCTTGTATTCAAGTTAACTGCTCCCTTGGTATATGTTTAATACCCTG
Trigger_1553	0.56777	0.56726	0.999644	805	0.076775	ATGAGAAAGCCCCAGCCTGGTGGATCTCTGTGAGCACCACTGAGTGATCTGTGCAGGGTATTAACCAACAGCAGACTTCCAGGATTTCCTGAGGCTGGCAAGGGTTCCTGAACCAGTTACCACTCCTTCTTGCCAGTCTAACAGGGTGGGAAAGTCCGAGCCTTAGGACCCAGTTTCAGTTCTGGTTTCTTCCCTCCTGACCACCATCGGTTGTTAGTTGCCTTGAGTTGGGAACGT
Trigger_596	0.56819	0.56779	0.999644	806	-0.076824	GGGGTCACACACACAGTGCCCATCTATGAGGGCTACGCCCTTCCCCACGCCATCTTGCGTCTGGACCTGGCTGGCCGGGACCTGACAGACTACCTCATGAAGATCCTGACTGAACGGGGCTACAGCTTTACCACCACTGCTGAGAGGGAAATTGTTCGTGACATAAAGGAGAAGCTGTGCTATGTTGCCCTGGATTTTGAGCAAGAAATGGCTACTGCTGCATCATCTTCCTCCTTG
Trigger_24	0.56862	0.56829	0.999644	807	0.044696	ATAGCGGCGGGGGAGGCCGCGGTCGGTCTCACACTCCGCCGCCGGCTTACACTGCGCTTCTTGCCGCTCCTCCGTCGCCGCCGCGTCCTTCGCCGATCGCAATGGAAGAAGAAATCGCCGCACTCGTCATTGACAATGGCTCCGGCATGTGCAAAGCCGGCTTTGCTGGCGACGACGCCCCCAGGGCCGTGTTCCCTTCCATCGTAGGGCGCCCCCGACACCAGGGCGTCATGGTGG
Trigger_172	0.57074	0.57029	0.999644	808	0.15334	GTGCAAAGCCGGCTTTGCTGGCGACGACGCCCCCAGGGCCGTGTTCCCTTCCATCGTAGGGCGCCCCCGACACCAGGGCGTCATGGTGGGCATGGGCCAGAAAGACTCATACGTGGGTGACGAGGCCCAGAGCAAGAGGGGTATCCTGACCCTGAAGTACCCTATCGAACACGGCATTGTCACTAACTGGGACGACATGGAGAAGATCTGGCACCACACCTTCTACAATGAGCTGCG
Trigger_1179	0.57159	0.57108	0.999644	809	0.0087231	TCCAGCAGATGTGGATCAGCAAGCAGGAGTATGATGAGTCAGGCCCCTCCATCGTCCACCGCAAATGCTTCTAGATGGACTGAGCAGGTGCCAGGCATCTGCTGCATGAGCTGATATTGAAGTATCAATTTGCCCTGGCAAATGTACACACCTCATGCTAGCCTCATGAAACTGGAATAAGCCTTTGAAAAGAAATTTGTCCTTGAAGCTTGTATCTGATATCAGCACTGGATCGTA
Trigger_570	0.57201	0.57145	0.999644	810	-0.017976	CTGGCATTGTCATGGACTCTGGTGACGGGGTCACACACACAGTGCCCATCTATGAGGGCTACGCCCTTCCCCACGCCATCTTGCGTCTGGACCTGGCTGGCCGGGACCTGACAGACTACCTCATGAAGATCCTGACTGAACGGGGCTACAGCTTTACCACCACTGCTGAGAGGGAAATTGTTCGTGACATAAAGGAGAAGCTGTGCTATGTTGCCCTGGATTTTGAGCAAGAAATGG
Trigger_440	0.57328	0.57258	0.999644	811	-0.10675	ACCGAGGCCCCCCTGAACCCCAAAGCTAACAGAGAGAAGATGACGCAGATAATGTTTGAAACCTTCAATACCCCAGCCATGTACGTGGCCATTCAGGCGGTGCTGTCCTTGTATGCATCTGGGCGCACCACTGGCATTGTCATGGACTCTGGTGACGGGGTCACACACACAGTGCCCATCTATGAGGGCTACGCCCTTCCCCACGCCATCTTGCGTCTGGACCTGGCTGGCCGGGAC
Trigger_71	0.57371	0.5729	0.999644	812	-0.205	TACACTGCGCTTCTTGCCGCTCCTCCGTCGCCGCCGCGTCCTTCGCCGATCGCAATGGAAGAAGAAATCGCCGCACTCGTCATTGACAATGGCTCCGGCATGTGCAAAGCCGGCTTTGCTGGCGACGACGCCCCCAGGGCCGTGTTCCCTTCCATCGTAGGGCGCCCCCGACACCAGGGCGTCATGGTGGGCATGGGCCAGAAAGACTCATACGTGGGTGACGAGGCCCAGAGCAAG
Trigger_809	0.57413	0.57335	0.999644	813	0.062088	ACTGCTGCATCATCTTCCTCCTTGGAGAAGAGTTACGAGCTGCCCGACGGGCAGGTGATCACCATTGGCAATGAGCGGTTCCGGTGTCCGGAGGCACTCTTCCAGCCTTCCTTCCTGGGCATGGAGTCCTGTGGTATCCATGAGACCACTTTCAACTCCATCATGAAGTGTGATGTGGATATCCGCAAAGACCTGTATGCCAATACAGTGCTGTCTGGTGGTACCACCATGTACCCA
Trigger_52	0.57497	0.57427	0.999644	814	0.041876	TCACACTCCGCCGCCGGCTTACACTGCGCTTCTTGCCGCTCCTCCGTCGCCGCCGCGTCCTTCGCCGATCGCAATGGAAGAAGAAATCGCCGCACTCGTCATTGACAATGGCTCCGGCATGTGCAAAGCCGGCTTTGCTGGCGACGACGCCCCCAGGGCCGTGTTCCCTTCCATCGTAGGGCGCCCCCGACACCAGGGCGTCATGGTGGGCATGGGCCAGAAAGACTCATACGTGGG
Trigger_497	0.57539	0.57464	0.999644	815	-0.12724	GAAACCTTCAATACCCCAGCCATGTACGTGGCCATTCAGGCGGTGCTGTCCTTGTATGCATCTGGGCGCACCACTGGCATTGTCATGGACTCTGGTGACGGGGTCACACACACAGTGCCCATCTATGAGGGCTACGCCCTTCCCCACGCCATCTTGCGTCTGGACCTGGCTGGCCGGGACCTGACAGACTACCTCATGAAGATCCTGACTGAACGGGGCTACAGCTTTACCACCACT
Trigger_1242	0.57582	0.57505	0.999644	816	0.058882	AATGCTTCTAGATGGACTGAGCAGGTGCCAGGCATCTGCTGCATGAGCTGATATTGAAGTATCAATTTGCCCTGGCAAATGTACACACCTCATGCTAGCCTCATGAAACTGGAATAAGCCTTTGAAAAGAAATTTGTCCTTGAAGCTTGTATCTGATATCAGCACTGGATCGTAGAACTTGTTGCTGATTTTTGACCTTGTATTCAAGTTAACTGCTCCCTTGGTATATGTTTAATA
Trigger_121	0.57666	0.57582	0.999644	817	-0.074677	CGCAATGGAAGAAGAAATCGCCGCACTCGTCATTGACAATGGCTCCGGCATGTGCAAAGCCGGCTTTGCTGGCGACGACGCCCCCAGGGCCGTGTTCCCTTCCATCGTAGGGCGCCCCCGACACCAGGGCGTCATGGTGGGCATGGGCCAGAAAGACTCATACGTGGGTGACGAGGCCCAGAGCAAGAGGGGTATCCTGACCCTGAAGTACCCTATCGAACACGGCATTGTCACTAA
Trigger_242	0.57708	0.57618	0.999644	818	0.099739	CACCAGGGCGTCATGGTGGGCATGGGCCAGAAAGACTCATACGTGGGTGACGAGGCCCAGAGCAAGAGGGGTATCCTGACCCTGAAGTACCCTATCGAACACGGCATTGTCACTAACTGGGACGACATGGAGAAGATCTGGCACCACACCTTCTACAATGAGCTGCGTGTGGCTCCTGAGGAGCACCCGGTGCTTCTGACCGAGGCCCCCCTGAACCCCAAAGCTAACAGAGAGAAG
Trigger_508	0.5775	0.57659	0.999644	819	0.016965	TACCCCAGCCATGTACGTGGCCATTCAGGCGGTGCTGTCCTTGTATGCATCTGGGCGCACCACTGGCATTGTCATGGACTCTGGTGACGGGGTCACACACACAGTGCCCATCTATGAGGGCTACGCCCTTCCCCACGCCATCTTGCGTCTGGACCTGGCTGGCCGGGACCTGACAGACTACCTCATGAAGATCCTGACTGAACGGGGCTACAGCTTTACCACCACTGCTGAGAGGGA
Random_1759	0.57792	0.57698	0.999644	820	0.072799	CGCGCCGAAGTCTTATGGCAAAACCGATGGACTATGTTCCGGGTCGCACAAGAGGTCTATAGCACGTGCATCCCAACGTGGCGTGCGTACAACCTAATTATCTTTTCGTGCGAAGGTCCTGGCTGCATGTTTATGTCGATACGCCTGCAATACTTGACGAAAATATACGAAGCGGGCGGCCTGGCCGGAGCACTACCGCATCGACGCGTATTCGATTACTGGTACTAGGTTACACAT
Trigger_48	0.57876	0.57788	0.999644	821	0.069924	GGTCTCACACTCCGCCGCCGGCTTACACTGCGCTTCTTGCCGCTCCTCCGTCGCCGCCGCGTCCTTCGCCGATCGCAATGGAAGAAGAAATCGCCGCACTCGTCATTGACAATGGCTCCGGCATGTGCAAAGCCGGCTTTGCTGGCGACGACGCCCCCAGGGCCGTGTTCCCTTCCATCGTAGGGCGCCCCCGACACCAGGGCGTCATGGTGGGCATGGGCCAGAAAGACTCATACG
Trigger_1310	0.57918	0.57823	0.999644	822	-0.10099	GCCCTGGCAAATGTACACACCTCATGCTAGCCTCATGAAACTGGAATAAGCCTTTGAAAAGAAATTTGTCCTTGAAGCTTGTATCTGATATCAGCACTGGATCGTAGAACTTGTTGCTGATTTTTGACCTTGTATTCAAGTTAACTGCTCCCTTGGTATATGTTTAATACCCTGTGCATATCTTGATTTAGTCCTTAGTTCATGTGGCTCGGTCACTTGGGGGCTGGGGAGAGCACG
Trigger_1087	0.5796	0.57861	0.999644	823	0.10567	ACCTAGCACGATGAAGATTAAGATCATTGCTCCCCCTGAGCGCAAGTACTCAGTCTGGATCGGTGGCTCCATTCTGGCCTCACTGTCCACCTTCCAGCAGATGTGGATCAGCAAGCAGGAGTATGATGAGTCAGGCCCCTCCATCGTCCACCGCAAATGCTTCTAGATGGACTGAGCAGGTGCCAGGCATCTGCTGCATGAGCTGATATTGAAGTATCAATTTGCCCTGGCAAATGT
Trigger_932	0.58002	0.57912	0.999644	824	0.04792	GAGTCCTGTGGTATCCATGAGACCACTTTCAACTCCATCATGAAGTGTGATGTGGATATCCGCAAAGACCTGTATGCCAATACAGTGCTGTCTGGTGGTACCACCATGTACCCAGGCATTGCTGACAGGATGCAGAAGGAGATCACAGCCCTAGCACCTAGCACGATGAAGATTAAGATCATTGCTCCCCCTGAGCGCAAGTACTCAGTCTGGATCGGTGGCTCCATTCTGGCCTCA
Trigger_281	0.58044	0.57951	0.999644	825	0.12726	TACGTGGGTGACGAGGCCCAGAGCAAGAGGGGTATCCTGACCCTGAAGTACCCTATCGAACACGGCATTGTCACTAACTGGGACGACATGGAGAAGATCTGGCACCACACCTTCTACAATGAGCTGCGTGTGGCTCCTGAGGAGCACCCGGTGCTTCTGACCGAGGCCCCCCTGAACCCCAAAGCTAACAGAGAGAAGATGACGCAGATAATGTTTGAAACCTTCAATACCCCAGCC
Trigger_896	0.58128	0.58034	0.999644	826	0.075203	CCGGAGGCACTCTTCCAGCCTTCCTTCCTGGGCATGGAGTCCTGTGGTATCCATGAGACCACTTTCAACTCCATCATGAAGTGTGATGTGGATATCCGCAAAGACCTGTATGCCAATACAGTGCTGTCTGGTGGTACCACCATGTACCCAGGCATTGCTGACAGGATGCAGAAGGAGATCACAGCCCTAGCACCTAGCACGATGAAGATTAAGATCATTGCTCCCCCTGAGCGCAAG
Trigger_93	0.5817	0.58078	0.999644	827	-0.11376	CTCCGTCGCCGCCGCGTCCTTCGCCGATCGCAATGGAAGAAGAAATCGCCGCACTCGTCATTGACAATGGCTCCGGCATGTGCAAAGCCGGCTTTGCTGGCGACGACGCCCCCAGGGCCGTGTTCCCTTCCATCGTAGGGCGCCCCCGACACCAGGGCGTCATGGTGGGCATGGGCCAGAAAGACTCATACGTGGGTGACGAGGCCCAGAGCAAGAGGGGTATCCTGACCCTGAAGT
Trigger_1022	0.58212	0.58121	0.999644	828	0.19106	TCTGGTGGTACCACCATGTACCCAGGCATTGCTGACAGGATGCAGAAGGAGATCACAGCCCTAGCACCTAGCACGATGAAGATTAAGATCATTGCTCCCCCTGAGCGCAAGTACTCAGTCTGGATCGGTGGCTCCATTCTGGCCTCACTGTCCACCTTCCAGCAGATGTGGATCAGCAAGCAGGAGTATGATGAGTCAGGCCCCTCCATCGTCCACCGCAAATGCTTCTAGATGGAC
Trigger_1099	0.58253	0.58161	0.999644	829	0.11305	GAAGATTAAGATCATTGCTCCCCCTGAGCGCAAGTACTCAGTCTGGATCGGTGGCTCCATTCTGGCCTCACTGTCCACCTTCCAGCAGATGTGGATCAGCAAGCAGGAGTATGATGAGTCAGGCCCCTCCATCGTCCACCGCAAATGCTTCTAGATGGACTGAGCAGGTGCCAGGCATCTGCTGCATGAGCTGATATTGAAGTATCAATTTGCCCTGGCAAATGTACACACCTCATG
Trigger_1239	0.58295	0.58194	0.999644	830	0.049837	GCAAATGCTTCTAGATGGACTGAGCAGGTGCCAGGCATCTGCTGCATGAGCTGATATTGAAGTATCAATTTGCCCTGGCAAATGTACACACCTCATGCTAGCCTCATGAAACTGGAATAAGCCTTTGAAAAGAAATTTGTCCTTGAAGCTTGTATCTGATATCAGCACTGGATCGTAGAACTTGTTGCTGATTTTTGACCTTGTATTCAAGTTAACTGCTCCCTTGGTATATGTTTA
Trigger_1687	0.58337	0.58235	0.999644	831	-0.19314	AGTCTAACAGGGTGGGAAAGTCCGAGCCTTAGGACCCAGTTTCAGTTCTGGTTTCTTCCCTCCTGACCACCATCGGTTGTTAGTTGCCTTGAGTTGGGAACGTTTGCATCGACACCTGTAAATGTATTCATTCTTTAATTTATGTAAGGTTTTTTGTACTCAATTCTTTAAGAAATGACAAATTTTGGTTTTCTACTGTTCAATGAGAACATTAGGCCCCAGCAACACGTCATTGTG
Trigger_1696	0.584	0.5829	0.999644	832	0.16438	GGGTGGGAAAGTCCGAGCCTTAGGACCCAGTTTCAGTTCTGGTTTCTTCCCTCCTGACCACCATCGGTTGTTAGTTGCCTTGAGTTGGGAACGTTTGCATCGACACCTGTAAATGTATTCATTCTTTAATTTATGTAAGGTTTTTTGTACTCAATTCTTTAAGAAATGACAAATTTTGGTTTTCTACTGTTCAATGAGAACATTAGGCCCCAGCAACACGTCATTGTGTAAAGAAAT
Trigger_1397	0.584	0.5829	0.999644	833	0.010071	ATATCAGCACTGGATCGTAGAACTTGTTGCTGATTTTTGACCTTGTATTCAAGTTAACTGCTCCCTTGGTATATGTTTAATACCCTGTGCATATCTTGATTTAGTCCTTAGTTCATGTGGCTCGGTCACTTGGGGGCTGGGGAGAGCACGCTGTAGATGAGAAAGCCCCAGCCTGGTGGATCTCTGTGAGCACCACTGAGTGATCTGTGCAGGGTATTAACCAACAGCAGACTTCCA
Trigger_1600	0.58462	0.58358	0.999644	834	-0.062186	TCTGTGCAGGGTATTAACCAACAGCAGACTTCCAGGATTTCCTGAGGCTGGCAAGGGTTCCTGAACCAGTTACCACTCCTTCTTGCCAGTCTAACAGGGTGGGAAAGTCCGAGCCTTAGGACCCAGTTTCAGTTCTGGTTTCTTCCCTCCTGACCACCATCGGTTGTTAGTTGCCTTGAGTTGGGAACGTTTGCATCGACACCTGTAAATGTATTCATTCTTTAATTTATGTAAGGT
Trigger_1061	0.58546	0.58441	0.999644	835	0.04735	ATGCAGAAGGAGATCACAGCCCTAGCACCTAGCACGATGAAGATTAAGATCATTGCTCCCCCTGAGCGCAAGTACTCAGTCTGGATCGGTGGCTCCATTCTGGCCTCACTGTCCACCTTCCAGCAGATGTGGATCAGCAAGCAGGAGTATGATGAGTCAGGCCCCTCCATCGTCCACCGCAAATGCTTCTAGATGGACTGAGCAGGTGCCAGGCATCTGCTGCATGAGCTGATATTG
Trigger_689	0.58629	0.58516	0.999644	836	-0.002153	CTCATGAAGATCCTGACTGAACGGGGCTACAGCTTTACCACCACTGCTGAGAGGGAAATTGTTCGTGACATAAAGGAGAAGCTGTGCTATGTTGCCCTGGATTTTGAGCAAGAAATGGCTACTGCTGCATCATCTTCCTCCTTGGAGAAGAGTTACGAGCTGCCCGACGGGCAGGTGATCACCATTGGCAATGAGCGGTTCCGGTGTCCGGAGGCACTCTTCCAGCCTTCCTTCCTG
Trigger_200	0.5867	0.58562	0.999644	837	-0.075177	GCCCCCAGGGCCGTGTTCCCTTCCATCGTAGGGCGCCCCCGACACCAGGGCGTCATGGTGGGCATGGGCCAGAAAGACTCATACGTGGGTGACGAGGCCCAGAGCAAGAGGGGTATCCTGACCCTGAAGTACCCTATCGAACACGGCATTGTCACTAACTGGGACGACATGGAGAAGATCTGGCACCACACCTTCTACAATGAGCTGCGTGTGGCTCCTGAGGAGCACCCGGTGCTT
Trigger_1100	0.58712	0.58608	0.999644	838	0.083772	AAGATTAAGATCATTGCTCCCCCTGAGCGCAAGTACTCAGTCTGGATCGGTGGCTCCATTCTGGCCTCACTGTCCACCTTCCAGCAGATGTGGATCAGCAAGCAGGAGTATGATGAGTCAGGCCCCTCCATCGTCCACCGCAAATGCTTCTAGATGGACTGAGCAGGTGCCAGGCATCTGCTGCATGAGCTGATATTGAAGTATCAATTTGCCCTGGCAAATGTACACACCTCATGC
Trigger_1639	0.58795	0.58685	0.999644	839	0.099505	TCCTGAGGCTGGCAAGGGTTCCTGAACCAGTTACCACTCCTTCTTGCCAGTCTAACAGGGTGGGAAAGTCCGAGCCTTAGGACCCAGTTTCAGTTCTGGTTTCTTCCCTCCTGACCACCATCGGTTGTTAGTTGCCTTGAGTTGGGAACGTTTGCATCGACACCTGTAAATGTATTCATTCTTTAATTTATGTAAGGTTTTTTGTACTCAATTCTTTAAGAAATGACAAATTTTGGT
Trigger_650	0.58837	0.58723	0.999644	840	-0.23827	TTGCGTCTGGACCTGGCTGGCCGGGACCTGACAGACTACCTCATGAAGATCCTGACTGAACGGGGCTACAGCTTTACCACCACTGCTGAGAGGGAAATTGTTCGTGACATAAAGGAGAAGCTGTGCTATGTTGCCCTGGATTTTGAGCAAGAAATGGCTACTGCTGCATCATCTTCCTCCTTGGAGAAGAGTTACGAGCTGCCCGACGGGCAGGTGATCACCATTGGCAATGAGCGG
Trigger_484	0.58878	0.58769	0.999644	841	0.067628	GCAGATAATGTTTGAAACCTTCAATACCCCAGCCATGTACGTGGCCATTCAGGCGGTGCTGTCCTTGTATGCATCTGGGCGCACCACTGGCATTGTCATGGACTCTGGTGACGGGGTCACACACACAGTGCCCATCTATGAGGGCTACGCCCTTCCCCACGCCATCTTGCGTCTGGACCTGGCTGGCCGGGACCTGACAGACTACCTCATGAAGATCCTGACTGAACGGGGCTACAG
Trigger_1412	0.58961	0.58853	0.999644	842	0.045341	CGTAGAACTTGTTGCTGATTTTTGACCTTGTATTCAAGTTAACTGCTCCCTTGGTATATGTTTAATACCCTGTGCATATCTTGATTTAGTCCTTAGTTCATGTGGCTCGGTCACTTGGGGGCTGGGGAGAGCACGCTGTAGATGAGAAAGCCCCAGCCTGGTGGATCTCTGTGAGCACCACTGAGTGATCTGTGCAGGGTATTAACCAACAGCAGACTTCCAGGATTTCCTGAGGCT
Trigger_1485	0.59044	0.5894	0.999644	843	-0.11977	GCATATCTTGATTTAGTCCTTAGTTCATGTGGCTCGGTCACTTGGGGGCTGGGGAGAGCACGCTGTAGATGAGAAAGCCCCAGCCTGGTGGATCTCTGTGAGCACCACTGAGTGATCTGTGCAGGGTATTAACCAACAGCAGACTTCCAGGATTTCCTGAGGCTGGCAAGGGTTCCTGAACCAGTTACCACTCCTTCTTGCCAGTCTAACAGGGTGGGAAAGTCCGAGCCTTAGGAC
Trigger_1071	0.59189	0.59086	0.999644	844	-0.85083	AGATCACAGCCCTAGCACCTAGCACGATGAAGATTAAGATCATTGCTCCCCCTGAGCGCAAGTACTCAGTCTGGATCGGTGGCTCCATTCTGGCCTCACTGTCCACCTTCCAGCAGATGTGGATCAGCAAGCAGGAGTATGATGAGTCAGGCCCCTCCATCGTCCACCGCAAATGCTTCTAGATGGACTGAGCAGGTGCCAGGCATCTGCTGCATGAGCTGATATTGAAGTATCAAT
Trigger_1016	0.59189	0.59086	0.999644	845	-0.14762	GTGCTGTCTGGTGGTACCACCATGTACCCAGGCATTGCTGACAGGATGCAGAAGGAGATCACAGCCCTAGCACCTAGCACGATGAAGATTAAGATCATTGCTCCCCCTGAGCGCAAGTACTCAGTCTGGATCGGTGGCTCCATTCTGGCCTCACTGTCCACCTTCCAGCAGATGTGGATCAGCAAGCAGGAGTATGATGAGTCAGGCCCCTCCATCGTCCACCGCAAATGCTTCTAG
Trigger_55	0.59251	0.59151	0.999644	846	-0.101	CACTCCGCCGCCGGCTTACACTGCGCTTCTTGCCGCTCCTCCGTCGCCGCCGCGTCCTTCGCCGATCGCAATGGAAGAAGAAATCGCCGCACTCGTCATTGACAATGGCTCCGGCATGTGCAAAGCCGGCTTTGCTGGCGACGACGCCCCCAGGGCCGTGTTCCCTTCCATCGTAGGGCGCCCCCGACACCAGGGCGTCATGGTGGGCATGGGCCAGAAAGACTCATACGTGGGTGA
Trigger_1088	0.59292	0.59188	0.999644	847	-0.029619	CCTAGCACGATGAAGATTAAGATCATTGCTCCCCCTGAGCGCAAGTACTCAGTCTGGATCGGTGGCTCCATTCTGGCCTCACTGTCCACCTTCCAGCAGATGTGGATCAGCAAGCAGGAGTATGATGAGTCAGGCCCCTCCATCGTCCACCGCAAATGCTTCTAGATGGACTGAGCAGGTGCCAGGCATCTGCTGCATGAGCTGATATTGAAGTATCAATTTGCCCTGGCAAATGTA
Trigger_769	0.59334	0.59229	0.999644	848	-0.065754	GCTGTGCTATGTTGCCCTGGATTTTGAGCAAGAAATGGCTACTGCTGCATCATCTTCCTCCTTGGAGAAGAGTTACGAGCTGCCCGACGGGCAGGTGATCACCATTGGCAATGAGCGGTTCCGGTGTCCGGAGGCACTCTTCCAGCCTTCCTTCCTGGGCATGGAGTCCTGTGGTATCCATGAGACCACTTTCAACTCCATCATGAAGTGTGATGTGGATATCCGCAAAGACCTGTA
Trigger_181	0.59416	0.59317	0.999644	849	-0.13821	CGGCTTTGCTGGCGACGACGCCCCCAGGGCCGTGTTCCCTTCCATCGTAGGGCGCCCCCGACACCAGGGCGTCATGGTGGGCATGGGCCAGAAAGACTCATACGTGGGTGACGAGGCCCAGAGCAAGAGGGGTATCCTGACCCTGAAGTACCCTATCGAACACGGCATTGTCACTAACTGGGACGACATGGAGAAGATCTGGCACCACACCTTCTACAATGAGCTGCGTGTGGCTCC
Random_1779	0.59457	0.59367	0.999644	850	0.04233	CTGGCCGGAGCACTACCGCATCGACGCGTATTCGATTACTGGTACTAGGTTACACATACGCGCTATAGTAGACCGTCAATTTCAGCCCTCTTATCCTCGGCGTTGTGTGTCAAGTGACGTAGACCTAGATTGACTCTATGACGGTATCTGCTGATGGGTAGGGAGACCCAGAATCTATCGGCCTAGGGACACTAAAACTTTCCAAACACCCCATGTCGATACTGAACGAATCGACGC
Random_1797	0.5954	0.59445	0.999644	851	-0.0056647	GAGACCCAGAATCTATCGGCCTAGGGACACTAAAACTTTCCAAACACCCCATGTCGATACTGAACGAATCGACGCACACTCCCTTCCTTGAATGGCGCGCCATCATACCACGAAGCACAAAGTGCGTACGCCCATCTAATACATCCAATTATCTAGATCCTGCTCAAGAACTGCACGAGCACCCTCCACTTGGTCAAGTGATATCCTCGTAAGGCAAGCTCGTACCGTCATTCATGC
Trigger_1637	0.59581	0.59486	0.999644	852	0.030581	TTTCCTGAGGCTGGCAAGGGTTCCTGAACCAGTTACCACTCCTTCTTGCCAGTCTAACAGGGTGGGAAAGTCCGAGCCTTAGGACCCAGTTTCAGTTCTGGTTTCTTCCCTCCTGACCACCATCGGTTGTTAGTTGCCTTGAGTTGGGAACGTTTGCATCGACACCTGTAAATGTATTCATTCTTTAATTTATGTAAGGTTTTTTGTACTCAATTCTTTAAGAAATGACAAATTTTG
Trigger_1370	0.59725	0.5965	0.999644	853	0.23353	GAAATTTGTCCTTGAAGCTTGTATCTGATATCAGCACTGGATCGTAGAACTTGTTGCTGATTTTTGACCTTGTATTCAAGTTAACTGCTCCCTTGGTATATGTTTAATACCCTGTGCATATCTTGATTTAGTCCTTAGTTCATGTGGCTCGGTCACTTGGGGGCTGGGGAGAGCACGCTGTAGATGAGAAAGCCCCAGCCTGGTGGATCTCTGTGAGCACCACTGAGTGATCTGTGC
Trigger_937	0.59827	0.59757	0.999644	854	-0.11189	CTGTGGTATCCATGAGACCACTTTCAACTCCATCATGAAGTGTGATGTGGATATCCGCAAAGACCTGTATGCCAATACAGTGCTGTCTGGTGGTACCACCATGTACCCAGGCATTGCTGACAGGATGCAGAAGGAGATCACAGCCCTAGCACCTAGCACGATGAAGATTAAGATCATTGCTCCCCCTGAGCGCAAGTACTCAGTCTGGATCGGTGGCTCCATTCTGGCCTCACTGTC
Trigger_266	0.59868	0.598	0.999644	855	0.0082188	GGCCAGAAAGACTCATACGTGGGTGACGAGGCCCAGAGCAAGAGGGGTATCCTGACCCTGAAGTACCCTATCGAACACGGCATTGTCACTAACTGGGACGACATGGAGAAGATCTGGCACCACACCTTCTACAATGAGCTGCGTGTGGCTCCTGAGGAGCACCCGGTGCTTCTGACCGAGGCCCCCCTGAACCCCAAAGCTAACAGAGAGAAGATGACGCAGATAATGTTTGAAACC
Trigger_1223	0.59909	0.59836	0.999644	856	-0.12949	CCCTCCATCGTCCACCGCAAATGCTTCTAGATGGACTGAGCAGGTGCCAGGCATCTGCTGCATGAGCTGATATTGAAGTATCAATTTGCCCTGGCAAATGTACACACCTCATGCTAGCCTCATGAAACTGGAATAAGCCTTTGAAAAGAAATTTGTCCTTGAAGCTTGTATCTGATATCAGCACTGGATCGTAGAACTTGTTGCTGATTTTTGACCTTGTATTCAAGTTAACTGCTC
Trigger_1665	0.5995	0.59882	0.999644	857	0.047019	CCAGTTACCACTCCTTCTTGCCAGTCTAACAGGGTGGGAAAGTCCGAGCCTTAGGACCCAGTTTCAGTTCTGGTTTCTTCCCTCCTGACCACCATCGGTTGTTAGTTGCCTTGAGTTGGGAACGTTTGCATCGACACCTGTAAATGTATTCATTCTTTAATTTATGTAAGGTTTTTTGTACTCAATTCTTTAAGAAATGACAAATTTTGGTTTTCTACTGTTCAATGAGAACATTAG
Trigger_1166	0.60053	0.59988	0.999644	858	-0.17015	TCACTGTCCACCTTCCAGCAGATGTGGATCAGCAAGCAGGAGTATGATGAGTCAGGCCCCTCCATCGTCCACCGCAAATGCTTCTAGATGGACTGAGCAGGTGCCAGGCATCTGCTGCATGAGCTGATATTGAAGTATCAATTTGCCCTGGCAAATGTACACACCTCATGCTAGCCTCATGAAACTGGAATAAGCCTTTGAAAAGAAATTTGTCCTTGAAGCTTGTATCTGATATCA
Trigger_399	0.60134	0.60064	0.999644	859	0.15874	ATGAGCTGCGTGTGGCTCCTGAGGAGCACCCGGTGCTTCTGACCGAGGCCCCCCTGAACCCCAAAGCTAACAGAGAGAAGATGACGCAGATAATGTTTGAAACCTTCAATACCCCAGCCATGTACGTGGCCATTCAGGCGGTGCTGTCCTTGTATGCATCTGGGCGCACCACTGGCATTGTCATGGACTCTGGTGACGGGGTCACACACACAGTGCCCATCTATGAGGGCTACGCCC
Trigger_640	0.60196	0.60132	0.999644	860	0.065258	CCACGCCATCTTGCGTCTGGACCTGGCTGGCCGGGACCTGACAGACTACCTCATGAAGATCCTGACTGAACGGGGCTACAGCTTTACCACCACTGCTGAGAGGGAAATTGTTCGTGACATAAAGGAGAAGCTGTGCTATGTTGCCCTGGATTTTGAGCAAGAAATGGCTACTGCTGCATCATCTTCCTCCTTGGAGAAGAGTTACGAGCTGCCCGACGGGCAGGTGATCACCATTGG
Trigger_652	0.60237	0.60168	0.999644	861	-0.016947	GCGTCTGGACCTGGCTGGCCGGGACCTGACAGACTACCTCATGAAGATCCTGACTGAACGGGGCTACAGCTTTACCACCACTGCTGAGAGGGAAATTGTTCGTGACATAAAGGAGAAGCTGTGCTATGTTGCCCTGGATTTTGAGCAAGAAATGGCTACTGCTGCATCATCTTCCTCCTTGGAGAAGAGTTACGAGCTGCCCGACGGGCAGGTGATCACCATTGGCAATGAGCGGTT
Trigger_1153	0.60277	0.6021	0.999644	862	-0.10139	CTCCATTCTGGCCTCACTGTCCACCTTCCAGCAGATGTGGATCAGCAAGCAGGAGTATGATGAGTCAGGCCCCTCCATCGTCCACCGCAAATGCTTCTAGATGGACTGAGCAGGTGCCAGGCATCTGCTGCATGAGCTGATATTGAAGTATCAATTTGCCCTGGCAAATGTACACACCTCATGCTAGCCTCATGAAACTGGAATAAGCCTTTGAAAAGAAATTTGTCCTTGAAGCTT
Trigger_383	0.60318	0.60248	0.999644	863	-0.23933	CACCACACCTTCTACAATGAGCTGCGTGTGGCTCCTGAGGAGCACCCGGTGCTTCTGACCGAGGCCCCCCTGAACCCCAAAGCTAACAGAGAGAAGATGACGCAGATAATGTTTGAAACCTTCAATACCCCAGCCATGTACGTGGCCATTCAGGCGGTGCTGTCCTTGTATGCATCTGGGCGCACCACTGGCATTGTCATGGACTCTGGTGACGGGGTCACACACACAGTGCCCATC
Trigger_215	0.604	0.60325	0.999644	864	0.041092	TTCCCTTCCATCGTAGGGCGCCCCCGACACCAGGGCGTCATGGTGGGCATGGGCCAGAAAGACTCATACGTGGGTGACGAGGCCCAGAGCAAGAGGGGTATCCTGACCCTGAAGTACCCTATCGAACACGGCATTGTCACTAACTGGGACGACATGGAGAAGATCTGGCACCACACCTTCTACAATGAGCTGCGTGTGGCTCCTGAGGAGCACCCGGTGCTTCTGACCGAGGCCCCC
Trigger_676	0.6044	0.60364	0.999644	865	0.10228	CCTGACAGACTACCTCATGAAGATCCTGACTGAACGGGGCTACAGCTTTACCACCACTGCTGAGAGGGAAATTGTTCGTGACATAAAGGAGAAGCTGTGCTATGTTGCCCTGGATTTTGAGCAAGAAATGGCTACTGCTGCATCATCTTCCTCCTTGGAGAAGAGTTACGAGCTGCCCGACGGGCAGGTGATCACCATTGGCAATGAGCGGTTCCGGTGTCCGGAGGCACTCTTCCA
Trigger_584	0.60522	0.60447	0.999644	866	-0.033958	GACTCTGGTGACGGGGTCACACACACAGTGCCCATCTATGAGGGCTACGCCCTTCCCCACGCCATCTTGCGTCTGGACCTGGCTGGCCGGGACCTGACAGACTACCTCATGAAGATCCTGACTGAACGGGGCTACAGCTTTACCACCACTGCTGAGAGGGAAATTGTTCGTGACATAAAGGAGAAGCTGTGCTATGTTGCCCTGGATTTTGAGCAAGAAATGGCTACTGCTGCATCA
Trigger_20	0.60562	0.60491	0.999644	867	0.0026366	TTAAATAGCGGCGGGGGAGGCCGCGGTCGGTCTCACACTCCGCCGCCGGCTTACACTGCGCTTCTTGCCGCTCCTCCGTCGCCGCCGCGTCCTTCGCCGATCGCAATGGAAGAAGAAATCGCCGCACTCGTCATTGACAATGGCTCCGGCATGTGCAAAGCCGGCTTTGCTGGCGACGACGCCCCCAGGGCCGTGTTCCCTTCCATCGTAGGGCGCCCCCGACACCAGGGCGTCATG
Trigger_15	0.60603	0.60524	0.999644	868	-0.12294	CCCGCTTAAATAGCGGCGGGGGAGGCCGCGGTCGGTCTCACACTCCGCCGCCGGCTTACACTGCGCTTCTTGCCGCTCCTCCGTCGCCGCCGCGTCCTTCGCCGATCGCAATGGAAGAAGAAATCGCCGCACTCGTCATTGACAATGGCTCCGGCATGTGCAAAGCCGGCTTTGCTGGCGACGACGCCCCCAGGGCCGTGTTCCCTTCCATCGTAGGGCGCCCCCGACACCAGGGCG
Trigger_19	0.60725	0.60662	0.999644	869	0.0021872	CTTAAATAGCGGCGGGGGAGGCCGCGGTCGGTCTCACACTCCGCCGCCGGCTTACACTGCGCTTCTTGCCGCTCCTCCGTCGCCGCCGCGTCCTTCGCCGATCGCAATGGAAGAAGAAATCGCCGCACTCGTCATTGACAATGGCTCCGGCATGTGCAAAGCCGGCTTTGCTGGCGACGACGCCCCCAGGGCCGTGTTCCCTTCCATCGTAGGGCGCCCCCGACACCAGGGCGTCAT
Trigger_358	0.60765	0.60696	0.999644	870	0.026093	CTGGGACGACATGGAGAAGATCTGGCACCACACCTTCTACAATGAGCTGCGTGTGGCTCCTGAGGAGCACCCGGTGCTTCTGACCGAGGCCCCCCTGAACCCCAAAGCTAACAGAGAGAAGATGACGCAGATAATGTTTGAAACCTTCAATACCCCAGCCATGTACGTGGCCATTCAGGCGGTGCTGTCCTTGTATGCATCTGGGCGCACCACTGGCATTGTCATGGACTCTGGTGA
Trigger_1207	0.60806	0.60748	0.999644	871	-0.046366	GTATGATGAGTCAGGCCCCTCCATCGTCCACCGCAAATGCTTCTAGATGGACTGAGCAGGTGCCAGGCATCTGCTGCATGAGCTGATATTGAAGTATCAATTTGCCCTGGCAAATGTACACACCTCATGCTAGCCTCATGAAACTGGAATAAGCCTTTGAAAAGAAATTTGTCCTTGAAGCTTGTATCTGATATCAGCACTGGATCGTAGAACTTGTTGCTGATTTTTGACCTTGTA
Trigger_617	0.60927	0.60864	0.999644	872	0.16399	ATCTATGAGGGCTACGCCCTTCCCCACGCCATCTTGCGTCTGGACCTGGCTGGCCGGGACCTGACAGACTACCTCATGAAGATCCTGACTGAACGGGGCTACAGCTTTACCACCACTGCTGAGAGGGAAATTGTTCGTGACATAAAGGAGAAGCTGTGCTATGTTGCCCTGGATTTTGAGCAAGAAATGGCTACTGCTGCATCATCTTCCTCCTTGGAGAAGAGTTACGAGCTGCCC
Trigger_1353	0.60968	0.60901	0.999644	873	-0.050544	GAATAAGCCTTTGAAAAGAAATTTGTCCTTGAAGCTTGTATCTGATATCAGCACTGGATCGTAGAACTTGTTGCTGATTTTTGACCTTGTATTCAAGTTAACTGCTCCCTTGGTATATGTTTAATACCCTGTGCATATCTTGATTTAGTCCTTAGTTCATGTGGCTCGGTCACTTGGGGGCTGGGGAGAGCACGCTGTAGATGAGAAAGCCCCAGCCTGGTGGATCTCTGTGAGCAC
Trigger_481	0.61008	0.60942	0.999644	874	-0.14697	GACGCAGATAATGTTTGAAACCTTCAATACCCCAGCCATGTACGTGGCCATTCAGGCGGTGCTGTCCTTGTATGCATCTGGGCGCACCACTGGCATTGTCATGGACTCTGGTGACGGGGTCACACACACAGTGCCCATCTATGAGGGCTACGCCCTTCCCCACGCCATCTTGCGTCTGGACCTGGCTGGCCGGGACCTGACAGACTACCTCATGAAGATCCTGACTGAACGGGGCTA
Random_1736	0.61049	0.60978	0.999644	875	-0.085279	GACCGGCCTCCGCAAGAAGGCCGCTGTGCACAAGCAAATGACAATTAACCACCGTGTATTCGTTATAGCATCAGGCAGTTTAAGTCGGGACAATAGGGGCCGCAATACACAGTTTACCGCATCTTGACCTAACTGACAAACTGCCATGGACGACTAGCCATGCCATTGGCTCTTAGACAGCCCGATACAGTGATGATGAAAGTTCTGCGGGGCATGGCTACGACTTGCTCAGCTACG
Trigger_1083	0.6115	0.61074	0.999644	876	-0.10061	TAGCACCTAGCACGATGAAGATTAAGATCATTGCTCCCCCTGAGCGCAAGTACTCAGTCTGGATCGGTGGCTCCATTCTGGCCTCACTGTCCACCTTCCAGCAGATGTGGATCAGCAAGCAGGAGTATGATGAGTCAGGCCCCTCCATCGTCCACCGCAAATGCTTCTAGATGGACTGAGCAGGTGCCAGGCATCTGCTGCATGAGCTGATATTGAAGTATCAATTTGCCCTGGCAA
Trigger_799	0.6115	0.61074	0.999644	877	-0.3649	AGAAATGGCTACTGCTGCATCATCTTCCTCCTTGGAGAAGAGTTACGAGCTGCCCGACGGGCAGGTGATCACCATTGGCAATGAGCGGTTCCGGTGTCCGGAGGCACTCTTCCAGCCTTCCTTCCTGGGCATGGAGTCCTGTGGTATCCATGAGACCACTTTCAACTCCATCATGAAGTGTGATGTGGATATCCGCAAAGACCTGTATGCCAATACAGTGCTGTCTGGTGGTACCAC
Trigger_227	0.6115	0.61074	0.999644	878	0.20543	GTAGGGCGCCCCCGACACCAGGGCGTCATGGTGGGCATGGGCCAGAAAGACTCATACGTGGGTGACGAGGCCCAGAGCAAGAGGGGTATCCTGACCCTGAAGTACCCTATCGAACACGGCATTGTCACTAACTGGGACGACATGGAGAAGATCTGGCACCACACCTTCTACAATGAGCTGCGTGTGGCTCCTGAGGAGCACCCGGTGCTTCTGACCGAGGCCCCCCTGAACCCCAAA
Trigger_202	0.61331	0.61248	0.999644	879	0.013635	CCCCAGGGCCGTGTTCCCTTCCATCGTAGGGCGCCCCCGACACCAGGGCGTCATGGTGGGCATGGGCCAGAAAGACTCATACGTGGGTGACGAGGCCCAGAGCAAGAGGGGTATCCTGACCCTGAAGTACCCTATCGAACACGGCATTGTCACTAACTGGGACGACATGGAGAAGATCTGGCACCACACCTTCTACAATGAGCTGCGTGTGGCTCCTGAGGAGCACCCGGTGCTTCT
Trigger_1336	0.61371	0.61286	0.999644	880	0.070474	CTAGCCTCATGAAACTGGAATAAGCCTTTGAAAAGAAATTTGTCCTTGAAGCTTGTATCTGATATCAGCACTGGATCGTAGAACTTGTTGCTGATTTTTGACCTTGTATTCAAGTTAACTGCTCCCTTGGTATATGTTTAATACCCTGTGCATATCTTGATTTAGTCCTTAGTTCATGTGGCTCGGTCACTTGGGGGCTGGGGAGAGCACGCTGTAGATGAGAAAGCCCCAGCCTGG
Trigger_1697	0.61452	0.61371	0.999644	881	-0.052628	GGTGGGAAAGTCCGAGCCTTAGGACCCAGTTTCAGTTCTGGTTTCTTCCCTCCTGACCACCATCGGTTGTTAGTTGCCTTGAGTTGGGAACGTTTGCATCGACACCTGTAAATGTATTCATTCTTTAATTTATGTAAGGTTTTTTGTACTCAATTCTTTAAGAAATGACAAATTTTGGTTTTCTACTGTTCAATGAGAACATTAGGCCCCAGCAACACGTCATTGTGTAAAGAAATA
Trigger_12	0.61572	0.6149	0.999644	882	0.050845	GCTCCCGCTTAAATAGCGGCGGGGGAGGCCGCGGTCGGTCTCACACTCCGCCGCCGGCTTACACTGCGCTTCTTGCCGCTCCTCCGTCGCCGCCGCGTCCTTCGCCGATCGCAATGGAAGAAGAAATCGCCGCACTCGTCATTGACAATGGCTCCGGCATGTGCAAAGCCGGCTTTGCTGGCGACGACGCCCCCAGGGCCGTGTTCCCTTCCATCGTAGGGCGCCCCCGACACCAGG
Trigger_1659	0.61652	0.61573	0.999644	883	-0.030334	CCTGAACCAGTTACCACTCCTTCTTGCCAGTCTAACAGGGTGGGAAAGTCCGAGCCTTAGGACCCAGTTTCAGTTCTGGTTTCTTCCCTCCTGACCACCATCGGTTGTTAGTTGCCTTGAGTTGGGAACGTTTGCATCGACACCTGTAAATGTATTCATTCTTTAATTTATGTAAGGTTTTTTGTACTCAATTCTTTAAGAAATGACAAATTTTGGTTTTCTACTGTTCAATGAGAA
Trigger_784	0.61812	0.61719	0.999644	884	0.014182	CCTGGATTTTGAGCAAGAAATGGCTACTGCTGCATCATCTTCCTCCTTGGAGAAGAGTTACGAGCTGCCCGACGGGCAGGTGATCACCATTGGCAATGAGCGGTTCCGGTGTCCGGAGGCACTCTTCCAGCCTTCCTTCCTGGGCATGGAGTCCTGTGGTATCCATGAGACCACTTTCAACTCCATCATGAAGTGTGATGTGGATATCCGCAAAGACCTGTATGCCAATACAGTGCT
Trigger_63	0.61852	0.61766	0.999644	885	-0.13886	CGCCGGCTTACACTGCGCTTCTTGCCGCTCCTCCGTCGCCGCCGCGTCCTTCGCCGATCGCAATGGAAGAAGAAATCGCCGCACTCGTCATTGACAATGGCTCCGGCATGTGCAAAGCCGGCTTTGCTGGCGACGACGCCCCCAGGGCCGTGTTCCCTTCCATCGTAGGGCGCCCCCGACACCAGGGCGTCATGGTGGGCATGGGCCAGAAAGACTCATACGTGGGTGACGAGGCCC
Trigger_779	0.61932	0.61845	0.999644	886	-0.45973	GTTGCCCTGGATTTTGAGCAAGAAATGGCTACTGCTGCATCATCTTCCTCCTTGGAGAAGAGTTACGAGCTGCCCGACGGGCAGGTGATCACCATTGGCAATGAGCGGTTCCGGTGTCCGGAGGCACTCTTCCAGCCTTCCTTCCTGGGCATGGAGTCCTGTGGTATCCATGAGACCACTTTCAACTCCATCATGAAGTGTGATGTGGATATCCGCAAAGACCTGTATGCCAATACA
Trigger_522	0.61972	0.6189	0.999644	887	0.060705	ACGTGGCCATTCAGGCGGTGCTGTCCTTGTATGCATCTGGGCGCACCACTGGCATTGTCATGGACTCTGGTGACGGGGTCACACACACAGTGCCCATCTATGAGGGCTACGCCCTTCCCCACGCCATCTTGCGTCTGGACCTGGCTGGCCGGGACCTGACAGACTACCTCATGAAGATCCTGACTGAACGGGGCTACAGCTTTACCACCACTGCTGAGAGGGAAATTGTTCGTGACA
Random_1726	0.62012	0.61931	0.999644	888	-0.041778	GTGGAATTAGAGGCCAAGTTCGATCCCTACACCGACGTACGATGCAACTGTGTGGATGTGACGAGCTTCATTTATACGCTTCGCGCGCCGGACCGGCCTCCGCAAGAAGGCCGCTGTGCACAAGCAAATGACAATTAACCACCGTGTATTCGTTATAGCATCAGGCAGTTTAAGTCGGGACAATAGGGGCCGCAATACACAGTTTACCGCATCTTGACCTAACTGACAAACTGCCAT
Trigger_1601	0.62052	0.61972	0.999644	889	-0.12238	CTGTGCAGGGTATTAACCAACAGCAGACTTCCAGGATTTCCTGAGGCTGGCAAGGGTTCCTGAACCAGTTACCACTCCTTCTTGCCAGTCTAACAGGGTGGGAAAGTCCGAGCCTTAGGACCCAGTTTCAGTTCTGGTTTCTTCCCTCCTGACCACCATCGGTTGTTAGTTGCCTTGAGTTGGGAACGTTTGCATCGACACCTGTAAATGTATTCATTCTTTAATTTATGTAAGGTT
Trigger_939	0.62132	0.62058	0.999644	890	-0.16564	GTGGTATCCATGAGACCACTTTCAACTCCATCATGAAGTGTGATGTGGATATCCGCAAAGACCTGTATGCCAATACAGTGCTGTCTGGTGGTACCACCATGTACCCAGGCATTGCTGACAGGATGCAGAAGGAGATCACAGCCCTAGCACCTAGCACGATGAAGATTAAGATCATTGCTCCCCCTGAGCGCAAGTACTCAGTCTGGATCGGTGGCTCCATTCTGGCCTCACTGTCCA
Trigger_812	0.62172	0.62099	0.999644	891	-0.11376	GCTGCATCATCTTCCTCCTTGGAGAAGAGTTACGAGCTGCCCGACGGGCAGGTGATCACCATTGGCAATGAGCGGTTCCGGTGTCCGGAGGCACTCTTCCAGCCTTCCTTCCTGGGCATGGAGTCCTGTGGTATCCATGAGACCACTTTCAACTCCATCATGAAGTGTGATGTGGATATCCGCAAAGACCTGTATGCCAATACAGTGCTGTCTGGTGGTACCACCATGTACCCAGGC
Trigger_249	0.62211	0.62136	0.999644	892	0.072722	GCGTCATGGTGGGCATGGGCCAGAAAGACTCATACGTGGGTGACGAGGCCCAGAGCAAGAGGGGTATCCTGACCCTGAAGTACCCTATCGAACACGGCATTGTCACTAACTGGGACGACATGGAGAAGATCTGGCACCACACCTTCTACAATGAGCTGCGTGTGGCTCCTGAGGAGCACCCGGTGCTTCTGACCGAGGCCCCCCTGAACCCCAAAGCTAACAGAGAGAAGATGACGC
Trigger_424	0.62251	0.62178	0.999644	893	-0.20189	GCACCCGGTGCTTCTGACCGAGGCCCCCCTGAACCCCAAAGCTAACAGAGAGAAGATGACGCAGATAATGTTTGAAACCTTCAATACCCCAGCCATGTACGTGGCCATTCAGGCGGTGCTGTCCTTGTATGCATCTGGGCGCACCACTGGCATTGTCATGGACTCTGGTGACGGGGTCACACACACAGTGCCCATCTATGAGGGCTACGCCCTTCCCCACGCCATCTTGCGTCTGGA
Trigger_1490	0.62291	0.6222	0.999644	894	-0.18842	TCTTGATTTAGTCCTTAGTTCATGTGGCTCGGTCACTTGGGGGCTGGGGAGAGCACGCTGTAGATGAGAAAGCCCCAGCCTGGTGGATCTCTGTGAGCACCACTGAGTGATCTGTGCAGGGTATTAACCAACAGCAGACTTCCAGGATTTCCTGAGGCTGGCAAGGGTTCCTGAACCAGTTACCACTCCTTCTTGCCAGTCTAACAGGGTGGGAAAGTCCGAGCCTTAGGACCCAGT
Trigger_1051	0.6237	0.62295	0.999644	895	-0.081255	TGCTGACAGGATGCAGAAGGAGATCACAGCCCTAGCACCTAGCACGATGAAGATTAAGATCATTGCTCCCCCTGAGCGCAAGTACTCAGTCTGGATCGGTGGCTCCATTCTGGCCTCACTGTCCACCTTCCAGCAGATGTGGATCAGCAAGCAGGAGTATGATGAGTCAGGCCCCTCCATCGTCCACCGCAAATGCTTCTAGATGGACTGAGCAGGTGCCAGGCATCTGCTGCATGA
Trigger_1297	0.6245	0.62386	0.999644	896	0.072086	GAAGTATCAATTTGCCCTGGCAAATGTACACACCTCATGCTAGCCTCATGAAACTGGAATAAGCCTTTGAAAAGAAATTTGTCCTTGAAGCTTGTATCTGATATCAGCACTGGATCGTAGAACTTGTTGCTGATTTTTGACCTTGTATTCAAGTTAACTGCTCCCTTGGTATATGTTTAATACCCTGTGCATATCTTGATTTAGTCCTTAGTTCATGTGGCTCGGTCACTTGGGGGC
Trigger_1704	0.62489	0.62434	0.999644	897	-0.0018262	AAGTCCGAGCCTTAGGACCCAGTTTCAGTTCTGGTTTCTTCCCTCCTGACCACCATCGGTTGTTAGTTGCCTTGAGTTGGGAACGTTTGCATCGACACCTGTAAATGTATTCATTCTTTAATTTATGTAAGGTTTTTTGTACTCAATTCTTTAAGAAATGACAAATTTTGGTTTTCTACTGTTCAATGAGAACATTAGGCCCCAGCAACACGTCATTGTGTAAAGAAATAAAAGTGC
Trigger_907	0.62529	0.62471	0.999644	898	0.024083	CTTCCAGCCTTCCTTCCTGGGCATGGAGTCCTGTGGTATCCATGAGACCACTTTCAACTCCATCATGAAGTGTGATGTGGATATCCGCAAAGACCTGTATGCCAATACAGTGCTGTCTGGTGGTACCACCATGTACCCAGGCATTGCTGACAGGATGCAGAAGGAGATCACAGCCCTAGCACCTAGCACGATGAAGATTAAGATCATTGCTCCCCCTGAGCGCAAGTACTCAGTCTG
Trigger_1290	0.62608	0.62552	0.999644	899	-0.024217	TGATATTGAAGTATCAATTTGCCCTGGCAAATGTACACACCTCATGCTAGCCTCATGAAACTGGAATAAGCCTTTGAAAAGAAATTTGTCCTTGAAGCTTGTATCTGATATCAGCACTGGATCGTAGAACTTGTTGCTGATTTTTGACCTTGTATTCAAGTTAACTGCTCCCTTGGTATATGTTTAATACCCTGTGCATATCTTGATTTAGTCCTTAGTTCATGTGGCTCGGTCACT
Trigger_793	0.62648	0.62589	0.999644	900	-0.12624	TGAGCAAGAAATGGCTACTGCTGCATCATCTTCCTCCTTGGAGAAGAGTTACGAGCTGCCCGACGGGCAGGTGATCACCATTGGCAATGAGCGGTTCCGGTGTCCGGAGGCACTCTTCCAGCCTTCCTTCCTGGGCATGGAGTCCTGTGGTATCCATGAGACCACTTTCAACTCCATCATGAAGTGTGATGTGGATATCCGCAAAGACCTGTATGCCAATACAGTGCTGTCTGGTGG
Trigger_703	0.62687	0.62625	0.999644	901	0.070736	GACTGAACGGGGCTACAGCTTTACCACCACTGCTGAGAGGGAAATTGTTCGTGACATAAAGGAGAAGCTGTGCTATGTTGCCCTGGATTTTGAGCAAGAAATGGCTACTGCTGCATCATCTTCCTCCTTGGAGAAGAGTTACGAGCTGCCCGACGGGCAGGTGATCACCATTGGCAATGAGCGGTTCCGGTGTCCGGAGGCACTCTTCCAGCCTTCCTTCCTGGGCATGGAGTCCTG
Trigger_1205	0.62747	0.62676	0.999644	902	0.0082582	GAGTATGATGAGTCAGGCCCCTCCATCGTCCACCGCAAATGCTTCTAGATGGACTGAGCAGGTGCCAGGCATCTGCTGCATGAGCTGATATTGAAGTATCAATTTGCCCTGGCAAATGTACACACCTCATGCTAGCCTCATGAAACTGGAATAAGCCTTTGAAAAGAAATTTGTCCTTGAAGCTTGTATCTGATATCAGCACTGGATCGTAGAACTTGTTGCTGATTTTTGACCTTG
Trigger_402	0.62747	0.62676	0.999644	903	0.055231	AGCTGCGTGTGGCTCCTGAGGAGCACCCGGTGCTTCTGACCGAGGCCCCCCTGAACCCCAAAGCTAACAGAGAGAAGATGACGCAGATAATGTTTGAAACCTTCAATACCCCAGCCATGTACGTGGCCATTCAGGCGGTGCTGTCCTTGTATGCATCTGGGCGCACCACTGGCATTGTCATGGACTCTGGTGACGGGGTCACACACACAGTGCCCATCTATGAGGGCTACGCCCTTC
Trigger_881	0.62845	0.62763	0.999644	904	0.041286	GAGCGGTTCCGGTGTCCGGAGGCACTCTTCCAGCCTTCCTTCCTGGGCATGGAGTCCTGTGGTATCCATGAGACCACTTTCAACTCCATCATGAAGTGTGATGTGGATATCCGCAAAGACCTGTATGCCAATACAGTGCTGTCTGGTGGTACCACCATGTACCCAGGCATTGCTGACAGGATGCAGAAGGAGATCACAGCCCTAGCACCTAGCACGATGAAGATTAAGATCATTGCT
Trigger_1181	0.62885	0.62798	0.999644	905	-0.077513	CAGCAGATGTGGATCAGCAAGCAGGAGTATGATGAGTCAGGCCCCTCCATCGTCCACCGCAAATGCTTCTAGATGGACTGAGCAGGTGCCAGGCATCTGCTGCATGAGCTGATATTGAAGTATCAATTTGCCCTGGCAAATGTACACACCTCATGCTAGCCTCATGAAACTGGAATAAGCCTTTGAAAAGAAATTTGTCCTTGAAGCTTGTATCTGATATCAGCACTGGATCGTAGA
Trigger_344	0.62924	0.62844	0.999644	906	-0.22411	GGCATTGTCACTAACTGGGACGACATGGAGAAGATCTGGCACCACACCTTCTACAATGAGCTGCGTGTGGCTCCTGAGGAGCACCCGGTGCTTCTGACCGAGGCCCCCCTGAACCCCAAAGCTAACAGAGAGAAGATGACGCAGATAATGTTTGAAACCTTCAATACCCCAGCCATGTACGTGGCCATTCAGGCGGTGCTGTCCTTGTATGCATCTGGGCGCACCACTGGCATTGTC
Trigger_378	0.62964	0.62882	0.999644	907	-0.054031	TCTGGCACCACACCTTCTACAATGAGCTGCGTGTGGCTCCTGAGGAGCACCCGGTGCTTCTGACCGAGGCCCCCCTGAACCCCAAAGCTAACAGAGAGAAGATGACGCAGATAATGTTTGAAACCTTCAATACCCCAGCCATGTACGTGGCCATTCAGGCGGTGCTGTCCTTGTATGCATCTGGGCGCACCACTGGCATTGTCATGGACTCTGGTGACGGGGTCACACACACAGTGC
Trigger_721	0.63003	0.62927	0.999644	908	-1.1103	CTTTACCACCACTGCTGAGAGGGAAATTGTTCGTGACATAAAGGAGAAGCTGTGCTATGTTGCCCTGGATTTTGAGCAAGAAATGGCTACTGCTGCATCATCTTCCTCCTTGGAGAAGAGTTACGAGCTGCCCGACGGGCAGGTGATCACCATTGGCAATGAGCGGTTCCGGTGTCCGGAGGCACTCTTCCAGCCTTCCTTCCTGGGCATGGAGTCCTGTGGTATCCATGAGACCAC
Trigger_611	0.63062	0.62984	0.999644	909	-0.040915	GTGCCCATCTATGAGGGCTACGCCCTTCCCCACGCCATCTTGCGTCTGGACCTGGCTGGCCGGGACCTGACAGACTACCTCATGAAGATCCTGACTGAACGGGGCTACAGCTTTACCACCACTGCTGAGAGGGAAATTGTTCGTGACATAAAGGAGAAGCTGTGCTATGTTGCCCTGGATTTTGAGCAAGAAATGGCTACTGCTGCATCATCTTCCTCCTTGGAGAAGAGTTACGAG
Trigger_476	0.6316	0.63088	0.999644	910	-0.046344	AAGATGACGCAGATAATGTTTGAAACCTTCAATACCCCAGCCATGTACGTGGCCATTCAGGCGGTGCTGTCCTTGTATGCATCTGGGCGCACCACTGGCATTGTCATGGACTCTGGTGACGGGGTCACACACACAGTGCCCATCTATGAGGGCTACGCCCTTCCCCACGCCATCTTGCGTCTGGACCTGGCTGGCCGGGACCTGACAGACTACCTCATGAAGATCCTGACTGAACGG
Trigger_597	0.63199	0.63117	0.999644	911	0.032925	GGGTCACACACACAGTGCCCATCTATGAGGGCTACGCCCTTCCCCACGCCATCTTGCGTCTGGACCTGGCTGGCCGGGACCTGACAGACTACCTCATGAAGATCCTGACTGAACGGGGCTACAGCTTTACCACCACTGCTGAGAGGGAAATTGTTCGTGACATAAAGGAGAAGCTGTGCTATGTTGCCCTGGATTTTGAGCAAGAAATGGCTACTGCTGCATCATCTTCCTCCTTGG
Trigger_167	0.63239	0.63164	0.999644	912	0.053401	GGCATGTGCAAAGCCGGCTTTGCTGGCGACGACGCCCCCAGGGCCGTGTTCCCTTCCATCGTAGGGCGCCCCCGACACCAGGGCGTCATGGTGGGCATGGGCCAGAAAGACTCATACGTGGGTGACGAGGCCCAGAGCAAGAGGGGTATCCTGACCCTGAAGTACCCTATCGAACACGGCATTGTCACTAACTGGGACGACATGGAGAAGATCTGGCACCACACCTTCTACAATGAG
Trigger_1184	0.63317	0.63251	0.999644	913	-0.18679	CAGATGTGGATCAGCAAGCAGGAGTATGATGAGTCAGGCCCCTCCATCGTCCACCGCAAATGCTTCTAGATGGACTGAGCAGGTGCCAGGCATCTGCTGCATGAGCTGATATTGAAGTATCAATTTGCCCTGGCAAATGTACACACCTCATGCTAGCCTCATGAAACTGGAATAAGCCTTTGAAAAGAAATTTGTCCTTGAAGCTTGTATCTGATATCAGCACTGGATCGTAGAACT
Trigger_1452	0.63356	0.63286	0.999644	914	-0.03701	AACTGCTCCCTTGGTATATGTTTAATACCCTGTGCATATCTTGATTTAGTCCTTAGTTCATGTGGCTCGGTCACTTGGGGGCTGGGGAGAGCACGCTGTAGATGAGAAAGCCCCAGCCTGGTGGATCTCTGTGAGCACCACTGAGTGATCTGTGCAGGGTATTAACCAACAGCAGACTTCCAGGATTTCCTGAGGCTGGCAAGGGTTCCTGAACCAGTTACCACTCCTTCTTGCCAG
Trigger_826	0.63435	0.63367	0.999644	915	-0.10067	CTCCTTGGAGAAGAGTTACGAGCTGCCCGACGGGCAGGTGATCACCATTGGCAATGAGCGGTTCCGGTGTCCGGAGGCACTCTTCCAGCCTTCCTTCCTGGGCATGGAGTCCTGTGGTATCCATGAGACCACTTTCAACTCCATCATGAAGTGTGATGTGGATATCCGCAAAGACCTGTATGCCAATACAGTGCTGTCTGGTGGTACCACCATGTACCCAGGCATTGCTGACAGGAT
Trigger_1272	0.63552	0.63474	0.999644	916	0.031858	GGCATCTGCTGCATGAGCTGATATTGAAGTATCAATTTGCCCTGGCAAATGTACACACCTCATGCTAGCCTCATGAAACTGGAATAAGCCTTTGAAAAGAAATTTGTCCTTGAAGCTTGTATCTGATATCAGCACTGGATCGTAGAACTTGTTGCTGATTTTTGACCTTGTATTCAAGTTAACTGCTCCCTTGGTATATGTTTAATACCCTGTGCATATCTTGATTTAGTCCTTAGT
Trigger_781	0.6363	0.6355	0.999644	917	0.071669	TGCCCTGGATTTTGAGCAAGAAATGGCTACTGCTGCATCATCTTCCTCCTTGGAGAAGAGTTACGAGCTGCCCGACGGGCAGGTGATCACCATTGGCAATGAGCGGTTCCGGTGTCCGGAGGCACTCTTCCAGCCTTCCTTCCTGGGCATGGAGTCCTGTGGTATCCATGAGACCACTTTCAACTCCATCATGAAGTGTGATGTGGATATCCGCAAAGACCTGTATGCCAATACAGT
Trigger_531	0.63708	0.6362	0.999644	918	0.017391	TTCAGGCGGTGCTGTCCTTGTATGCATCTGGGCGCACCACTGGCATTGTCATGGACTCTGGTGACGGGGTCACACACACAGTGCCCATCTATGAGGGCTACGCCCTTCCCCACGCCATCTTGCGTCTGGACCTGGCTGGCCGGGACCTGACAGACTACCTCATGAAGATCCTGACTGAACGGGGCTACAGCTTTACCACCACTGCTGAGAGGGAAATTGTTCGTGACATAAAGGAGA
Trigger_1089	0.63747	0.6366	0.999644	919	-0.10181	CTAGCACGATGAAGATTAAGATCATTGCTCCCCCTGAGCGCAAGTACTCAGTCTGGATCGGTGGCTCCATTCTGGCCTCACTGTCCACCTTCCAGCAGATGTGGATCAGCAAGCAGGAGTATGATGAGTCAGGCCCCTCCATCGTCCACCGCAAATGCTTCTAGATGGACTGAGCAGGTGCCAGGCATCTGCTGCATGAGCTGATATTGAAGTATCAATTTGCCCTGGCAAATGTAC
Trigger_1604	0.63786	0.63704	0.999644	920	0.028449	TGCAGGGTATTAACCAACAGCAGACTTCCAGGATTTCCTGAGGCTGGCAAGGGTTCCTGAACCAGTTACCACTCCTTCTTGCCAGTCTAACAGGGTGGGAAAGTCCGAGCCTTAGGACCCAGTTTCAGTTCTGGTTTCTTCCCTCCTGACCACCATCGGTTGTTAGTTGCCTTGAGTTGGGAACGTTTGCATCGACACCTGTAAATGTATTCATTCTTTAATTTATGTAAGGTTTTT
Trigger_849	0.63864	0.63772	0.999644	921	-0.19001	TGCCCGACGGGCAGGTGATCACCATTGGCAATGAGCGGTTCCGGTGTCCGGAGGCACTCTTCCAGCCTTCCTTCCTGGGCATGGAGTCCTGTGGTATCCATGAGACCACTTTCAACTCCATCATGAAGTGTGATGTGGATATCCGCAAAGACCTGTATGCCAATACAGTGCTGTCTGGTGGTACCACCATGTACCCAGGCATTGCTGACAGGATGCAGAAGGAGATCACAGCCCTAG
Trigger_1122	0.63903	0.63807	0.999644	922	0.021845	CTGAGCGCAAGTACTCAGTCTGGATCGGTGGCTCCATTCTGGCCTCACTGTCCACCTTCCAGCAGATGTGGATCAGCAAGCAGGAGTATGATGAGTCAGGCCCCTCCATCGTCCACCGCAAATGCTTCTAGATGGACTGAGCAGGTGCCAGGCATCTGCTGCATGAGCTGATATTGAAGTATCAATTTGCCCTGGCAAATGTACACACCTCATGCTAGCCTCATGAAACTGGAATAA
Trigger_287	0.63942	0.63839	0.999644	923	0.05355	GGTGACGAGGCCCAGAGCAAGAGGGGTATCCTGACCCTGAAGTACCCTATCGAACACGGCATTGTCACTAACTGGGACGACATGGAGAAGATCTGGCACCACACCTTCTACAATGAGCTGCGTGTGGCTCCTGAGGAGCACCCGGTGCTTCTGACCGAGGCCCCCCTGAACCCCAAAGCTAACAGAGAGAAGATGACGCAGATAATGTTTGAAACCTTCAATACCCCAGCCATGTAC
Trigger_1534	0.63981	0.63883	0.999644	924	-0.10761	TGGGGAGAGCACGCTGTAGATGAGAAAGCCCCAGCCTGGTGGATCTCTGTGAGCACCACTGAGTGATCTGTGCAGGGTATTAACCAACAGCAGACTTCCAGGATTTCCTGAGGCTGGCAAGGGTTCCTGAACCAGTTACCACTCCTTCTTGCCAGTCTAACAGGGTGGGAAAGTCCGAGCCTTAGGACCCAGTTTCAGTTCTGGTTTCTTCCCTCCTGACCACCATCGGTTGTTAGT
Trigger_1712	0.64019	0.63914	0.999644	925	-0.083946	GCCTTAGGACCCAGTTTCAGTTCTGGTTTCTTCCCTCCTGACCACCATCGGTTGTTAGTTGCCTTGAGTTGGGAACGTTTGCATCGACACCTGTAAATGTATTCATTCTTTAATTTATGTAAGGTTTTTTGTACTCAATTCTTTAAGAAATGACAAATTTTGGTTTTCTACTGTTCAATGAGAACATTAGGCCCCAGCAACACGTCATTGTGTAAAGAAATAAAAGTGCTGCAGTAA
Trigger_478	0.64058	0.63953	0.999644	926	-0.087787	GATGACGCAGATAATGTTTGAAACCTTCAATACCCCAGCCATGTACGTGGCCATTCAGGCGGTGCTGTCCTTGTATGCATCTGGGCGCACCACTGGCATTGTCATGGACTCTGGTGACGGGGTCACACACACAGTGCCCATCTATGAGGGCTACGCCCTTCCCCACGCCATCTTGCGTCTGGACCTGGCTGGCCGGGACCTGACAGACTACCTCATGAAGATCCTGACTGAACGGGG
Trigger_343	0.64136	0.64031	0.999644	927	-0.026118	CGGCATTGTCACTAACTGGGACGACATGGAGAAGATCTGGCACCACACCTTCTACAATGAGCTGCGTGTGGCTCCTGAGGAGCACCCGGTGCTTCTGACCGAGGCCCCCCTGAACCCCAAAGCTAACAGAGAGAAGATGACGCAGATAATGTTTGAAACCTTCAATACCCCAGCCATGTACGTGGCCATTCAGGCGGTGCTGTCCTTGTATGCATCTGGGCGCACCACTGGCATTGT
Trigger_1446	0.64175	0.6407	0.999644	928	-0.26238	CAAGTTAACTGCTCCCTTGGTATATGTTTAATACCCTGTGCATATCTTGATTTAGTCCTTAGTTCATGTGGCTCGGTCACTTGGGGGCTGGGGAGAGCACGCTGTAGATGAGAAAGCCCCAGCCTGGTGGATCTCTGTGAGCACCACTGAGTGATCTGTGCAGGGTATTAACCAACAGCAGACTTCCAGGATTTCCTGAGGCTGGCAAGGGTTCCTGAACCAGTTACCACTCCTTCT
Trigger_537	0.64213	0.6411	0.999644	929	-0.056598	CGGTGCTGTCCTTGTATGCATCTGGGCGCACCACTGGCATTGTCATGGACTCTGGTGACGGGGTCACACACACAGTGCCCATCTATGAGGGCTACGCCCTTCCCCACGCCATCTTGCGTCTGGACCTGGCTGGCCGGGACCTGACAGACTACCTCATGAAGATCCTGACTGAACGGGGCTACAGCTTTACCACCACTGCTGAGAGGGAAATTGTTCGTGACATAAAGGAGAAGCTGT
Trigger_1375	0.64252	0.64154	0.999644	930	-0.058052	TTGTCCTTGAAGCTTGTATCTGATATCAGCACTGGATCGTAGAACTTGTTGCTGATTTTTGACCTTGTATTCAAGTTAACTGCTCCCTTGGTATATGTTTAATACCCTGTGCATATCTTGATTTAGTCCTTAGTTCATGTGGCTCGGTCACTTGGGGGCTGGGGAGAGCACGCTGTAGATGAGAAAGCCCCAGCCTGGTGGATCTCTGTGAGCACCACTGAGTGATCTGTGCAGGGT
Trigger_1329	0.64368	0.64256	0.999644	931	-0.17689	CCTCATGCTAGCCTCATGAAACTGGAATAAGCCTTTGAAAAGAAATTTGTCCTTGAAGCTTGTATCTGATATCAGCACTGGATCGTAGAACTTGTTGCTGATTTTTGACCTTGTATTCAAGTTAACTGCTCCCTTGGTATATGTTTAATACCCTGTGCATATCTTGATTTAGTCCTTAGTTCATGTGGCTCGGTCACTTGGGGGCTGGGGAGAGCACGCTGTAGATGAGAAAGCCCC
Trigger_187	0.64407	0.64297	0.999644	932	-0.07993	TGCTGGCGACGACGCCCCCAGGGCCGTGTTCCCTTCCATCGTAGGGCGCCCCCGACACCAGGGCGTCATGGTGGGCATGGGCCAGAAAGACTCATACGTGGGTGACGAGGCCCAGAGCAAGAGGGGTATCCTGACCCTGAAGTACCCTATCGAACACGGCATTGTCACTAACTGGGACGACATGGAGAAGATCTGGCACCACACCTTCTACAATGAGCTGCGTGTGGCTCCTGAGGA
Trigger_1378	0.64522	0.64404	0.999644	933	0.051051	TCCTTGAAGCTTGTATCTGATATCAGCACTGGATCGTAGAACTTGTTGCTGATTTTTGACCTTGTATTCAAGTTAACTGCTCCCTTGGTATATGTTTAATACCCTGTGCATATCTTGATTTAGTCCTTAGTTCATGTGGCTCGGTCACTTGGGGGCTGGGGAGAGCACGCTGTAGATGAGAAAGCCCCAGCCTGGTGGATCTCTGTGAGCACCACTGAGTGATCTGTGCAGGGTATT
Trigger_142	0.64599	0.64485	0.999644	934	-0.17194	CGCACTCGTCATTGACAATGGCTCCGGCATGTGCAAAGCCGGCTTTGCTGGCGACGACGCCCCCAGGGCCGTGTTCCCTTCCATCGTAGGGCGCCCCCGACACCAGGGCGTCATGGTGGGCATGGGCCAGAAAGACTCATACGTGGGTGACGAGGCCCAGAGCAAGAGGGGTATCCTGACCCTGAAGTACCCTATCGAACACGGCATTGTCACTAACTGGGACGACATGGAGAAGAT
Trigger_576	0.64676	0.6458	0.999644	935	0.011044	TTGTCATGGACTCTGGTGACGGGGTCACACACACAGTGCCCATCTATGAGGGCTACGCCCTTCCCCACGCCATCTTGCGTCTGGACCTGGCTGGCCGGGACCTGACAGACTACCTCATGAAGATCCTGACTGAACGGGGCTACAGCTTTACCACCACTGCTGAGAGGGAAATTGTTCGTGACATAAAGGAGAAGCTGTGCTATGTTGCCCTGGATTTTGAGCAAGAAATGGCTACTG
Trigger_1395	0.64715	0.64618	0.999644	936	-0.21601	TGATATCAGCACTGGATCGTAGAACTTGTTGCTGATTTTTGACCTTGTATTCAAGTTAACTGCTCCCTTGGTATATGTTTAATACCCTGTGCATATCTTGATTTAGTCCTTAGTTCATGTGGCTCGGTCACTTGGGGGCTGGGGAGAGCACGCTGTAGATGAGAAAGCCCCAGCCTGGTGGATCTCTGTGAGCACCACTGAGTGATCTGTGCAGGGTATTAACCAACAGCAGACTTC
Trigger_89	0.64753	0.64662	0.999644	937	-0.38393	GCTCCTCCGTCGCCGCCGCGTCCTTCGCCGATCGCAATGGAAGAAGAAATCGCCGCACTCGTCATTGACAATGGCTCCGGCATGTGCAAAGCCGGCTTTGCTGGCGACGACGCCCCCAGGGCCGTGTTCCCTTCCATCGTAGGGCGCCCCCGACACCAGGGCGTCATGGTGGGCATGGGCCAGAAAGACTCATACGTGGGTGACGAGGCCCAGAGCAAGAGGGGTATCCTGACCCTG
Trigger_166	0.64792	0.64704	0.999644	938	-0.071005	CGGCATGTGCAAAGCCGGCTTTGCTGGCGACGACGCCCCCAGGGCCGTGTTCCCTTCCATCGTAGGGCGCCCCCGACACCAGGGCGTCATGGTGGGCATGGGCCAGAAAGACTCATACGTGGGTGACGAGGCCCAGAGCAAGAGGGGTATCCTGACCCTGAAGTACCCTATCGAACACGGCATTGTCACTAACTGGGACGACATGGAGAAGATCTGGCACCACACCTTCTACAATGA
Random_1741	0.6483	0.64742	0.999644	939	-0.26417	TAACCACCGTGTATTCGTTATAGCATCAGGCAGTTTAAGTCGGGACAATAGGGGCCGCAATACACAGTTTACCGCATCTTGACCTAACTGACAAACTGCCATGGACGACTAGCCATGCCATTGGCTCTTAGACAGCCCGATACAGTGATGATGAAAGTTCTGCGGGGCATGGCTACGACTTGCTCAGCTACGTGCGAGGGCAGAAACTTTTCCGCATTTGTATGTTCACCTATCTAC
Trigger_326	0.64907	0.64828	0.999644	940	0.072768	AAGTACCCTATCGAACACGGCATTGTCACTAACTGGGACGACATGGAGAAGATCTGGCACCACACCTTCTACAATGAGCTGCGTGTGGCTCCTGAGGAGCACCCGGTGCTTCTGACCGAGGCCCCCCTGAACCCCAAAGCTAACAGAGAGAAGATGACGCAGATAATGTTTGAAACCTTCAATACCCCAGCCATGTACGTGGCCATTCAGGCGGTGCTGTCCTTGTATGCATCTGGG
Trigger_763	0.64945	0.64859	0.999644	941	0.036429	GGAGAAGCTGTGCTATGTTGCCCTGGATTTTGAGCAAGAAATGGCTACTGCTGCATCATCTTCCTCCTTGGAGAAGAGTTACGAGCTGCCCGACGGGCAGGTGATCACCATTGGCAATGAGCGGTTCCGGTGTCCGGAGGCACTCTTCCAGCCTTCCTTCCTGGGCATGGAGTCCTGTGGTATCCATGAGACCACTTTCAACTCCATCATGAAGTGTGATGTGGATATCCGCAAAGA
Trigger_1332	0.64983	0.649	0.999644	942	0.015668	CATGCTAGCCTCATGAAACTGGAATAAGCCTTTGAAAAGAAATTTGTCCTTGAAGCTTGTATCTGATATCAGCACTGGATCGTAGAACTTGTTGCTGATTTTTGACCTTGTATTCAAGTTAACTGCTCCCTTGGTATATGTTTAATACCCTGTGCATATCTTGATTTAGTCCTTAGTTCATGTGGCTCGGTCACTTGGGGGCTGGGGAGAGCACGCTGTAGATGAGAAAGCCCCAGC
Trigger_585	0.65022	0.64934	0.999644	943	-0.046852	ACTCTGGTGACGGGGTCACACACACAGTGCCCATCTATGAGGGCTACGCCCTTCCCCACGCCATCTTGCGTCTGGACCTGGCTGGCCGGGACCTGACAGACTACCTCATGAAGATCCTGACTGAACGGGGCTACAGCTTTACCACCACTGCTGAGAGGGAAATTGTTCGTGACATAAAGGAGAAGCTGTGCTATGTTGCCCTGGATTTTGAGCAAGAAATGGCTACTGCTGCATCAT
Trigger_1322	0.6506	0.64982	0.999644	944	-0.37743	GTACACACCTCATGCTAGCCTCATGAAACTGGAATAAGCCTTTGAAAAGAAATTTGTCCTTGAAGCTTGTATCTGATATCAGCACTGGATCGTAGAACTTGTTGCTGATTTTTGACCTTGTATTCAAGTTAACTGCTCCCTTGGTATATGTTTAATACCCTGTGCATATCTTGATTTAGTCCTTAGTTCATGTGGCTCGGTCACTTGGGGGCTGGGGAGAGCACGCTGTAGATGAGA
Trigger_168	0.65137	0.65067	0.999644	945	0.07014	GCATGTGCAAAGCCGGCTTTGCTGGCGACGACGCCCCCAGGGCCGTGTTCCCTTCCATCGTAGGGCGCCCCCGACACCAGGGCGTCATGGTGGGCATGGGCCAGAAAGACTCATACGTGGGTGACGAGGCCCAGAGCAAGAGGGGTATCCTGACCCTGAAGTACCCTATCGAACACGGCATTGTCACTAACTGGGACGACATGGAGAAGATCTGGCACCACACCTTCTACAATGAGC
Trigger_1292	0.65213	0.65148	0.999644	946	0.036468	ATATTGAAGTATCAATTTGCCCTGGCAAATGTACACACCTCATGCTAGCCTCATGAAACTGGAATAAGCCTTTGAAAAGAAATTTGTCCTTGAAGCTTGTATCTGATATCAGCACTGGATCGTAGAACTTGTTGCTGATTTTTGACCTTGTATTCAAGTTAACTGCTCCCTTGGTATATGTTTAATACCCTGTGCATATCTTGATTTAGTCCTTAGTTCATGTGGCTCGGTCACTTG
Random_1790	0.65251	0.65185	0.999644	947	-0.0058914	GCGTTGTGTGTCAAGTGACGTAGACCTAGATTGACTCTATGACGGTATCTGCTGATGGGTAGGGAGACCCAGAATCTATCGGCCTAGGGACACTAAAACTTTCCAAACACCCCATGTCGATACTGAACGAATCGACGCACACTCCCTTCCTTGAATGGCGCGCCATCATACCACGAAGCACAAAGTGCGTACGCCCATCTAATACATCCAATTATCTAGATCCTGCTCAAGAACTGC
Trigger_1679	0.65289	0.65223	0.999644	948	0.028322	TTCTTGCCAGTCTAACAGGGTGGGAAAGTCCGAGCCTTAGGACCCAGTTTCAGTTCTGGTTTCTTCCCTCCTGACCACCATCGGTTGTTAGTTGCCTTGAGTTGGGAACGTTTGCATCGACACCTGTAAATGTATTCATTCTTTAATTTATGTAAGGTTTTTTGTACTCAATTCTTTAAGAAATGACAAATTTTGGTTTTCTACTGTTCAATGAGAACATTAGGCCCCAGCAACACG
Trigger_1436	0.65327	0.65257	0.999644	949	0.023456	ACCTTGTATTCAAGTTAACTGCTCCCTTGGTATATGTTTAATACCCTGTGCATATCTTGATTTAGTCCTTAGTTCATGTGGCTCGGTCACTTGGGGGCTGGGGAGAGCACGCTGTAGATGAGAAAGCCCCAGCCTGGTGGATCTCTGTGAGCACCACTGAGTGATCTGTGCAGGGTATTAACCAACAGCAGACTTCCAGGATTTCCTGAGGCTGGCAAGGGTTCCTGAACCAGTTAC
Trigger_1555	0.65365	0.65287	0.999644	950	-0.089921	GAGAAAGCCCCAGCCTGGTGGATCTCTGTGAGCACCACTGAGTGATCTGTGCAGGGTATTAACCAACAGCAGACTTCCAGGATTTCCTGAGGCTGGCAAGGGTTCCTGAACCAGTTACCACTCCTTCTTGCCAGTCTAACAGGGTGGGAAAGTCCGAGCCTTAGGACCCAGTTTCAGTTCTGGTTTCTTCCCTCCTGACCACCATCGGTTGTTAGTTGCCTTGAGTTGGGAACGTTT
Trigger_1461	0.65518	0.65448	0.999644	951	0.042475	CTTGGTATATGTTTAATACCCTGTGCATATCTTGATTTAGTCCTTAGTTCATGTGGCTCGGTCACTTGGGGGCTGGGGAGAGCACGCTGTAGATGAGAAAGCCCCAGCCTGGTGGATCTCTGTGAGCACCACTGAGTGATCTGTGCAGGGTATTAACCAACAGCAGACTTCCAGGATTTCCTGAGGCTGGCAAGGGTTCCTGAACCAGTTACCACTCCTTCTTGCCAGTCTAACAGG
Trigger_668	0.65632	0.65553	0.999644	952	0.092672	GGCCGGGACCTGACAGACTACCTCATGAAGATCCTGACTGAACGGGGCTACAGCTTTACCACCACTGCTGAGAGGGAAATTGTTCGTGACATAAAGGAGAAGCTGTGCTATGTTGCCCTGGATTTTGAGCAAGAAATGGCTACTGCTGCATCATCTTCCTCCTTGGAGAAGAGTTACGAGCTGCCCGACGGGCAGGTGATCACCATTGGCAATGAGCGGTTCCGGTGTCCGGAGGCA
Trigger_57	0.65745	0.65676	0.999644	953	-0.13168	CTCCGCCGCCGGCTTACACTGCGCTTCTTGCCGCTCCTCCGTCGCCGCCGCGTCCTTCGCCGATCGCAATGGAAGAAGAAATCGCCGCACTCGTCATTGACAATGGCTCCGGCATGTGCAAAGCCGGCTTTGCTGGCGACGACGCCCCCAGGGCCGTGTTCCCTTCCATCGTAGGGCGCCCCCGACACCAGGGCGTCATGGTGGGCATGGGCCAGAAAGACTCATACGTGGGTGACG
Trigger_764	0.65897	0.65819	0.999644	954	-0.11992	GAGAAGCTGTGCTATGTTGCCCTGGATTTTGAGCAAGAAATGGCTACTGCTGCATCATCTTCCTCCTTGGAGAAGAGTTACGAGCTGCCCGACGGGCAGGTGATCACCATTGGCAATGAGCGGTTCCGGTGTCCGGAGGCACTCTTCCAGCCTTCCTTCCTGGGCATGGAGTCCTGTGGTATCCATGAGACCACTTTCAACTCCATCATGAAGTGTGATGTGGATATCCGCAAAGAC
Trigger_368	0.65934	0.6586	0.999644	955	0.015146	ATGGAGAAGATCTGGCACCACACCTTCTACAATGAGCTGCGTGTGGCTCCTGAGGAGCACCCGGTGCTTCTGACCGAGGCCCCCCTGAACCCCAAAGCTAACAGAGAGAAGATGACGCAGATAATGTTTGAAACCTTCAATACCCCAGCCATGTACGTGGCCATTCAGGCGGTGCTGTCCTTGTATGCATCTGGGCGCACCACTGGCATTGTCATGGACTCTGGTGACGGGGTCACA
Trigger_505	0.66048	0.65971	0.999644	956	-0.19157	CAATACCCCAGCCATGTACGTGGCCATTCAGGCGGTGCTGTCCTTGTATGCATCTGGGCGCACCACTGGCATTGTCATGGACTCTGGTGACGGGGTCACACACACAGTGCCCATCTATGAGGGCTACGCCCTTCCCCACGCCATCTTGCGTCTGGACCTGGCTGGCCGGGACCTGACAGACTACCTCATGAAGATCCTGACTGAACGGGGCTACAGCTTTACCACCACTGCTGAGAG
Trigger_1698	0.66085	0.66013	0.999644	957	-0.0046449	GTGGGAAAGTCCGAGCCTTAGGACCCAGTTTCAGTTCTGGTTTCTTCCCTCCTGACCACCATCGGTTGTTAGTTGCCTTGAGTTGGGAACGTTTGCATCGACACCTGTAAATGTATTCATTCTTTAATTTATGTAAGGTTTTTTGTACTCAATTCTTTAAGAAATGACAAATTTTGGTTTTCTACTGTTCAATGAGAACATTAGGCCCCAGCAACACGTCATTGTGTAAAGAAATAA
Trigger_1291	0.66161	0.66101	0.999644	958	-0.29405	GATATTGAAGTATCAATTTGCCCTGGCAAATGTACACACCTCATGCTAGCCTCATGAAACTGGAATAAGCCTTTGAAAAGAAATTTGTCCTTGAAGCTTGTATCTGATATCAGCACTGGATCGTAGAACTTGTTGCTGATTTTTGACCTTGTATTCAAGTTAACTGCTCCCTTGGTATATGTTTAATACCCTGTGCATATCTTGATTTAGTCCTTAGTTCATGTGGCTCGGTCACTT
Trigger_828	0.66236	0.66178	0.999644	959	-0.027415	CCTTGGAGAAGAGTTACGAGCTGCCCGACGGGCAGGTGATCACCATTGGCAATGAGCGGTTCCGGTGTCCGGAGGCACTCTTCCAGCCTTCCTTCCTGGGCATGGAGTCCTGTGGTATCCATGAGACCACTTTCAACTCCATCATGAAGTGTGATGTGGATATCCGCAAAGACCTGTATGCCAATACAGTGCTGTCTGGTGGTACCACCATGTACCCAGGCATTGCTGACAGGATGC
Trigger_1266	0.66274	0.66213	0.999644	960	-0.083745	GTGCCAGGCATCTGCTGCATGAGCTGATATTGAAGTATCAATTTGCCCTGGCAAATGTACACACCTCATGCTAGCCTCATGAAACTGGAATAAGCCTTTGAAAAGAAATTTGTCCTTGAAGCTTGTATCTGATATCAGCACTGGATCGTAGAACTTGTTGCTGATTTTTGACCTTGTATTCAAGTTAACTGCTCCCTTGGTATATGTTTAATACCCTGTGCATATCTTGATTTAGTC
Trigger_695	0.66311	0.66243	0.999644	961	0.069414	AAGATCCTGACTGAACGGGGCTACAGCTTTACCACCACTGCTGAGAGGGAAATTGTTCGTGACATAAAGGAGAAGCTGTGCTATGTTGCCCTGGATTTTGAGCAAGAAATGGCTACTGCTGCATCATCTTCCTCCTTGGAGAAGAGTTACGAGCTGCCCGACGGGCAGGTGATCACCATTGGCAATGAGCGGTTCCGGTGTCCGGAGGCACTCTTCCAGCCTTCCTTCCTGGGCATG
Trigger_1515	0.66386	0.66321	0.999644	962	0.022169	GGCTCGGTCACTTGGGGGCTGGGGAGAGCACGCTGTAGATGAGAAAGCCCCAGCCTGGTGGATCTCTGTGAGCACCACTGAGTGATCTGTGCAGGGTATTAACCAACAGCAGACTTCCAGGATTTCCTGAGGCTGGCAAGGGTTCCTGAACCAGTTACCACTCCTTCTTGCCAGTCTAACAGGGTGGGAAAGTCCGAGCCTTAGGACCCAGTTTCAGTTCTGGTTTCTTCCCTCCTG
Trigger_1060	0.66461	0.66395	0.999644	963	-0.21928	GATGCAGAAGGAGATCACAGCCCTAGCACCTAGCACGATGAAGATTAAGATCATTGCTCCCCCTGAGCGCAAGTACTCAGTCTGGATCGGTGGCTCCATTCTGGCCTCACTGTCCACCTTCCAGCAGATGTGGATCAGCAAGCAGGAGTATGATGAGTCAGGCCCCTCCATCGTCCACCGCAAATGCTTCTAGATGGACTGAGCAGGTGCCAGGCATCTGCTGCATGAGCTGATATT
Trigger_1067	0.66499	0.66434	0.999644	964	-0.16124	AAGGAGATCACAGCCCTAGCACCTAGCACGATGAAGATTAAGATCATTGCTCCCCCTGAGCGCAAGTACTCAGTCTGGATCGGTGGCTCCATTCTGGCCTCACTGTCCACCTTCCAGCAGATGTGGATCAGCAAGCAGGAGTATGATGAGTCAGGCCCCTCCATCGTCCACCGCAAATGCTTCTAGATGGACTGAGCAGGTGCCAGGCATCTGCTGCATGAGCTGATATTGAAGTAT
Trigger_1094	0.66536	0.66468	0.999644	965	-0.23543	ACGATGAAGATTAAGATCATTGCTCCCCCTGAGCGCAAGTACTCAGTCTGGATCGGTGGCTCCATTCTGGCCTCACTGTCCACCTTCCAGCAGATGTGGATCAGCAAGCAGGAGTATGATGAGTCAGGCCCCTCCATCGTCCACCGCAAATGCTTCTAGATGGACTGAGCAGGTGCCAGGCATCTGCTGCATGAGCTGATATTGAAGTATCAATTTGCCCTGGCAAATGTACACACC
Trigger_1347	0.66648	0.66566	0.999644	966	-0.35951	AAACTGGAATAAGCCTTTGAAAAGAAATTTGTCCTTGAAGCTTGTATCTGATATCAGCACTGGATCGTAGAACTTGTTGCTGATTTTTGACCTTGTATTCAAGTTAACTGCTCCCTTGGTATATGTTTAATACCCTGTGCATATCTTGATTTAGTCCTTAGTTCATGTGGCTCGGTCACTTGGGGGCTGGGGAGAGCACGCTGTAGATGAGAAAGCCCCAGCCTGGTGGATCTCTGT
Trigger_128	0.66686	0.66607	0.999644	967	-0.10256	GAAGAAGAAATCGCCGCACTCGTCATTGACAATGGCTCCGGCATGTGCAAAGCCGGCTTTGCTGGCGACGACGCCCCCAGGGCCGTGTTCCCTTCCATCGTAGGGCGCCCCCGACACCAGGGCGTCATGGTGGGCATGGGCCAGAAAGACTCATACGTGGGTGACGAGGCCCAGAGCAAGAGGGGTATCCTGACCCTGAAGTACCCTATCGAACACGGCATTGTCACTAACTGGGAC
Trigger_1629	0.6676	0.66675	0.999644	968	-0.2168	TTCCAGGATTTCCTGAGGCTGGCAAGGGTTCCTGAACCAGTTACCACTCCTTCTTGCCAGTCTAACAGGGTGGGAAAGTCCGAGCCTTAGGACCCAGTTTCAGTTCTGGTTTCTTCCCTCCTGACCACCATCGGTTGTTAGTTGCCTTGAGTTGGGAACGTTTGCATCGACACCTGTAAATGTATTCATTCTTTAATTTATGTAAGGTTTTTTGTACTCAATTCTTTAAGAAATGAC
Trigger_77	0.66798	0.66709	0.999644	969	-0.30394	GCGCTTCTTGCCGCTCCTCCGTCGCCGCCGCGTCCTTCGCCGATCGCAATGGAAGAAGAAATCGCCGCACTCGTCATTGACAATGGCTCCGGCATGTGCAAAGCCGGCTTTGCTGGCGACGACGCCCCCAGGGCCGTGTTCCCTTCCATCGTAGGGCGCCCCCGACACCAGGGCGTCATGGTGGGCATGGGCCAGAAAGACTCATACGTGGGTGACGAGGCCCAGAGCAAGAGGGGT
Trigger_816	0.66872	0.6679	0.999644	970	-0.098747	CATCATCTTCCTCCTTGGAGAAGAGTTACGAGCTGCCCGACGGGCAGGTGATCACCATTGGCAATGAGCGGTTCCGGTGTCCGGAGGCACTCTTCCAGCCTTCCTTCCTGGGCATGGAGTCCTGTGGTATCCATGAGACCACTTTCAACTCCATCATGAAGTGTGATGTGGATATCCGCAAAGACCTGTATGCCAATACAGTGCTGTCTGGTGGTACCACCATGTACCCAGGCATTG
Trigger_1409	0.6691	0.66827	0.999644	971	0.078032	GATCGTAGAACTTGTTGCTGATTTTTGACCTTGTATTCAAGTTAACTGCTCCCTTGGTATATGTTTAATACCCTGTGCATATCTTGATTTAGTCCTTAGTTCATGTGGCTCGGTCACTTGGGGGCTGGGGAGAGCACGCTGTAGATGAGAAAGCCCCAGCCTGGTGGATCTCTGTGAGCACCACTGAGTGATCTGTGCAGGGTATTAACCAACAGCAGACTTCCAGGATTTCCTGAG
Trigger_1676	0.66947	0.66869	0.999644	972	-0.10018	TCCTTCTTGCCAGTCTAACAGGGTGGGAAAGTCCGAGCCTTAGGACCCAGTTTCAGTTCTGGTTTCTTCCCTCCTGACCACCATCGGTTGTTAGTTGCCTTGAGTTGGGAACGTTTGCATCGACACCTGTAAATGTATTCATTCTTTAATTTATGTAAGGTTTTTTGTACTCAATTCTTTAAGAAATGACAAATTTTGGTTTTCTACTGTTCAATGAGAACATTAGGCCCCAGCAAC
Trigger_1568	0.67021	0.66935	0.999644	973	0.025512	CCTGGTGGATCTCTGTGAGCACCACTGAGTGATCTGTGCAGGGTATTAACCAACAGCAGACTTCCAGGATTTCCTGAGGCTGGCAAGGGTTCCTGAACCAGTTACCACTCCTTCTTGCCAGTCTAACAGGGTGGGAAAGTCCGAGCCTTAGGACCCAGTTTCAGTTCTGGTTTCTTCCCTCCTGACCACCATCGGTTGTTAGTTGCCTTGAGTTGGGAACGTTTGCATCGACACCTG
Trigger_6	0.67095	0.67014	0.999644	974	-0.064177	CGGCCCGCTCCCGCTTAAATAGCGGCGGGGGAGGCCGCGGTCGGTCTCACACTCCGCCGCCGGCTTACACTGCGCTTCTTGCCGCTCCTCCGTCGCCGCCGCGTCCTTCGCCGATCGCAATGGAAGAAGAAATCGCCGCACTCGTCATTGACAATGGCTCCGGCATGTGCAAAGCCGGCTTTGCTGGCGACGACGCCCCCAGGGCCGTGTTCCCTTCCATCGTAGGGCGCCCCCGAC
Trigger_1172	0.67133	0.67049	0.999644	975	-0.16764	TCCACCTTCCAGCAGATGTGGATCAGCAAGCAGGAGTATGATGAGTCAGGCCCCTCCATCGTCCACCGCAAATGCTTCTAGATGGACTGAGCAGGTGCCAGGCATCTGCTGCATGAGCTGATATTGAAGTATCAATTTGCCCTGGCAAATGTACACACCTCATGCTAGCCTCATGAAACTGGAATAAGCCTTTGAAAAGAAATTTGTCCTTGAAGCTTGTATCTGATATCAGCACTG
Trigger_1365	0.6717	0.6709	0.999644	976	0.082274	GAAAAGAAATTTGTCCTTGAAGCTTGTATCTGATATCAGCACTGGATCGTAGAACTTGTTGCTGATTTTTGACCTTGTATTCAAGTTAACTGCTCCCTTGGTATATGTTTAATACCCTGTGCATATCTTGATTTAGTCCTTAGTTCATGTGGCTCGGTCACTTGGGGGCTGGGGAGAGCACGCTGTAGATGAGAAAGCCCCAGCCTGGTGGATCTCTGTGAGCACCACTGAGTGATC
Trigger_638	0.67244	0.67162	0.999644	977	-0.26874	CCCCACGCCATCTTGCGTCTGGACCTGGCTGGCCGGGACCTGACAGACTACCTCATGAAGATCCTGACTGAACGGGGCTACAGCTTTACCACCACTGCTGAGAGGGAAATTGTTCGTGACATAAAGGAGAAGCTGTGCTATGTTGCCCTGGATTTTGAGCAAGAAATGGCTACTGCTGCATCATCTTCCTCCTTGGAGAAGAGTTACGAGCTGCCCGACGGGCAGGTGATCACCATT
Trigger_1445	0.67281	0.672	0.999644	978	-0.037154	TCAAGTTAACTGCTCCCTTGGTATATGTTTAATACCCTGTGCATATCTTGATTTAGTCCTTAGTTCATGTGGCTCGGTCACTTGGGGGCTGGGGAGAGCACGCTGTAGATGAGAAAGCCCCAGCCTGGTGGATCTCTGTGAGCACCACTGAGTGATCTGTGCAGGGTATTAACCAACAGCAGACTTCCAGGATTTCCTGAGGCTGGCAAGGGTTCCTGAACCAGTTACCACTCCTTC
Trigger_1308	0.67355	0.67272	0.999644	979	0.044111	TTGCCCTGGCAAATGTACACACCTCATGCTAGCCTCATGAAACTGGAATAAGCCTTTGAAAAGAAATTTGTCCTTGAAGCTTGTATCTGATATCAGCACTGGATCGTAGAACTTGTTGCTGATTTTTGACCTTGTATTCAAGTTAACTGCTCCCTTGGTATATGTTTAATACCCTGTGCATATCTTGATTTAGTCCTTAGTTCATGTGGCTCGGTCACTTGGGGGCTGGGGAGAGCA
Trigger_175	0.67429	0.67348	0.999644	980	-0.092094	CAAAGCCGGCTTTGCTGGCGACGACGCCCCCAGGGCCGTGTTCCCTTCCATCGTAGGGCGCCCCCGACACCAGGGCGTCATGGTGGGCATGGGCCAGAAAGACTCATACGTGGGTGACGAGGCCCAGAGCAAGAGGGGTATCCTGACCCTGAAGTACCCTATCGAACACGGCATTGTCACTAACTGGGACGACATGGAGAAGATCTGGCACCACACCTTCTACAATGAGCTGCGTGT
Trigger_863	0.6754	0.6747	0.999644	981	-0.32566	GTGATCACCATTGGCAATGAGCGGTTCCGGTGTCCGGAGGCACTCTTCCAGCCTTCCTTCCTGGGCATGGAGTCCTGTGGTATCCATGAGACCACTTTCAACTCCATCATGAAGTGTGATGTGGATATCCGCAAAGACCTGTATGCCAATACAGTGCTGTCTGGTGGTACCACCATGTACCCAGGCATTGCTGACAGGATGCAGAAGGAGATCACAGCCCTAGCACCTAGCACGATG
Trigger_47	0.67576	0.67504	0.999644	982	0.0027405	CGGTCTCACACTCCGCCGCCGGCTTACACTGCGCTTCTTGCCGCTCCTCCGTCGCCGCCGCGTCCTTCGCCGATCGCAATGGAAGAAGAAATCGCCGCACTCGTCATTGACAATGGCTCCGGCATGTGCAAAGCCGGCTTTGCTGGCGACGACGCCCCCAGGGCCGTGTTCCCTTCCATCGTAGGGCGCCCCCGACACCAGGGCGTCATGGTGGGCATGGGCCAGAAAGACTCATAC
Trigger_248	0.67668	0.67583	0.999644	983	-0.13544	GGCGTCATGGTGGGCATGGGCCAGAAAGACTCATACGTGGGTGACGAGGCCCAGAGCAAGAGGGGTATCCTGACCCTGAAGTACCCTATCGAACACGGCATTGTCACTAACTGGGACGACATGGAGAAGATCTGGCACCACACCTTCTACAATGAGCTGCGTGTGGCTCCTGAGGAGCACCCGGTGCTTCTGACCGAGGCCCCCCTGAACCCCAAAGCTAACAGAGAGAAGATGACG
Trigger_208	0.67724	0.67638	0.999644	984	-0.61261	GGCCGTGTTCCCTTCCATCGTAGGGCGCCCCCGACACCAGGGCGTCATGGTGGGCATGGGCCAGAAAGACTCATACGTGGGTGACGAGGCCCAGAGCAAGAGGGGTATCCTGACCCTGAAGTACCCTATCGAACACGGCATTGTCACTAACTGGGACGACATGGAGAAGATCTGGCACCACACCTTCTACAATGAGCTGCGTGTGGCTCCTGAGGAGCACCCGGTGCTTCTGACCGA
Trigger_1304	0.6776	0.6768	0.999644	985	-0.017136	CAATTTGCCCTGGCAAATGTACACACCTCATGCTAGCCTCATGAAACTGGAATAAGCCTTTGAAAAGAAATTTGTCCTTGAAGCTTGTATCTGATATCAGCACTGGATCGTAGAACTTGTTGCTGATTTTTGACCTTGTATTCAAGTTAACTGCTCCCTTGGTATATGTTTAATACCCTGTGCATATCTTGATTTAGTCCTTAGTTCATGTGGCTCGGTCACTTGGGGGCTGGGGAG
Trigger_379	0.67797	0.67724	0.999644	986	0.051729	CTGGCACCACACCTTCTACAATGAGCTGCGTGTGGCTCCTGAGGAGCACCCGGTGCTTCTGACCGAGGCCCCCCTGAACCCCAAAGCTAACAGAGAGAAGATGACGCAGATAATGTTTGAAACCTTCAATACCCCAGCCATGTACGTGGCCATTCAGGCGGTGCTGTCCTTGTATGCATCTGGGCGCACCACTGGCATTGTCATGGACTCTGGTGACGGGGTCACACACACAGTGCC
Trigger_1001	0.67834	0.67755	0.999644	987	-0.16249	CTGTATGCCAATACAGTGCTGTCTGGTGGTACCACCATGTACCCAGGCATTGCTGACAGGATGCAGAAGGAGATCACAGCCCTAGCACCTAGCACGATGAAGATTAAGATCATTGCTCCCCCTGAGCGCAAGTACTCAGTCTGGATCGGTGGCTCCATTCTGGCCTCACTGTCCACCTTCCAGCAGATGTGGATCAGCAAGCAGGAGTATGATGAGTCAGGCCCCTCCATCGTCCAC
Trigger_1190	0.67926	0.67846	0.999644	988	0.008255	TGGATCAGCAAGCAGGAGTATGATGAGTCAGGCCCCTCCATCGTCCACCGCAAATGCTTCTAGATGGACTGAGCAGGTGCCAGGCATCTGCTGCATGAGCTGATATTGAAGTATCAATTTGCCCTGGCAAATGTACACACCTCATGCTAGCCTCATGAAACTGGAATAAGCCTTTGAAAAGAAATTTGTCCTTGAAGCTTGTATCTGATATCAGCACTGGATCGTAGAACTTGTTGC
Trigger_874	0.67926	0.67846	0.999644	989	0.030856	TGGCAATGAGCGGTTCCGGTGTCCGGAGGCACTCTTCCAGCCTTCCTTCCTGGGCATGGAGTCCTGTGGTATCCATGAGACCACTTTCAACTCCATCATGAAGTGTGATGTGGATATCCGCAAAGACCTGTATGCCAATACAGTGCTGTCTGGTGGTACCACCATGTACCCAGGCATTGCTGACAGGATGCAGAAGGAGATCACAGCCCTAGCACCTAGCACGATGAAGATTAAGAT
Trigger_421	0.67926	0.67846	0.999644	990	-0.081815	GGAGCACCCGGTGCTTCTGACCGAGGCCCCCCTGAACCCCAAAGCTAACAGAGAGAAGATGACGCAGATAATGTTTGAAACCTTCAATACCCCAGCCATGTACGTGGCCATTCAGGCGGTGCTGTCCTTGTATGCATCTGGGCGCACCACTGGCATTGTCATGGACTCTGGTGACGGGGTCACACACACAGTGCCCATCTATGAGGGCTACGCCCTTCCCCACGCCATCTTGCGTCT
Trigger_970	0.68017	0.67928	0.999644	991	-0.18037	CATGAAGTGTGATGTGGATATCCGCAAAGACCTGTATGCCAATACAGTGCTGTCTGGTGGTACCACCATGTACCCAGGCATTGCTGACAGGATGCAGAAGGAGATCACAGCCCTAGCACCTAGCACGATGAAGATTAAGATCATTGCTCCCCCTGAGCGCAAGTACTCAGTCTGGATCGGTGGCTCCATTCTGGCCTCACTGTCCACCTTCCAGCAGATGTGGATCAGCAAGCAGGA
Trigger_360	0.6809	0.68017	0.999644	992	-0.43028	GGGACGACATGGAGAAGATCTGGCACCACACCTTCTACAATGAGCTGCGTGTGGCTCCTGAGGAGCACCCGGTGCTTCTGACCGAGGCCCCCCTGAACCCCAAAGCTAACAGAGAGAAGATGACGCAGATAATGTTTGAAACCTTCAATACCCCAGCCATGTACGTGGCCATTCAGGCGGTGCTGTCCTTGTATGCATCTGGGCGCACCACTGGCATTGTCATGGACTCTGGTGACG
Trigger_469	0.68127	0.6805	0.999644	993	-0.00048312	CAGAGAGAAGATGACGCAGATAATGTTTGAAACCTTCAATACCCCAGCCATGTACGTGGCCATTCAGGCGGTGCTGTCCTTGTATGCATCTGGGCGCACCACTGGCATTGTCATGGACTCTGGTGACGGGGTCACACACACAGTGCCCATCTATGAGGGCTACGCCCTTCCCCACGCCATCTTGCGTCTGGACCTGGCTGGCCGGGACCTGACAGACTACCTCATGAAGATCCTGAC
Trigger_978	0.68218	0.68143	0.999644	994	-0.7505	GTGATGTGGATATCCGCAAAGACCTGTATGCCAATACAGTGCTGTCTGGTGGTACCACCATGTACCCAGGCATTGCTGACAGGATGCAGAAGGAGATCACAGCCCTAGCACCTAGCACGATGAAGATTAAGATCATTGCTCCCCCTGAGCGCAAGTACTCAGTCTGGATCGGTGGCTCCATTCTGGCCTCACTGTCCACCTTCCAGCAGATGTGGATCAGCAAGCAGGAGTATGATG
Trigger_1517	0.68364	0.68284	0.999644	995	-0.15293	CTCGGTCACTTGGGGGCTGGGGAGAGCACGCTGTAGATGAGAAAGCCCCAGCCTGGTGGATCTCTGTGAGCACCACTGAGTGATCTGTGCAGGGTATTAACCAACAGCAGACTTCCAGGATTTCCTGAGGCTGGCAAGGGTTCCTGAACCAGTTACCACTCCTTCTTGCCAGTCTAACAGGGTGGGAAAGTCCGAGCCTTAGGACCCAGTTTCAGTTCTGGTTTCTTCCCTCCTGAC
Trigger_314	0.68364	0.68284	0.999644	996	-0.12184	ATCCTGACCCTGAAGTACCCTATCGAACACGGCATTGTCACTAACTGGGACGACATGGAGAAGATCTGGCACCACACCTTCTACAATGAGCTGCGTGTGGCTCCTGAGGAGCACCCGGTGCTTCTGACCGAGGCCCCCCTGAACCCCAAAGCTAACAGAGAGAAGATGACGCAGATAATGTTTGAAACCTTCAATACCCCAGCCATGTACGTGGCCATTCAGGCGGTGCTGTCCTTG
Random_1721	0.68455	0.68377	0.999644	997	-0.034657	TCGTGGTCCTTAGACTTGGCACACTTACACCTGCAGCGCGCGCATGTGGAATTAGAGGCCAAGTTCGATCCCTACACCGACGTACGATGCAACTGTGTGGATGTGACGAGCTTCATTTATACGCTTCGCGCGCCGGACCGGCCTCCGCAAGAAGGCCGCTGTGCACAAGCAAATGACAATTAACCACCGTGTATTCGTTATAGCATCAGGCAGTTTAAGTCGGGACAATAGGGGCCG
Trigger_95	0.68491	0.68419	0.999644	998	-0.17948	CCGTCGCCGCCGCGTCCTTCGCCGATCGCAATGGAAGAAGAAATCGCCGCACTCGTCATTGACAATGGCTCCGGCATGTGCAAAGCCGGCTTTGCTGGCGACGACGCCCCCAGGGCCGTGTTCCCTTCCATCGTAGGGCGCCCCCGACACCAGGGCGTCATGGTGGGCATGGGCCAGAAAGACTCATACGTGGGTGACGAGGCCCAGAGCAAGAGGGGTATCCTGACCCTGAAGTAC
Trigger_49	0.68564	0.68499	0.999644	999	0.0039171	GTCTCACACTCCGCCGCCGGCTTACACTGCGCTTCTTGCCGCTCCTCCGTCGCCGCCGCGTCCTTCGCCGATCGCAATGGAAGAAGAAATCGCCGCACTCGTCATTGACAATGGCTCCGGCATGTGCAAAGCCGGCTTTGCTGGCGACGACGCCCCCAGGGCCGTGTTCCCTTCCATCGTAGGGCGCCCCCGACACCAGGGCGTCATGGTGGGCATGGGCCAGAAAGACTCATACGT
Trigger_498	0.686	0.68529	0.999644	1000	-0.12583	AAACCTTCAATACCCCAGCCATGTACGTGGCCATTCAGGCGGTGCTGTCCTTGTATGCATCTGGGCGCACCACTGGCATTGTCATGGACTCTGGTGACGGGGTCACACACACAGTGCCCATCTATGAGGGCTACGCCCTTCCCCACGCCATCTTGCGTCTGGACCTGGCTGGCCGGGACCTGACAGACTACCTCATGAAGATCCTGACTGAACGGGGCTACAGCTTTACCACCACTG
Trigger_1585	0.68673	0.68588	0.999644	1001	-0.22512	AGCACCACTGAGTGATCTGTGCAGGGTATTAACCAACAGCAGACTTCCAGGATTTCCTGAGGCTGGCAAGGGTTCCTGAACCAGTTACCACTCCTTCTTGCCAGTCTAACAGGGTGGGAAAGTCCGAGCCTTAGGACCCAGTTTCAGTTCTGGTTTCTTCCCTCCTGACCACCATCGGTTGTTAGTTGCCTTGAGTTGGGAACGTTTGCATCGACACCTGTAAATGTATTCATTCTT
Trigger_1221	0.68745	0.6866	0.999644	1002	-0.026063	GCCCCTCCATCGTCCACCGCAAATGCTTCTAGATGGACTGAGCAGGTGCCAGGCATCTGCTGCATGAGCTGATATTGAAGTATCAATTTGCCCTGGCAAATGTACACACCTCATGCTAGCCTCATGAAACTGGAATAAGCCTTTGAAAAGAAATTTGTCCTTGAAGCTTGTATCTGATATCAGCACTGGATCGTAGAACTTGTTGCTGATTTTTGACCTTGTATTCAAGTTAACTGC
Trigger_745	0.68799	0.68722	0.999644	1003	-0.046855	AATTGTTCGTGACATAAAGGAGAAGCTGTGCTATGTTGCCCTGGATTTTGAGCAAGAAATGGCTACTGCTGCATCATCTTCCTCCTTGGAGAAGAGTTACGAGCTGCCCGACGGGCAGGTGATCACCATTGGCAATGAGCGGTTCCGGTGTCCGGAGGCACTCTTCCAGCCTTCCTTCCTGGGCATGGAGTCCTGTGGTATCCATGAGACCACTTTCAACTCCATCATGAAGTGTGA
Trigger_1140	0.68853	0.68772	0.999644	1004	-0.62919	TCTGGATCGGTGGCTCCATTCTGGCCTCACTGTCCACCTTCCAGCAGATGTGGATCAGCAAGCAGGAGTATGATGAGTCAGGCCCCTCCATCGTCCACCGCAAATGCTTCTAGATGGACTGAGCAGGTGCCAGGCATCTGCTGCATGAGCTGATATTGAAGTATCAATTTGCCCTGGCAAATGTACACACCTCATGCTAGCCTCATGAAACTGGAATAAGCCTTTGAAAAGAAATTT
Trigger_36	0.68962	0.68896	0.999644	1005	0.078319	GAGGCCGCGGTCGGTCTCACACTCCGCCGCCGGCTTACACTGCGCTTCTTGCCGCTCCTCCGTCGCCGCCGCGTCCTTCGCCGATCGCAATGGAAGAAGAAATCGCCGCACTCGTCATTGACAATGGCTCCGGCATGTGCAAAGCCGGCTTTGCTGGCGACGACGCCCCCAGGGCCGTGTTCCCTTCCATCGTAGGGCGCCCCCGACACCAGGGCGTCATGGTGGGCATGGGCCAGA
Trigger_1120	0.69178	0.69113	0.999644	1006	0.04938	CCCTGAGCGCAAGTACTCAGTCTGGATCGGTGGCTCCATTCTGGCCTCACTGTCCACCTTCCAGCAGATGTGGATCAGCAAGCAGGAGTATGATGAGTCAGGCCCCTCCATCGTCCACCGCAAATGCTTCTAGATGGACTGAGCAGGTGCCAGGCATCTGCTGCATGAGCTGATATTGAAGTATCAATTTGCCCTGGCAAATGTACACACCTCATGCTAGCCTCATGAAACTGGAAT
Trigger_1349	0.69214	0.69144	0.999644	1007	-0.049351	ACTGGAATAAGCCTTTGAAAAGAAATTTGTCCTTGAAGCTTGTATCTGATATCAGCACTGGATCGTAGAACTTGTTGCTGATTTTTGACCTTGTATTCAAGTTAACTGCTCCCTTGGTATATGTTTAATACCCTGTGCATATCTTGATTTAGTCCTTAGTTCATGTGGCTCGGTCACTTGGGGGCTGGGGAGAGCACGCTGTAGATGAGAAAGCCCCAGCCTGGTGGATCTCTGTGA
Trigger_34	0.6925	0.69182	0.999644	1008	-0.1902	GGGAGGCCGCGGTCGGTCTCACACTCCGCCGCCGGCTTACACTGCGCTTCTTGCCGCTCCTCCGTCGCCGCCGCGTCCTTCGCCGATCGCAATGGAAGAAGAAATCGCCGCACTCGTCATTGACAATGGCTCCGGCATGTGCAAAGCCGGCTTTGCTGGCGACGACGCCCCCAGGGCCGTGTTCCCTTCCATCGTAGGGCGCCCCCGACACCAGGGCGTCATGGTGGGCATGGGCCA
Trigger_373	0.69285	0.69218	0.999644	1009	-0.26923	GAAGATCTGGCACCACACCTTCTACAATGAGCTGCGTGTGGCTCCTGAGGAGCACCCGGTGCTTCTGACCGAGGCCCCCCTGAACCCCAAAGCTAACAGAGAGAAGATGACGCAGATAATGTTTGAAACCTTCAATACCCCAGCCATGTACGTGGCCATTCAGGCGGTGCTGTCCTTGTATGCATCTGGGCGCACCACTGGCATTGTCATGGACTCTGGTGACGGGGTCACACACAC
Trigger_278	0.69357	0.69294	0.999644	1010	0.032647	TCATACGTGGGTGACGAGGCCCAGAGCAAGAGGGGTATCCTGACCCTGAAGTACCCTATCGAACACGGCATTGTCACTAACTGGGACGACATGGAGAAGATCTGGCACCACACCTTCTACAATGAGCTGCGTGTGGCTCCTGAGGAGCACCCGGTGCTTCTGACCGAGGCCCCCCTGAACCCCAAAGCTAACAGAGAGAAGATGACGCAGATAATGTTTGAAACCTTCAATACCCCA
Trigger_1449	0.69411	0.69341	0.999644	1011	-0.30838	GTTAACTGCTCCCTTGGTATATGTTTAATACCCTGTGCATATCTTGATTTAGTCCTTAGTTCATGTGGCTCGGTCACTTGGGGGCTGGGGAGAGCACGCTGTAGATGAGAAAGCCCCAGCCTGGTGGATCTCTGTGAGCACCACTGAGTGATCTGTGCAGGGTATTAACCAACAGCAGACTTCCAGGATTTCCTGAGGCTGGCAAGGGTTCCTGAACCAGTTACCACTCCTTCTTGC
Trigger_803	0.69411	0.69341	0.999644	1012	-0.082575	ATGGCTACTGCTGCATCATCTTCCTCCTTGGAGAAGAGTTACGAGCTGCCCGACGGGCAGGTGATCACCATTGGCAATGAGCGGTTCCGGTGTCCGGAGGCACTCTTCCAGCCTTCCTTCCTGGGCATGGAGTCCTGTGGTATCCATGAGACCACTTTCAACTCCATCATGAAGTGTGATGTGGATATCCGCAAAGACCTGTATGCCAATACAGTGCTGTCTGGTGGTACCACCATG
Trigger_533	0.69572	0.69505	0.999644	1013	-0.13272	CAGGCGGTGCTGTCCTTGTATGCATCTGGGCGCACCACTGGCATTGTCATGGACTCTGGTGACGGGGTCACACACACAGTGCCCATCTATGAGGGCTACGCCCTTCCCCACGCCATCTTGCGTCTGGACCTGGCTGGCCGGGACCTGACAGACTACCTCATGAAGATCCTGACTGAACGGGGCTACAGCTTTACCACCACTGCTGAGAGGGAAATTGTTCGTGACATAAAGGAGAAG
Trigger_85	0.69679	0.69618	0.999644	1014	-0.22743	TGCCGCTCCTCCGTCGCCGCCGCGTCCTTCGCCGATCGCAATGGAAGAAGAAATCGCCGCACTCGTCATTGACAATGGCTCCGGCATGTGCAAAGCCGGCTTTGCTGGCGACGACGCCCCCAGGGCCGTGTTCCCTTCCATCGTAGGGCGCCCCCGACACCAGGGCGTCATGGTGGGCATGGGCCAGAAAGACTCATACGTGGGTGACGAGGCCCAGAGCAAGAGGGGTATCCTGAC
Trigger_880	0.6975	0.6969	0.999644	1015	-0.33265	TGAGCGGTTCCGGTGTCCGGAGGCACTCTTCCAGCCTTCCTTCCTGGGCATGGAGTCCTGTGGTATCCATGAGACCACTTTCAACTCCATCATGAAGTGTGATGTGGATATCCGCAAAGACCTGTATGCCAATACAGTGCTGTCTGGTGGTACCACCATGTACCCAGGCATTGCTGACAGGATGCAGAAGGAGATCACAGCCCTAGCACCTAGCACGATGAAGATTAAGATCATTGC
Trigger_1111	0.69786	0.69722	0.999644	1016	-0.19852	CATTGCTCCCCCTGAGCGCAAGTACTCAGTCTGGATCGGTGGCTCCATTCTGGCCTCACTGTCCACCTTCCAGCAGATGTGGATCAGCAAGCAGGAGTATGATGAGTCAGGCCCCTCCATCGTCCACCGCAAATGCTTCTAGATGGACTGAGCAGGTGCCAGGCATCTGCTGCATGAGCTGATATTGAAGTATCAATTTGCCCTGGCAAATGTACACACCTCATGCTAGCCTCATGA
Trigger_1282	0.69857	0.69796	0.999644	1017	-0.11325	GCATGAGCTGATATTGAAGTATCAATTTGCCCTGGCAAATGTACACACCTCATGCTAGCCTCATGAAACTGGAATAAGCCTTTGAAAAGAAATTTGTCCTTGAAGCTTGTATCTGATATCAGCACTGGATCGTAGAACTTGTTGCTGATTTTTGACCTTGTATTCAAGTTAACTGCTCCCTTGGTATATGTTTAATACCCTGTGCATATCTTGATTTAGTCCTTAGTTCATGTGGCT
Trigger_1644	0.7007	0.70005	0.999644	1018	-0.58885	AGGCTGGCAAGGGTTCCTGAACCAGTTACCACTCCTTCTTGCCAGTCTAACAGGGTGGGAAAGTCCGAGCCTTAGGACCCAGTTTCAGTTCTGGTTTCTTCCCTCCTGACCACCATCGGTTGTTAGTTGCCTTGAGTTGGGAACGTTTGCATCGACACCTGTAAATGTATTCATTCTTTAATTTATGTAAGGTTTTTTGTACTCAATTCTTTAAGAAATGACAAATTTTGGTTTTCT
Trigger_951	0.7007	0.70005	0.999644	1019	-0.31335	AGACCACTTTCAACTCCATCATGAAGTGTGATGTGGATATCCGCAAAGACCTGTATGCCAATACAGTGCTGTCTGGTGGTACCACCATGTACCCAGGCATTGCTGACAGGATGCAGAAGGAGATCACAGCCCTAGCACCTAGCACGATGAAGATTAAGATCATTGCTCCCCCTGAGCGCAAGTACTCAGTCTGGATCGGTGGCTCCATTCTGGCCTCACTGTCCACCTTCCAGCAGA
Random_1749	0.70246	0.70197	0.999644	1020	-0.051279	CGCATCTTGACCTAACTGACAAACTGCCATGGACGACTAGCCATGCCATTGGCTCTTAGACAGCCCGATACAGTGATGATGAAAGTTCTGCGGGGCATGGCTACGACTTGCTCAGCTACGTGCGAGGGCAGAAACTTTTCCGCATTTGTATGTTCACCTATCTACTACCCATGCCCGGAGATTATGTAGGTTGTGAGATGCGGGAGAGGTTCTCGATCTTCCCGTGAGACGTCGGAT
Trigger_792	0.70282	0.70231	0.999644	1021	-0.017528	TTGAGCAAGAAATGGCTACTGCTGCATCATCTTCCTCCTTGGAGAAGAGTTACGAGCTGCCCGACGGGCAGGTGATCACCATTGGCAATGAGCGGTTCCGGTGTCCGGAGGCACTCTTCCAGCCTTCCTTCCTGGGCATGGAGTCCTGTGGTATCCATGAGACCACTTTCAACTCCATCATGAAGTGTGATGTGGATATCCGCAAAGACCTGTATGCCAATACAGTGCTGTCTGGTG
Random_1751	0.70387	0.70337	0.999644	1022	-0.00038559	ACAAACTGCCATGGACGACTAGCCATGCCATTGGCTCTTAGACAGCCCGATACAGTGATGATGAAAGTTCTGCGGGGCATGGCTACGACTTGCTCAGCTACGTGCGAGGGCAGAAACTTTTCCGCATTTGTATGTTCACCTATCTACTACCCATGCCCGGAGATTATGTAGGTTGTGAGATGCGGGAGAGGTTCTCGATCTTCCCGTGAGACGTCGGATTCTAATCCCTTGATAAAG
Trigger_1162	0.70423	0.7037	0.999644	1023	-0.40602	GGCCTCACTGTCCACCTTCCAGCAGATGTGGATCAGCAAGCAGGAGTATGATGAGTCAGGCCCCTCCATCGTCCACCGCAAATGCTTCTAGATGGACTGAGCAGGTGCCAGGCATCTGCTGCATGAGCTGATATTGAAGTATCAATTTGCCCTGGCAAATGTACACACCTCATGCTAGCCTCATGAAACTGGAATAAGCCTTTGAAAAGAAATTTGTCCTTGAAGCTTGTATCTGAT
Trigger_664	0.70511	0.70453	0.999644	1024	-0.028012	GGCTGGCCGGGACCTGACAGACTACCTCATGAAGATCCTGACTGAACGGGGCTACAGCTTTACCACCACTGCTGAGAGGGAAATTGTTCGTGACATAAAGGAGAAGCTGTGCTATGTTGCCCTGGATTTTGAGCAAGAAATGGCTACTGCTGCATCATCTTCCTCCTTGGAGAAGAGTTACGAGCTGCCCGACGGGCAGGTGATCACCATTGGCAATGAGCGGTTCCGGTGTCCGGA
Trigger_946	0.70563	0.70506	0.999644	1025	-0.19477	CCATGAGACCACTTTCAACTCCATCATGAAGTGTGATGTGGATATCCGCAAAGACCTGTATGCCAATACAGTGCTGTCTGGTGGTACCACCATGTACCCAGGCATTGCTGACAGGATGCAGAAGGAGATCACAGCCCTAGCACCTAGCACGATGAAGATTAAGATCATTGCTCCCCCTGAGCGCAAGTACTCAGTCTGGATCGGTGGCTCCATTCTGGCCTCACTGTCCACCTTCCA
Trigger_1663	0.70598	0.70542	0.999644	1026	-0.059984	AACCAGTTACCACTCCTTCTTGCCAGTCTAACAGGGTGGGAAAGTCCGAGCCTTAGGACCCAGTTTCAGTTCTGGTTTCTTCCCTCCTGACCACCATCGGTTGTTAGTTGCCTTGAGTTGGGAACGTTTGCATCGACACCTGTAAATGTATTCATTCTTTAATTTATGTAAGGTTTTTTGTACTCAATTCTTTAAGAAATGACAAATTTTGGTTTTCTACTGTTCAATGAGAACATT
Trigger_240	0.70668	0.70592	0.999644	1027	-0.14829	GACACCAGGGCGTCATGGTGGGCATGGGCCAGAAAGACTCATACGTGGGTGACGAGGCCCAGAGCAAGAGGGGTATCCTGACCCTGAAGTACCCTATCGAACACGGCATTGTCACTAACTGGGACGACATGGAGAAGATCTGGCACCACACCTTCTACAATGAGCTGCGTGTGGCTCCTGAGGAGCACCCGGTGCTTCTGACCGAGGCCCCCCTGAACCCCAAAGCTAACAGAGAGA
Random_1796	0.70774	0.70691	0.999644	1028	-0.081082	ATGGGTAGGGAGACCCAGAATCTATCGGCCTAGGGACACTAAAACTTTCCAAACACCCCATGTCGATACTGAACGAATCGACGCACACTCCCTTCCTTGAATGGCGCGCCATCATACCACGAAGCACAAAGTGCGTACGCCCATCTAATACATCCAATTATCTAGATCCTGCTCAAGAACTGCACGAGCACCCTCCACTTGGTCAAGTGATATCCTCGTAAGGCAAGCTCGTACCGT
Trigger_317	0.70809	0.70724	0.999644	1029	0.0029395	CTGACCCTGAAGTACCCTATCGAACACGGCATTGTCACTAACTGGGACGACATGGAGAAGATCTGGCACCACACCTTCTACAATGAGCTGCGTGTGGCTCCTGAGGAGCACCCGGTGCTTCTGACCGAGGCCCCCCTGAACCCCAAAGCTAACAGAGAGAAGATGACGCAGATAATGTTTGAAACCTTCAATACCCCAGCCATGTACGTGGCCATTCAGGCGGTGCTGTCCTTGTAT
Trigger_54	0.70843	0.70762	0.999644	1030	-0.21499	ACACTCCGCCGCCGGCTTACACTGCGCTTCTTGCCGCTCCTCCGTCGCCGCCGCGTCCTTCGCCGATCGCAATGGAAGAAGAAATCGCCGCACTCGTCATTGACAATGGCTCCGGCATGTGCAAAGCCGGCTTTGCTGGCGACGACGCCCCCAGGGCCGTGTTCCCTTCCATCGTAGGGCGCCCCCGACACCAGGGCGTCATGGTGGGCATGGGCCAGAAAGACTCATACGTGGGTG
Trigger_152	0.70913	0.70827	0.999644	1031	0.016557	ATTGACAATGGCTCCGGCATGTGCAAAGCCGGCTTTGCTGGCGACGACGCCCCCAGGGCCGTGTTCCCTTCCATCGTAGGGCGCCCCCGACACCAGGGCGTCATGGTGGGCATGGGCCAGAAAGACTCATACGTGGGTGACGAGGCCCAGAGCAAGAGGGGTATCCTGACCCTGAAGTACCCTATCGAACACGGCATTGTCACTAACTGGGACGACATGGAGAAGATCTGGCACCAC
Trigger_569	0.70948	0.70857	0.999644	1032	-0.077267	ACTGGCATTGTCATGGACTCTGGTGACGGGGTCACACACACAGTGCCCATCTATGAGGGCTACGCCCTTCCCCACGCCATCTTGCGTCTGGACCTGGCTGGCCGGGACCTGACAGACTACCTCATGAAGATCCTGACTGAACGGGGCTACAGCTTTACCACCACTGCTGAGAGGGAAATTGTTCGTGACATAAAGGAGAAGCTGTGCTATGTTGCCCTGGATTTTGAGCAAGAAATG
Trigger_1671	0.70983	0.70887	0.999644	1033	-0.012057	ACCACTCCTTCTTGCCAGTCTAACAGGGTGGGAAAGTCCGAGCCTTAGGACCCAGTTTCAGTTCTGGTTTCTTCCCTCCTGACCACCATCGGTTGTTAGTTGCCTTGAGTTGGGAACGTTTGCATCGACACCTGTAAATGTATTCATTCTTTAATTTATGTAAGGTTTTTTGTACTCAATTCTTTAAGAAATGACAAATTTTGGTTTTCTACTGTTCAATGAGAACATTAGGCCCCA
Trigger_294	0.71018	0.7092	0.999644	1034	-0.17123	AGGCCCAGAGCAAGAGGGGTATCCTGACCCTGAAGTACCCTATCGAACACGGCATTGTCACTAACTGGGACGACATGGAGAAGATCTGGCACCACACCTTCTACAATGAGCTGCGTGTGGCTCCTGAGGAGCACCCGGTGCTTCTGACCGAGGCCCCCCTGAACCCCAAAGCTAACAGAGAGAAGATGACGCAGATAATGTTTGAAACCTTCAATACCCCAGCCATGTACGTGGCCA
Trigger_818	0.71122	0.71025	0.999644	1035	-0.051214	TCATCTTCCTCCTTGGAGAAGAGTTACGAGCTGCCCGACGGGCAGGTGATCACCATTGGCAATGAGCGGTTCCGGTGTCCGGAGGCACTCTTCCAGCCTTCCTTCCTGGGCATGGAGTCCTGTGGTATCCATGAGACCACTTTCAACTCCATCATGAAGTGTGATGTGGATATCCGCAAAGACCTGTATGCCAATACAGTGCTGTCTGGTGGTACCACCATGTACCCAGGCATTGCT
Random_1739	0.71157	0.71061	0.999644	1036	-0.19188	GCACAAGCAAATGACAATTAACCACCGTGTATTCGTTATAGCATCAGGCAGTTTAAGTCGGGACAATAGGGGCCGCAATACACAGTTTACCGCATCTTGACCTAACTGACAAACTGCCATGGACGACTAGCCATGCCATTGGCTCTTAGACAGCCCGATACAGTGATGATGAAAGTTCTGCGGGGCATGGCTACGACTTGCTCAGCTACGTGCGAGGGCAGAAACTTTTCCGCATTT
Random_1732	0.71192	0.71088	0.999644	1037	-0.011419	GATGTGACGAGCTTCATTTATACGCTTCGCGCGCCGGACCGGCCTCCGCAAGAAGGCCGCTGTGCACAAGCAAATGACAATTAACCACCGTGTATTCGTTATAGCATCAGGCAGTTTAAGTCGGGACAATAGGGGCCGCAATACACAGTTTACCGCATCTTGACCTAACTGACAAACTGCCATGGACGACTAGCCATGCCATTGGCTCTTAGACAGCCCGATACAGTGATGATGAAA
Trigger_1474	0.71331	0.71225	0.999644	1038	-0.24226	TAATACCCTGTGCATATCTTGATTTAGTCCTTAGTTCATGTGGCTCGGTCACTTGGGGGCTGGGGAGAGCACGCTGTAGATGAGAAAGCCCCAGCCTGGTGGATCTCTGTGAGCACCACTGAGTGATCTGTGCAGGGTATTAACCAACAGCAGACTTCCAGGATTTCCTGAGGCTGGCAAGGGTTCCTGAACCAGTTACCACTCCTTCTTGCCAGTCTAACAGGGTGGGAAAGTCCG
Trigger_264	0.71331	0.71225	0.999644	1039	-0.12559	TGGGCCAGAAAGACTCATACGTGGGTGACGAGGCCCAGAGCAAGAGGGGTATCCTGACCCTGAAGTACCCTATCGAACACGGCATTGTCACTAACTGGGACGACATGGAGAAGATCTGGCACCACACCTTCTACAATGAGCTGCGTGTGGCTCCTGAGGAGCACCCGGTGCTTCTGACCGAGGCCCCCCTGAACCCCAAAGCTAACAGAGAGAAGATGACGCAGATAATGTTTGAAA
Trigger_244	0.714	0.71293	0.999644	1040	0.010153	CCAGGGCGTCATGGTGGGCATGGGCCAGAAAGACTCATACGTGGGTGACGAGGCCCAGAGCAAGAGGGGTATCCTGACCCTGAAGTACCCTATCGAACACGGCATTGTCACTAACTGGGACGACATGGAGAAGATCTGGCACCACACCTTCTACAATGAGCTGCGTGTGGCTCCTGAGGAGCACCCGGTGCTTCTGACCGAGGCCCCCCTGAACCCCAAAGCTAACAGAGAGAAGAT
Trigger_1714	0.71435	0.71319	0.999644	1041	-0.065987	CTTAGGACCCAGTTTCAGTTCTGGTTTCTTCCCTCCTGACCACCATCGGTTGTTAGTTGCCTTGAGTTGGGAACGTTTGCATCGACACCTGTAAATGTATTCATTCTTTAATTTATGTAAGGTTTTTTGTACTCAATTCTTTAAGAAATGACAAATTTTGGTTTTCTACTGTTCAATGAGAACATTAGGCCCCAGCAACACGTCATTGTGTAAAGAAATAAAAGTGCTGCAGTAACT
Trigger_842	0.71504	0.71378	0.999644	1042	-0.048952	TACGAGCTGCCCGACGGGCAGGTGATCACCATTGGCAATGAGCGGTTCCGGTGTCCGGAGGCACTCTTCCAGCCTTCCTTCCTGGGCATGGAGTCCTGTGGTATCCATGAGACCACTTTCAACTCCATCATGAAGTGTGATGTGGATATCCGCAAAGACCTGTATGCCAATACAGTGCTGTCTGGTGGTACCACCATGTACCCAGGCATTGCTGACAGGATGCAGAAGGAGATCACA
Trigger_46	0.71607	0.71485	0.999644	1043	-0.075869	TCGGTCTCACACTCCGCCGCCGGCTTACACTGCGCTTCTTGCCGCTCCTCCGTCGCCGCCGCGTCCTTCGCCGATCGCAATGGAAGAAGAAATCGCCGCACTCGTCATTGACAATGGCTCCGGCATGTGCAAAGCCGGCTTTGCTGGCGACGACGCCCCCAGGGCCGTGTTCCCTTCCATCGTAGGGCGCCCCCGACACCAGGGCGTCATGGTGGGCATGGGCCAGAAAGACTCATA
Trigger_1535	0.71642	0.71519	0.999644	1044	0.034401	GGGGAGAGCACGCTGTAGATGAGAAAGCCCCAGCCTGGTGGATCTCTGTGAGCACCACTGAGTGATCTGTGCAGGGTATTAACCAACAGCAGACTTCCAGGATTTCCTGAGGCTGGCAAGGGTTCCTGAACCAGTTACCACTCCTTCTTGCCAGTCTAACAGGGTGGGAAAGTCCGAGCCTTAGGACCCAGTTTCAGTTCTGGTTTCTTCCCTCCTGACCACCATCGGTTGTTAGTT
Trigger_33	0.71676	0.71548	0.999644	1045	-0.081313	GGGGAGGCCGCGGTCGGTCTCACACTCCGCCGCCGGCTTACACTGCGCTTCTTGCCGCTCCTCCGTCGCCGCCGCGTCCTTCGCCGATCGCAATGGAAGAAGAAATCGCCGCACTCGTCATTGACAATGGCTCCGGCATGTGCAAAGCCGGCTTTGCTGGCGACGACGCCCCCAGGGCCGTGTTCCCTTCCATCGTAGGGCGCCCCCGACACCAGGGCGTCATGGTGGGCATGGGCC
Trigger_1621	0.71711	0.71585	0.999644	1046	-0.12521	CAGCAGACTTCCAGGATTTCCTGAGGCTGGCAAGGGTTCCTGAACCAGTTACCACTCCTTCTTGCCAGTCTAACAGGGTGGGAAAGTCCGAGCCTTAGGACCCAGTTTCAGTTCTGGTTTCTTCCCTCCTGACCACCATCGGTTGTTAGTTGCCTTGAGTTGGGAACGTTTGCATCGACACCTGTAAATGTATTCATTCTTTAATTTATGTAAGGTTTTTTGTACTCAATTCTTTAA
Trigger_1575	0.71779	0.71656	0.999644	1047	0.013557	GATCTCTGTGAGCACCACTGAGTGATCTGTGCAGGGTATTAACCAACAGCAGACTTCCAGGATTTCCTGAGGCTGGCAAGGGTTCCTGAACCAGTTACCACTCCTTCTTGCCAGTCTAACAGGGTGGGAAAGTCCGAGCCTTAGGACCCAGTTTCAGTTCTGGTTTCTTCCCTCCTGACCACCATCGGTTGTTAGTTGCCTTGAGTTGGGAACGTTTGCATCGACACCTGTAAATGT
Trigger_514	0.71814	0.71698	0.999644	1048	-0.075155	AGCCATGTACGTGGCCATTCAGGCGGTGCTGTCCTTGTATGCATCTGGGCGCACCACTGGCATTGTCATGGACTCTGGTGACGGGGTCACACACACAGTGCCCATCTATGAGGGCTACGCCCTTCCCCACGCCATCTTGCGTCTGGACCTGGCTGGCCGGGACCTGACAGACTACCTCATGAAGATCCTGACTGAACGGGGCTACAGCTTTACCACCACTGCTGAGAGGGAAATTGT
Trigger_1196	0.71848	0.71733	0.999644	1049	-0.17516	AGCAAGCAGGAGTATGATGAGTCAGGCCCCTCCATCGTCCACCGCAAATGCTTCTAGATGGACTGAGCAGGTGCCAGGCATCTGCTGCATGAGCTGATATTGAAGTATCAATTTGCCCTGGCAAATGTACACACCTCATGCTAGCCTCATGAAACTGGAATAAGCCTTTGAAAAGAAATTTGTCCTTGAAGCTTGTATCTGATATCAGCACTGGATCGTAGAACTTGTTGCTGATTT
Trigger_1382	0.72088	0.71983	0.999644	1050	-0.068567	TGAAGCTTGTATCTGATATCAGCACTGGATCGTAGAACTTGTTGCTGATTTTTGACCTTGTATTCAAGTTAACTGCTCCCTTGGTATATGTTTAATACCCTGTGCATATCTTGATTTAGTCCTTAGTTCATGTGGCTCGGTCACTTGGGGGCTGGGGAGAGCACGCTGTAGATGAGAAAGCCCCAGCCTGGTGGATCTCTGTGAGCACCACTGAGTGATCTGTGCAGGGTATTAACC
Trigger_120	0.72122	0.72019	0.999644	1051	0.0037464	TCGCAATGGAAGAAGAAATCGCCGCACTCGTCATTGACAATGGCTCCGGCATGTGCAAAGCCGGCTTTGCTGGCGACGACGCCCCCAGGGCCGTGTTCCCTTCCATCGTAGGGCGCCCCCGACACCAGGGCGTCATGGTGGGCATGGGCCAGAAAGACTCATACGTGGGTGACGAGGCCCAGAGCAAGAGGGGTATCCTGACCCTGAAGTACCCTATCGAACACGGCATTGTCACTA
Trigger_328	0.72156	0.72053	0.999644	1052	-0.10221	GTACCCTATCGAACACGGCATTGTCACTAACTGGGACGACATGGAGAAGATCTGGCACCACACCTTCTACAATGAGCTGCGTGTGGCTCCTGAGGAGCACCCGGTGCTTCTGACCGAGGCCCCCCTGAACCCCAAAGCTAACAGAGAGAAGATGACGCAGATAATGTTTGAAACCTTCAATACCCCAGCCATGTACGTGGCCATTCAGGCGGTGCTGTCCTTGTATGCATCTGGGCG
Trigger_195	0.72259	0.72152	0.999644	1053	-0.13844	ACGACGCCCCCAGGGCCGTGTTCCCTTCCATCGTAGGGCGCCCCCGACACCAGGGCGTCATGGTGGGCATGGGCCAGAAAGACTCATACGTGGGTGACGAGGCCCAGAGCAAGAGGGGTATCCTGACCCTGAAGTACCCTATCGAACACGGCATTGTCACTAACTGGGACGACATGGAGAAGATCTGGCACCACACCTTCTACAATGAGCTGCGTGTGGCTCCTGAGGAGCACCCGG
Trigger_1034	0.72293	0.72175	0.999644	1054	-0.13521	ACCATGTACCCAGGCATTGCTGACAGGATGCAGAAGGAGATCACAGCCCTAGCACCTAGCACGATGAAGATTAAGATCATTGCTCCCCCTGAGCGCAAGTACTCAGTCTGGATCGGTGGCTCCATTCTGGCCTCACTGTCCACCTTCCAGCAGATGTGGATCAGCAAGCAGGAGTATGATGAGTCAGGCCCCTCCATCGTCCACCGCAAATGCTTCTAGATGGACTGAGCAGGTGCC
Trigger_680	0.72395	0.72279	0.999644	1055	-0.057416	ACAGACTACCTCATGAAGATCCTGACTGAACGGGGCTACAGCTTTACCACCACTGCTGAGAGGGAAATTGTTCGTGACATAAAGGAGAAGCTGTGCTATGTTGCCCTGGATTTTGAGCAAGAAATGGCTACTGCTGCATCATCTTCCTCCTTGGAGAAGAGTTACGAGCTGCCCGACGGGCAGGTGATCACCATTGGCAATGAGCGGTTCCGGTGTCCGGAGGCACTCTTCCAGCCT
Trigger_96	0.72463	0.72342	0.999644	1056	-0.085099	CGTCGCCGCCGCGTCCTTCGCCGATCGCAATGGAAGAAGAAATCGCCGCACTCGTCATTGACAATGGCTCCGGCATGTGCAAAGCCGGCTTTGCTGGCGACGACGCCCCCAGGGCCGTGTTCCCTTCCATCGTAGGGCGCCCCCGACACCAGGGCGTCATGGTGGGCATGGGCCAGAAAGACTCATACGTGGGTGACGAGGCCCAGAGCAAGAGGGGTATCCTGACCCTGAAGTACC
Trigger_767	0.72565	0.72431	0.999644	1057	0.024836	AAGCTGTGCTATGTTGCCCTGGATTTTGAGCAAGAAATGGCTACTGCTGCATCATCTTCCTCCTTGGAGAAGAGTTACGAGCTGCCCGACGGGCAGGTGATCACCATTGGCAATGAGCGGTTCCGGTGTCCGGAGGCACTCTTCCAGCCTTCCTTCCTGGGCATGGAGTCCTGTGGTATCCATGAGACCACTTTCAACTCCATCATGAAGTGTGATGTGGATATCCGCAAAGACCTG
Trigger_1341	0.72599	0.72465	0.999644	1058	-0.24139	CTCATGAAACTGGAATAAGCCTTTGAAAAGAAATTTGTCCTTGAAGCTTGTATCTGATATCAGCACTGGATCGTAGAACTTGTTGCTGATTTTTGACCTTGTATTCAAGTTAACTGCTCCCTTGGTATATGTTTAATACCCTGTGCATATCTTGATTTAGTCCTTAGTTCATGTGGCTCGGTCACTTGGGGGCTGGGGAGAGCACGCTGTAGATGAGAAAGCCCCAGCCTGGTGGAT
Trigger_30	0.727	0.72566	0.999644	1059	-0.066767	GCGGGGGAGGCCGCGGTCGGTCTCACACTCCGCCGCCGGCTTACACTGCGCTTCTTGCCGCTCCTCCGTCGCCGCCGCGTCCTTCGCCGATCGCAATGGAAGAAGAAATCGCCGCACTCGTCATTGACAATGGCTCCGGCATGTGCAAAGCCGGCTTTGCTGGCGACGACGCCCCCAGGGCCGTGTTCCCTTCCATCGTAGGGCGCCCCCGACACCAGGGCGTCATGGTGGGCATGG
Trigger_921	0.72768	0.72634	0.999644	1060	-0.049048	TCCTGGGCATGGAGTCCTGTGGTATCCATGAGACCACTTTCAACTCCATCATGAAGTGTGATGTGGATATCCGCAAAGACCTGTATGCCAATACAGTGCTGTCTGGTGGTACCACCATGTACCCAGGCATTGCTGACAGGATGCAGAAGGAGATCACAGCCCTAGCACCTAGCACGATGAAGATTAAGATCATTGCTCCCCCTGAGCGCAAGTACTCAGTCTGGATCGGTGGCTCCA
Trigger_323	0.72802	0.72669	0.999644	1061	-0.31791	CTGAAGTACCCTATCGAACACGGCATTGTCACTAACTGGGACGACATGGAGAAGATCTGGCACCACACCTTCTACAATGAGCTGCGTGTGGCTCCTGAGGAGCACCCGGTGCTTCTGACCGAGGCCCCCCTGAACCCCAAAGCTAACAGAGAGAAGATGACGCAGATAATGTTTGAAACCTTCAATACCCCAGCCATGTACGTGGCCATTCAGGCGGTGCTGTCCTTGTATGCATCT
Trigger_243	0.73004	0.72866	0.999644	1062	-0.0024437	ACCAGGGCGTCATGGTGGGCATGGGCCAGAAAGACTCATACGTGGGTGACGAGGCCCAGAGCAAGAGGGGTATCCTGACCCTGAAGTACCCTATCGAACACGGCATTGTCACTAACTGGGACGACATGGAGAAGATCTGGCACCACACCTTCTACAATGAGCTGCGTGTGGCTCCTGAGGAGCACCCGGTGCTTCTGACCGAGGCCCCCCTGAACCCCAAAGCTAACAGAGAGAAGA
Trigger_473	0.73037	0.72897	0.999644	1063	-0.41596	GAGAAGATGACGCAGATAATGTTTGAAACCTTCAATACCCCAGCCATGTACGTGGCCATTCAGGCGGTGCTGTCCTTGTATGCATCTGGGCGCACCACTGGCATTGTCATGGACTCTGGTGACGGGGTCACACACACAGTGCCCATCTATGAGGGCTACGCCCTTCCCCACGCCATCTTGCGTCTGGACCTGGCTGGCCGGGACCTGACAGACTACCTCATGAAGATCCTGACTGAA
Trigger_934	0.73138	0.72999	0.999644	1064	-0.036278	GTCCTGTGGTATCCATGAGACCACTTTCAACTCCATCATGAAGTGTGATGTGGATATCCGCAAAGACCTGTATGCCAATACAGTGCTGTCTGGTGGTACCACCATGTACCCAGGCATTGCTGACAGGATGCAGAAGGAGATCACAGCCCTAGCACCTAGCACGATGAAGATTAAGATCATTGCTCCCCCTGAGCGCAAGTACTCAGTCTGGATCGGTGGCTCCATTCTGGCCTCACT
Trigger_1348	0.73172	0.73029	0.999644	1065	-0.015356	AACTGGAATAAGCCTTTGAAAAGAAATTTGTCCTTGAAGCTTGTATCTGATATCAGCACTGGATCGTAGAACTTGTTGCTGATTTTTGACCTTGTATTCAAGTTAACTGCTCCCTTGGTATATGTTTAATACCCTGTGCATATCTTGATTTAGTCCTTAGTTCATGTGGCTCGGTCACTTGGGGGCTGGGGAGAGCACGCTGTAGATGAGAAAGCCCCAGCCTGGTGGATCTCTGTG
Trigger_1662	0.73306	0.73165	0.999644	1066	-0.11288	GAACCAGTTACCACTCCTTCTTGCCAGTCTAACAGGGTGGGAAAGTCCGAGCCTTAGGACCCAGTTTCAGTTCTGGTTTCTTCCCTCCTGACCACCATCGGTTGTTAGTTGCCTTGAGTTGGGAACGTTTGCATCGACACCTGTAAATGTATTCATTCTTTAATTTATGTAAGGTTTTTTGTACTCAATTCTTTAAGAAATGACAAATTTTGGTTTTCTACTGTTCAATGAGAACAT
Trigger_859	0.73372	0.73239	0.999644	1067	-0.019561	GCAGGTGATCACCATTGGCAATGAGCGGTTCCGGTGTCCGGAGGCACTCTTCCAGCCTTCCTTCCTGGGCATGGAGTCCTGTGGTATCCATGAGACCACTTTCAACTCCATCATGAAGTGTGATGTGGATATCCGCAAAGACCTGTATGCCAATACAGTGCTGTCTGGTGGTACCACCATGTACCCAGGCATTGCTGACAGGATGCAGAAGGAGATCACAGCCCTAGCACCTAGCAC
Trigger_913	0.73439	0.73323	0.999644	1068	-0.21007	GCCTTCCTTCCTGGGCATGGAGTCCTGTGGTATCCATGAGACCACTTTCAACTCCATCATGAAGTGTGATGTGGATATCCGCAAAGACCTGTATGCCAATACAGTGCTGTCTGGTGGTACCACCATGTACCCAGGCATTGCTGACAGGATGCAGAAGGAGATCACAGCCCTAGCACCTAGCACGATGAAGATTAAGATCATTGCTCCCCCTGAGCGCAAGTACTCAGTCTGGATCGG
Trigger_1638	0.73472	0.73364	0.999644	1069	-0.12372	TTCCTGAGGCTGGCAAGGGTTCCTGAACCAGTTACCACTCCTTCTTGCCAGTCTAACAGGGTGGGAAAGTCCGAGCCTTAGGACCCAGTTTCAGTTCTGGTTTCTTCCCTCCTGACCACCATCGGTTGTTAGTTGCCTTGAGTTGGGAACGTTTGCATCGACACCTGTAAATGTATTCATTCTTTAATTTATGTAAGGTTTTTTGTACTCAATTCTTTAAGAAATGACAAATTTTGG
Trigger_1592	0.73539	0.73431	0.999644	1070	-0.097557	CTGAGTGATCTGTGCAGGGTATTAACCAACAGCAGACTTCCAGGATTTCCTGAGGCTGGCAAGGGTTCCTGAACCAGTTACCACTCCTTCTTGCCAGTCTAACAGGGTGGGAAAGTCCGAGCCTTAGGACCCAGTTTCAGTTCTGGTTTCTTCCCTCCTGACCACCATCGGTTGTTAGTTGCCTTGAGTTGGGAACGTTTGCATCGACACCTGTAAATGTATTCATTCTTTAATTTA
Trigger_515	0.73572	0.73458	0.999644	1071	-0.10116	GCCATGTACGTGGCCATTCAGGCGGTGCTGTCCTTGTATGCATCTGGGCGCACCACTGGCATTGTCATGGACTCTGGTGACGGGGTCACACACACAGTGCCCATCTATGAGGGCTACGCCCTTCCCCACGCCATCTTGCGTCTGGACCTGGCTGGCCGGGACCTGACAGACTACCTCATGAAGATCCTGACTGAACGGGGCTACAGCTTTACCACCACTGCTGAGAGGGAAATTGTT
Trigger_1204	0.73606	0.73488	0.999644	1072	-0.38272	GGAGTATGATGAGTCAGGCCCCTCCATCGTCCACCGCAAATGCTTCTAGATGGACTGAGCAGGTGCCAGGCATCTGCTGCATGAGCTGATATTGAAGTATCAATTTGCCCTGGCAAATGTACACACCTCATGCTAGCCTCATGAAACTGGAATAAGCCTTTGAAAAGAAATTTGTCCTTGAAGCTTGTATCTGATATCAGCACTGGATCGTAGAACTTGTTGCTGATTTTTGACCTT
Trigger_1009	0.73739	0.73622	0.999644	1073	-0.30364	CAATACAGTGCTGTCTGGTGGTACCACCATGTACCCAGGCATTGCTGACAGGATGCAGAAGGAGATCACAGCCCTAGCACCTAGCACGATGAAGATTAAGATCATTGCTCCCCCTGAGCGCAAGTACTCAGTCTGGATCGGTGGCTCCATTCTGGCCTCACTGTCCACCTTCCAGCAGATGTGGATCAGCAAGCAGGAGTATGATGAGTCAGGCCCCTCCATCGTCCACCGCAAATG
Trigger_1410	0.73772	0.73651	0.999644	1074	-0.081796	ATCGTAGAACTTGTTGCTGATTTTTGACCTTGTATTCAAGTTAACTGCTCCCTTGGTATATGTTTAATACCCTGTGCATATCTTGATTTAGTCCTTAGTTCATGTGGCTCGGTCACTTGGGGGCTGGGGAGAGCACGCTGTAGATGAGAAAGCCCCAGCCTGGTGGATCTCTGTGAGCACCACTGAGTGATCTGTGCAGGGTATTAACCAACAGCAGACTTCCAGGATTTCCTGAGG
Trigger_1360	0.73805	0.73684	0.999644	1075	-0.13859	CCTTTGAAAAGAAATTTGTCCTTGAAGCTTGTATCTGATATCAGCACTGGATCGTAGAACTTGTTGCTGATTTTTGACCTTGTATTCAAGTTAACTGCTCCCTTGGTATATGTTTAATACCCTGTGCATATCTTGATTTAGTCCTTAGTTCATGTGGCTCGGTCACTTGGGGGCTGGGGAGAGCACGCTGTAGATGAGAAAGCCCCAGCCTGGTGGATCTCTGTGAGCACCACTGAG
Trigger_1118	0.73838	0.73726	0.999644	1076	-0.25619	CCCCCTGAGCGCAAGTACTCAGTCTGGATCGGTGGCTCCATTCTGGCCTCACTGTCCACCTTCCAGCAGATGTGGATCAGCAAGCAGGAGTATGATGAGTCAGGCCCCTCCATCGTCCACCGCAAATGCTTCTAGATGGACTGAGCAGGTGCCAGGCATCTGCTGCATGAGCTGATATTGAAGTATCAATTTGCCCTGGCAAATGTACACACCTCATGCTAGCCTCATGAAACTGGA
Trigger_441	0.73871	0.73757	0.999644	1077	-0.10795	CCGAGGCCCCCCTGAACCCCAAAGCTAACAGAGAGAAGATGACGCAGATAATGTTTGAAACCTTCAATACCCCAGCCATGTACGTGGCCATTCAGGCGGTGCTGTCCTTGTATGCATCTGGGCGCACCACTGGCATTGTCATGGACTCTGGTGACGGGGTCACACACACAGTGCCCATCTATGAGGGCTACGCCCTTCCCCACGCCATCTTGCGTCTGGACCTGGCTGGCCGGGACC
Trigger_1451	0.7397	0.73834	0.999644	1078	-0.51011	TAACTGCTCCCTTGGTATATGTTTAATACCCTGTGCATATCTTGATTTAGTCCTTAGTTCATGTGGCTCGGTCACTTGGGGGCTGGGGAGAGCACGCTGTAGATGAGAAAGCCCCAGCCTGGTGGATCTCTGTGAGCACCACTGAGTGATCTGTGCAGGGTATTAACCAACAGCAGACTTCCAGGATTTCCTGAGGCTGGCAAGGGTTCCTGAACCAGTTACCACTCCTTCTTGCCA
Random_1718	0.74069	0.73944	0.999644	1079	-0.082627	CTTTAAAGATGACTGATACGAAGCCCCTCGTGGTCCTTAGACTTGGCACACTTACACCTGCAGCGCGCGCATGTGGAATTAGAGGCCAAGTTCGATCCCTACACCGACGTACGATGCAACTGTGTGGATGTGACGAGCTTCATTTATACGCTTCGCGCGCCGGACCGGCCTCCGCAAGAAGGCCGCTGTGCACAAGCAAATGACAATTAACCACCGTGTATTCGTTATAGCATCAGG
Trigger_1212	0.74102	0.73983	0.999644	1080	-0.015986	ATGAGTCAGGCCCCTCCATCGTCCACCGCAAATGCTTCTAGATGGACTGAGCAGGTGCCAGGCATCTGCTGCATGAGCTGATATTGAAGTATCAATTTGCCCTGGCAAATGTACACACCTCATGCTAGCCTCATGAAACTGGAATAAGCCTTTGAAAAGAAATTTGTCCTTGAAGCTTGTATCTGATATCAGCACTGGATCGTAGAACTTGTTGCTGATTTTTGACCTTGTATTCAA
Trigger_1703	0.74168	0.74037	0.999644	1081	-0.42829	AAAGTCCGAGCCTTAGGACCCAGTTTCAGTTCTGGTTTCTTCCCTCCTGACCACCATCGGTTGTTAGTTGCCTTGAGTTGGGAACGTTTGCATCGACACCTGTAAATGTATTCATTCTTTAATTTATGTAAGGTTTTTTGTACTCAATTCTTTAAGAAATGACAAATTTTGGTTTTCTACTGTTCAATGAGAACATTAGGCCCCAGCAACACGTCATTGTGTAAAGAAATAAAAGTG
Trigger_422	0.74201	0.74076	0.999644	1082	-0.15249	GAGCACCCGGTGCTTCTGACCGAGGCCCCCCTGAACCCCAAAGCTAACAGAGAGAAGATGACGCAGATAATGTTTGAAACCTTCAATACCCCAGCCATGTACGTGGCCATTCAGGCGGTGCTGTCCTTGTATGCATCTGGGCGCACCACTGGCATTGTCATGGACTCTGGTGACGGGGTCACACACACAGTGCCCATCTATGAGGGCTACGCCCTTCCCCACGCCATCTTGCGTCTG
Trigger_1267	0.74299	0.74173	0.999644	1083	-0.084242	TGCCAGGCATCTGCTGCATGAGCTGATATTGAAGTATCAATTTGCCCTGGCAAATGTACACACCTCATGCTAGCCTCATGAAACTGGAATAAGCCTTTGAAAAGAAATTTGTCCTTGAAGCTTGTATCTGATATCAGCACTGGATCGTAGAACTTGTTGCTGATTTTTGACCTTGTATTCAAGTTAACTGCTCCCTTGGTATATGTTTAATACCCTGTGCATATCTTGATTTAGTCC
Trigger_234	0.74398	0.74272	0.999644	1084	-0.12703	GCCCCCGACACCAGGGCGTCATGGTGGGCATGGGCCAGAAAGACTCATACGTGGGTGACGAGGCCCAGAGCAAGAGGGGTATCCTGACCCTGAAGTACCCTATCGAACACGGCATTGTCACTAACTGGGACGACATGGAGAAGATCTGGCACCACACCTTCTACAATGAGCTGCGTGTGGCTCCTGAGGAGCACCCGGTGCTTCTGACCGAGGCCCCCCTGAACCCCAAAGCTAACA
Trigger_1551	0.74512	0.74382	0.999644	1085	-0.019644	AGATGAGAAAGCCCCAGCCTGGTGGATCTCTGTGAGCACCACTGAGTGATCTGTGCAGGGTATTAACCAACAGCAGACTTCCAGGATTTCCTGAGGCTGGCAAGGGTTCCTGAACCAGTTACCACTCCTTCTTGCCAGTCTAACAGGGTGGGAAAGTCCGAGCCTTAGGACCCAGTTTCAGTTCTGGTTTCTTCCCTCCTGACCACCATCGGTTGTTAGTTGCCTTGAGTTGGGAAC
Trigger_274	0.74512	0.74382	0.999644	1086	-0.19181	AGACTCATACGTGGGTGACGAGGCCCAGAGCAAGAGGGGTATCCTGACCCTGAAGTACCCTATCGAACACGGCATTGTCACTAACTGGGACGACATGGAGAAGATCTGGCACCACACCTTCTACAATGAGCTGCGTGTGGCTCCTGAGGAGCACCCGGTGCTTCTGACCGAGGCCCCCCTGAACCCCAAAGCTAACAGAGAGAAGATGACGCAGATAATGTTTGAAACCTTCAATAC
Trigger_201	0.74659	0.74523	0.999644	1087	-0.16229	CCCCCAGGGCCGTGTTCCCTTCCATCGTAGGGCGCCCCCGACACCAGGGCGTCATGGTGGGCATGGGCCAGAAAGACTCATACGTGGGTGACGAGGCCCAGAGCAAGAGGGGTATCCTGACCCTGAAGTACCCTATCGAACACGGCATTGTCACTAACTGGGACGACATGGAGAAGATCTGGCACCACACCTTCTACAATGAGCTGCGTGTGGCTCCTGAGGAGCACCCGGTGCTTC
Trigger_1693	0.74692	0.74562	0.999644	1088	-0.02726	ACAGGGTGGGAAAGTCCGAGCCTTAGGACCCAGTTTCAGTTCTGGTTTCTTCCCTCCTGACCACCATCGGTTGTTAGTTGCCTTGAGTTGGGAACGTTTGCATCGACACCTGTAAATGTATTCATTCTTTAATTTATGTAAGGTTTTTTGTACTCAATTCTTTAAGAAATGACAAATTTTGGTTTTCTACTGTTCAATGAGAACATTAGGCCCCAGCAACACGTCATTGTGTAAAGA
Trigger_68	0.74724	0.74594	0.999644	1089	-0.43018	GCTTACACTGCGCTTCTTGCCGCTCCTCCGTCGCCGCCGCGTCCTTCGCCGATCGCAATGGAAGAAGAAATCGCCGCACTCGTCATTGACAATGGCTCCGGCATGTGCAAAGCCGGCTTTGCTGGCGACGACGCCCCCAGGGCCGTGTTCCCTTCCATCGTAGGGCGCCCCCGACACCAGGGCGTCATGGTGGGCATGGGCCAGAAAGACTCATACGTGGGTGACGAGGCCCAGAGC
Trigger_182	0.74757	0.74626	0.999644	1090	-0.10803	GGCTTTGCTGGCGACGACGCCCCCAGGGCCGTGTTCCCTTCCATCGTAGGGCGCCCCCGACACCAGGGCGTCATGGTGGGCATGGGCCAGAAAGACTCATACGTGGGTGACGAGGCCCAGAGCAAGAGGGGTATCCTGACCCTGAAGTACCCTATCGAACACGGCATTGTCACTAACTGGGACGACATGGAGAAGATCTGGCACCACACCTTCTACAATGAGCTGCGTGTGGCTCCT
Trigger_442	0.74789	0.74656	0.999644	1091	-0.13943	CGAGGCCCCCCTGAACCCCAAAGCTAACAGAGAGAAGATGACGCAGATAATGTTTGAAACCTTCAATACCCCAGCCATGTACGTGGCCATTCAGGCGGTGCTGTCCTTGTATGCATCTGGGCGCACCACTGGCATTGTCATGGACTCTGGTGACGGGGTCACACACACAGTGCCCATCTATGAGGGCTACGCCCTTCCCCACGCCATCTTGCGTCTGGACCTGGCTGGCCGGGACCT
Trigger_88	0.74822	0.74681	0.999644	1092	-0.26782	CGCTCCTCCGTCGCCGCCGCGTCCTTCGCCGATCGCAATGGAAGAAGAAATCGCCGCACTCGTCATTGACAATGGCTCCGGCATGTGCAAAGCCGGCTTTGCTGGCGACGACGCCCCCAGGGCCGTGTTCCCTTCCATCGTAGGGCGCCCCCGACACCAGGGCGTCATGGTGGGCATGGGCCAGAAAGACTCATACGTGGGTGACGAGGCCCAGAGCAAGAGGGGTATCCTGACCCT
Trigger_1191	0.7487	0.74733	0.999644	1093	-0.12664	GGATCAGCAAGCAGGAGTATGATGAGTCAGGCCCCTCCATCGTCCACCGCAAATGCTTCTAGATGGACTGAGCAGGTGCCAGGCATCTGCTGCATGAGCTGATATTGAAGTATCAATTTGCCCTGGCAAATGTACACACCTCATGCTAGCCTCATGAAACTGGAATAAGCCTTTGAAAAGAAATTTGTCCTTGAAGCTTGTATCTGATATCAGCACTGGATCGTAGAACTTGTTGCT
Trigger_920	0.74919	0.74794	0.999644	1094	-0.40579	TTCCTGGGCATGGAGTCCTGTGGTATCCATGAGACCACTTTCAACTCCATCATGAAGTGTGATGTGGATATCCGCAAAGACCTGTATGCCAATACAGTGCTGTCTGGTGGTACCACCATGTACCCAGGCATTGCTGACAGGATGCAGAAGGAGATCACAGCCCTAGCACCTAGCACGATGAAGATTAAGATCATTGCTCCCCCTGAGCGCAAGTACTCAGTCTGGATCGGTGGCTCC
Random_1725	0.74951	0.74828	0.999644	1095	-0.13562	CGCGCGCATGTGGAATTAGAGGCCAAGTTCGATCCCTACACCGACGTACGATGCAACTGTGTGGATGTGACGAGCTTCATTTATACGCTTCGCGCGCCGGACCGGCCTCCGCAAGAAGGCCGCTGTGCACAAGCAAATGACAATTAACCACCGTGTATTCGTTATAGCATCAGGCAGTTTAAGTCGGGACAATAGGGGCCGCAATACACAGTTTACCGCATCTTGACCTAACTGACA
Random_1798	0.74984	0.74859	0.999644	1096	-0.11252	AATCTATCGGCCTAGGGACACTAAAACTTTCCAAACACCCCATGTCGATACTGAACGAATCGACGCACACTCCCTTCCTTGAATGGCGCGCCATCATACCACGAAGCACAAAGTGCGTACGCCCATCTAATACATCCAATTATCTAGATCCTGCTCAAGAACTGCACGAGCACCCTCCACTTGGTCAAGTGATATCCTCGTAAGGCAAGCTCGTACCGTCATTCATGCGGAAGGGGT
Trigger_1557	0.75049	0.74927	0.999644	1097	-0.048147	GAAAGCCCCAGCCTGGTGGATCTCTGTGAGCACCACTGAGTGATCTGTGCAGGGTATTAACCAACAGCAGACTTCCAGGATTTCCTGAGGCTGGCAAGGGTTCCTGAACCAGTTACCACTCCTTCTTGCCAGTCTAACAGGGTGGGAAAGTCCGAGCCTTAGGACCCAGTTTCAGTTCTGGTTTCTTCCCTCCTGACCACCATCGGTTGTTAGTTGCCTTGAGTTGGGAACGTTTGC
Trigger_1234	0.75081	0.74958	0.999644	1098	-0.17065	CCACCGCAAATGCTTCTAGATGGACTGAGCAGGTGCCAGGCATCTGCTGCATGAGCTGATATTGAAGTATCAATTTGCCCTGGCAAATGTACACACCTCATGCTAGCCTCATGAAACTGGAATAAGCCTTTGAAAAGAAATTTGTCCTTGAAGCTTGTATCTGATATCAGCACTGGATCGTAGAACTTGTTGCTGATTTTTGACCTTGTATTCAAGTTAACTGCTCCCTTGGTATAT
Trigger_1533	0.75242	0.75122	0.999644	1099	-0.29862	CTGGGGAGAGCACGCTGTAGATGAGAAAGCCCCAGCCTGGTGGATCTCTGTGAGCACCACTGAGTGATCTGTGCAGGGTATTAACCAACAGCAGACTTCCAGGATTTCCTGAGGCTGGCAAGGGTTCCTGAACCAGTTACCACTCCTTCTTGCCAGTCTAACAGGGTGGGAAAGTCCGAGCCTTAGGACCCAGTTTCAGTTCTGGTTTCTTCCCTCCTGACCACCATCGGTTGTTAG
Trigger_453	0.75274	0.7515	0.999644	1100	-0.13708	TGAACCCCAAAGCTAACAGAGAGAAGATGACGCAGATAATGTTTGAAACCTTCAATACCCCAGCCATGTACGTGGCCATTCAGGCGGTGCTGTCCTTGTATGCATCTGGGCGCACCACTGGCATTGTCATGGACTCTGGTGACGGGGTCACACACACAGTGCCCATCTATGAGGGCTACGCCCTTCCCCACGCCATCTTGCGTCTGGACCTGGCTGGCCGGGACCTGACAGACTACC
Trigger_134	0.75403	0.75259	0.999644	1101	-0.28263	GAAATCGCCGCACTCGTCATTGACAATGGCTCCGGCATGTGCAAAGCCGGCTTTGCTGGCGACGACGCCCCCAGGGCCGTGTTCCCTTCCATCGTAGGGCGCCCCCGACACCAGGGCGTCATGGTGGGCATGGGCCAGAAAGACTCATACGTGGGTGACGAGGCCCAGAGCAAGAGGGGTATCCTGACCCTGAAGTACCCTATCGAACACGGCATTGTCACTAACTGGGACGACATG
Trigger_119	0.75435	0.75287	0.999644	1102	-0.14765	ATCGCAATGGAAGAAGAAATCGCCGCACTCGTCATTGACAATGGCTCCGGCATGTGCAAAGCCGGCTTTGCTGGCGACGACGCCCCCAGGGCCGTGTTCCCTTCCATCGTAGGGCGCCCCCGACACCAGGGCGTCATGGTGGGCATGGGCCAGAAAGACTCATACGTGGGTGACGAGGCCCAGAGCAAGAGGGGTATCCTGACCCTGAAGTACCCTATCGAACACGGCATTGTCACT
Trigger_1318	0.75499	0.7535	0.999644	1103	-0.025291	AAATGTACACACCTCATGCTAGCCTCATGAAACTGGAATAAGCCTTTGAAAAGAAATTTGTCCTTGAAGCTTGTATCTGATATCAGCACTGGATCGTAGAACTTGTTGCTGATTTTTGACCTTGTATTCAAGTTAACTGCTCCCTTGGTATATGTTTAATACCCTGTGCATATCTTGATTTAGTCCTTAGTTCATGTGGCTCGGTCACTTGGGGGCTGGGGAGAGCACGCTGTAGAT
Trigger_457	0.75531	0.75388	0.999644	1104	-0.17269	CCCCAAAGCTAACAGAGAGAAGATGACGCAGATAATGTTTGAAACCTTCAATACCCCAGCCATGTACGTGGCCATTCAGGCGGTGCTGTCCTTGTATGCATCTGGGCGCACCACTGGCATTGTCATGGACTCTGGTGACGGGGTCACACACACAGTGCCCATCTATGAGGGCTACGCCCTTCCCCACGCCATCTTGCGTCTGGACCTGGCTGGCCGGGACCTGACAGACTACCTCAT
Trigger_105	0.75595	0.75446	0.999644	1105	-0.074353	CGCGTCCTTCGCCGATCGCAATGGAAGAAGAAATCGCCGCACTCGTCATTGACAATGGCTCCGGCATGTGCAAAGCCGGCTTTGCTGGCGACGACGCCCCCAGGGCCGTGTTCCCTTCCATCGTAGGGCGCCCCCGACACCAGGGCGTCATGGTGGGCATGGGCCAGAAAGACTCATACGTGGGTGACGAGGCCCAGAGCAAGAGGGGTATCCTGACCCTGAAGTACCCTATCGAAC
Trigger_218	0.75627	0.75474	0.999644	1106	-0.07857	CCTTCCATCGTAGGGCGCCCCCGACACCAGGGCGTCATGGTGGGCATGGGCCAGAAAGACTCATACGTGGGTGACGAGGCCCAGAGCAAGAGGGGTATCCTGACCCTGAAGTACCCTATCGAACACGGCATTGTCACTAACTGGGACGACATGGAGAAGATCTGGCACCACACCTTCTACAATGAGCTGCGTGTGGCTCCTGAGGAGCACCCGGTGCTTCTGACCGAGGCCCCCCTG
Trigger_2	0.75659	0.7551	0.999644	1107	-0.12368	CGCGCGGCCCGCTCCCGCTTAAATAGCGGCGGGGGAGGCCGCGGTCGGTCTCACACTCCGCCGCCGGCTTACACTGCGCTTCTTGCCGCTCCTCCGTCGCCGCCGCGTCCTTCGCCGATCGCAATGGAAGAAGAAATCGCCGCACTCGTCATTGACAATGGCTCCGGCATGTGCAAAGCCGGCTTTGCTGGCGACGACGCCCCCAGGGCCGTGTTCCCTTCCATCGTAGGGCGCCCC
Trigger_354	0.75755	0.75591	0.999644	1108	-0.016348	CTAACTGGGACGACATGGAGAAGATCTGGCACCACACCTTCTACAATGAGCTGCGTGTGGCTCCTGAGGAGCACCCGGTGCTTCTGACCGAGGCCCCCCTGAACCCCAAAGCTAACAGAGAGAAGATGACGCAGATAATGTTTGAAACCTTCAATACCCCAGCCATGTACGTGGCCATTCAGGCGGTGCTGTCCTTGTATGCATCTGGGCGCACCACTGGCATTGTCATGGACTCTG
Trigger_233	0.75818	0.75653	0.999644	1109	-0.095921	CGCCCCCGACACCAGGGCGTCATGGTGGGCATGGGCCAGAAAGACTCATACGTGGGTGACGAGGCCCAGAGCAAGAGGGGTATCCTGACCCTGAAGTACCCTATCGAACACGGCATTGTCACTAACTGGGACGACATGGAGAAGATCTGGCACCACACCTTCTACAATGAGCTGCGTGTGGCTCCTGAGGAGCACCCGGTGCTTCTGACCGAGGCCCCCCTGAACCCCAAAGCTAAC
Trigger_74	0.7585	0.75691	0.999644	1110	-0.15324	ACTGCGCTTCTTGCCGCTCCTCCGTCGCCGCCGCGTCCTTCGCCGATCGCAATGGAAGAAGAAATCGCCGCACTCGTCATTGACAATGGCTCCGGCATGTGCAAAGCCGGCTTTGCTGGCGACGACGCCCCCAGGGCCGTGTTCCCTTCCATCGTAGGGCGCCCCCGACACCAGGGCGTCATGGTGGGCATGGGCCAGAAAGACTCATACGTGGGTGACGAGGCCCAGAGCAAGAGG
Trigger_1561	0.75882	0.75724	0.999644	1111	-0.1837	GCCCCAGCCTGGTGGATCTCTGTGAGCACCACTGAGTGATCTGTGCAGGGTATTAACCAACAGCAGACTTCCAGGATTTCCTGAGGCTGGCAAGGGTTCCTGAACCAGTTACCACTCCTTCTTGCCAGTCTAACAGGGTGGGAAAGTCCGAGCCTTAGGACCCAGTTTCAGTTCTGGTTTCTTCCCTCCTGACCACCATCGGTTGTTAGTTGCCTTGAGTTGGGAACGTTTGCATCG
Trigger_821	0.75977	0.75821	0.999644	1112	-0.060243	TCTTCCTCCTTGGAGAAGAGTTACGAGCTGCCCGACGGGCAGGTGATCACCATTGGCAATGAGCGGTTCCGGTGTCCGGAGGCACTCTTCCAGCCTTCCTTCCTGGGCATGGAGTCCTGTGGTATCCATGAGACCACTTTCAACTCCATCATGAAGTGTGATGTGGATATCCGCAAAGACCTGTATGCCAATACAGTGCTGTCTGGTGGTACCACCATGTACCCAGGCATTGCTGAC
Trigger_1612	0.76104	0.75948	0.999644	1113	-0.30727	ATTAACCAACAGCAGACTTCCAGGATTTCCTGAGGCTGGCAAGGGTTCCTGAACCAGTTACCACTCCTTCTTGCCAGTCTAACAGGGTGGGAAAGTCCGAGCCTTAGGACCCAGTTTCAGTTCTGGTTTCTTCCCTCCTGACCACCATCGGTTGTTAGTTGCCTTGAGTTGGGAACGTTTGCATCGACACCTGTAAATGTATTCATTCTTTAATTTATGTAAGGTTTTTTGTACTCA
Random_1730	0.76136	0.75982	0.999644	1114	-0.050673	GTACGATGCAACTGTGTGGATGTGACGAGCTTCATTTATACGCTTCGCGCGCCGGACCGGCCTCCGCAAGAAGGCCGCTGTGCACAAGCAAATGACAATTAACCACCGTGTATTCGTTATAGCATCAGGCAGTTTAAGTCGGGACAATAGGGGCCGCAATACACAGTTTACCGCATCTTGACCTAACTGACAAACTGCCATGGACGACTAGCCATGCCATTGGCTCTTAGACAGCCC
Trigger_947	0.76199	0.76037	0.999644	1115	-0.035812	CATGAGACCACTTTCAACTCCATCATGAAGTGTGATGTGGATATCCGCAAAGACCTGTATGCCAATACAGTGCTGTCTGGTGGTACCACCATGTACCCAGGCATTGCTGACAGGATGCAGAAGGAGATCACAGCCCTAGCACCTAGCACGATGAAGATTAAGATCATTGCTCCCCCTGAGCGCAAGTACTCAGTCTGGATCGGTGGCTCCATTCTGGCCTCACTGTCCACCTTCCAG
Trigger_1295	0.7623	0.76064	0.999644	1116	-0.11619	TTGAAGTATCAATTTGCCCTGGCAAATGTACACACCTCATGCTAGCCTCATGAAACTGGAATAAGCCTTTGAAAAGAAATTTGTCCTTGAAGCTTGTATCTGATATCAGCACTGGATCGTAGAACTTGTTGCTGATTTTTGACCTTGTATTCAAGTTAACTGCTCCCTTGGTATATGTTTAATACCCTGTGCATATCTTGATTTAGTCCTTAGTTCATGTGGCTCGGTCACTTGGGG
Trigger_1538	0.76262	0.76089	0.999644	1117	-0.17611	GAGAGCACGCTGTAGATGAGAAAGCCCCAGCCTGGTGGATCTCTGTGAGCACCACTGAGTGATCTGTGCAGGGTATTAACCAACAGCAGACTTCCAGGATTTCCTGAGGCTGGCAAGGGTTCCTGAACCAGTTACCACTCCTTCTTGCCAGTCTAACAGGGTGGGAAAGTCCGAGCCTTAGGACCCAGTTTCAGTTCTGGTTTCTTCCCTCCTGACCACCATCGGTTGTTAGTTGCC
Trigger_338	0.76294	0.76121	0.999644	1118	-0.074651	GAACACGGCATTGTCACTAACTGGGACGACATGGAGAAGATCTGGCACCACACCTTCTACAATGAGCTGCGTGTGGCTCCTGAGGAGCACCCGGTGCTTCTGACCGAGGCCCCCCTGAACCCCAAAGCTAACAGAGAGAAGATGACGCAGATAATGTTTGAAACCTTCAATACCCCAGCCATGTACGTGGCCATTCAGGCGGTGCTGTCCTTGTATGCATCTGGGCGCACCACTGGC
Trigger_196	0.76356	0.76191	0.999644	1119	-0.22463	CGACGCCCCCAGGGCCGTGTTCCCTTCCATCGTAGGGCGCCCCCGACACCAGGGCGTCATGGTGGGCATGGGCCAGAAAGACTCATACGTGGGTGACGAGGCCCAGAGCAAGAGGGGTATCCTGACCCTGAAGTACCCTATCGAACACGGCATTGTCACTAACTGGGACGACATGGAGAAGATCTGGCACCACACCTTCTACAATGAGCTGCGTGTGGCTCCTGAGGAGCACCCGGT
Random_1750	0.76388	0.76225	0.999644	1120	-0.13179	ACCTAACTGACAAACTGCCATGGACGACTAGCCATGCCATTGGCTCTTAGACAGCCCGATACAGTGATGATGAAAGTTCTGCGGGGCATGGCTACGACTTGCTCAGCTACGTGCGAGGGCAGAAACTTTTCCGCATTTGTATGTTCACCTATCTACTACCCATGCCCGGAGATTATGTAGGTTGTGAGATGCGGGAGAGGTTCTCGATCTTCCCGTGAGACGTCGGATTCTAATCCC
Trigger_1116	0.76514	0.76342	0.999644	1121	-0.13538	CTCCCCCTGAGCGCAAGTACTCAGTCTGGATCGGTGGCTCCATTCTGGCCTCACTGTCCACCTTCCAGCAGATGTGGATCAGCAAGCAGGAGTATGATGAGTCAGGCCCCTCCATCGTCCACCGCAAATGCTTCTAGATGGACTGAGCAGGTGCCAGGCATCTGCTGCATGAGCTGATATTGAAGTATCAATTTGCCCTGGCAAATGTACACACCTCATGCTAGCCTCATGAAACTG
Trigger_1457	0.76545	0.76377	0.999644	1122	-0.06222	CTCCCTTGGTATATGTTTAATACCCTGTGCATATCTTGATTTAGTCCTTAGTTCATGTGGCTCGGTCACTTGGGGGCTGGGGAGAGCACGCTGTAGATGAGAAAGCCCCAGCCTGGTGGATCTCTGTGAGCACCACTGAGTGATCTGTGCAGGGTATTAACCAACAGCAGACTTCCAGGATTTCCTGAGGCTGGCAAGGGTTCCTGAACCAGTTACCACTCCTTCTTGCCAGTCTAA
Trigger_527	0.76576	0.76405	0.999644	1123	-0.040776	GCCATTCAGGCGGTGCTGTCCTTGTATGCATCTGGGCGCACCACTGGCATTGTCATGGACTCTGGTGACGGGGTCACACACACAGTGCCCATCTATGAGGGCTACGCCCTTCCCCACGCCATCTTGCGTCTGGACCTGGCTGGCCGGGACCTGACAGACTACCTCATGAAGATCCTGACTGAACGGGGCTACAGCTTTACCACCACTGCTGAGAGGGAAATTGTTCGTGACATAAAG
Trigger_1047	0.76608	0.76429	0.999644	1124	-0.02488	GCATTGCTGACAGGATGCAGAAGGAGATCACAGCCCTAGCACCTAGCACGATGAAGATTAAGATCATTGCTCCCCCTGAGCGCAAGTACTCAGTCTGGATCGGTGGCTCCATTCTGGCCTCACTGTCCACCTTCCAGCAGATGTGGATCAGCAAGCAGGAGTATGATGAGTCAGGCCCCTCCATCGTCCACCGCAAATGCTTCTAGATGGACTGAGCAGGTGCCAGGCATCTGCTGC
Trigger_1321	0.76639	0.76466	0.999644	1125	-0.034472	TGTACACACCTCATGCTAGCCTCATGAAACTGGAATAAGCCTTTGAAAAGAAATTTGTCCTTGAAGCTTGTATCTGATATCAGCACTGGATCGTAGAACTTGTTGCTGATTTTTGACCTTGTATTCAAGTTAACTGCTCCCTTGGTATATGTTTAATACCCTGTGCATATCTTGATTTAGTCCTTAGTTCATGTGGCTCGGTCACTTGGGGGCTGGGGAGAGCACGCTGTAGATGAG
Trigger_1031	0.76701	0.76524	0.999644	1126	-0.064538	ACCACCATGTACCCAGGCATTGCTGACAGGATGCAGAAGGAGATCACAGCCCTAGCACCTAGCACGATGAAGATTAAGATCATTGCTCCCCCTGAGCGCAAGTACTCAGTCTGGATCGGTGGCTCCATTCTGGCCTCACTGTCCACCTTCCAGCAGATGTGGATCAGCAAGCAGGAGTATGATGAGTCAGGCCCCTCCATCGTCCACCGCAAATGCTTCTAGATGGACTGAGCAGGT
Trigger_808	0.76795	0.76622	0.999644	1127	-0.11293	TACTGCTGCATCATCTTCCTCCTTGGAGAAGAGTTACGAGCTGCCCGACGGGCAGGTGATCACCATTGGCAATGAGCGGTTCCGGTGTCCGGAGGCACTCTTCCAGCCTTCCTTCCTGGGCATGGAGTCCTGTGGTATCCATGAGACCACTTTCAACTCCATCATGAAGTGTGATGTGGATATCCGCAAAGACCTGTATGCCAATACAGTGCTGTCTGGTGGTACCACCATGTACCC
Trigger_1289	0.76826	0.76652	0.999644	1128	-0.29973	CTGATATTGAAGTATCAATTTGCCCTGGCAAATGTACACACCTCATGCTAGCCTCATGAAACTGGAATAAGCCTTTGAAAAGAAATTTGTCCTTGAAGCTTGTATCTGATATCAGCACTGGATCGTAGAACTTGTTGCTGATTTTTGACCTTGTATTCAAGTTAACTGCTCCCTTGGTATATGTTTAATACCCTGTGCATATCTTGATTTAGTCCTTAGTTCATGTGGCTCGGTCAC
Trigger_363	0.76857	0.76679	0.999644	1129	-0.45279	ACGACATGGAGAAGATCTGGCACCACACCTTCTACAATGAGCTGCGTGTGGCTCCTGAGGAGCACCCGGTGCTTCTGACCGAGGCCCCCCTGAACCCCAAAGCTAACAGAGAGAAGATGACGCAGATAATGTTTGAAACCTTCAATACCCCAGCCATGTACGTGGCCATTCAGGCGGTGCTGTCCTTGTATGCATCTGGGCGCACCACTGGCATTGTCATGGACTCTGGTGACGGGG
Trigger_415	0.76888	0.76713	0.999644	1130	-0.019206	TCCTGAGGAGCACCCGGTGCTTCTGACCGAGGCCCCCCTGAACCCCAAAGCTAACAGAGAGAAGATGACGCAGATAATGTTTGAAACCTTCAATACCCCAGCCATGTACGTGGCCATTCAGGCGGTGCTGTCCTTGTATGCATCTGGGCGCACCACTGGCATTGTCATGGACTCTGGTGACGGGGTCACACACACAGTGCCCATCTATGAGGGCTACGCCCTTCCCCACGCCATCTT
Trigger_1364	0.7692	0.7674	0.999644	1131	-0.33132	TGAAAAGAAATTTGTCCTTGAAGCTTGTATCTGATATCAGCACTGGATCGTAGAACTTGTTGCTGATTTTTGACCTTGTATTCAAGTTAACTGCTCCCTTGGTATATGTTTAATACCCTGTGCATATCTTGATTTAGTCCTTAGTTCATGTGGCTCGGTCACTTGGGGGCTGGGGAGAGCACGCTGTAGATGAGAAAGCCCCAGCCTGGTGGATCTCTGTGAGCACCACTGAGTGAT
Trigger_540	0.76982	0.76806	0.999644	1132	-0.23917	TGCTGTCCTTGTATGCATCTGGGCGCACCACTGGCATTGTCATGGACTCTGGTGACGGGGTCACACACACAGTGCCCATCTATGAGGGCTACGCCCTTCCCCACGCCATCTTGCGTCTGGACCTGGCTGGCCGGGACCTGACAGACTACCTCATGAAGATCCTGACTGAACGGGGCTACAGCTTTACCACCACTGCTGAGAGGGAAATTGTTCGTGACATAAAGGAGAAGCTGTGCT
Trigger_749	0.77075	0.76904	0.999644	1133	-0.18633	GTTCGTGACATAAAGGAGAAGCTGTGCTATGTTGCCCTGGATTTTGAGCAAGAAATGGCTACTGCTGCATCATCTTCCTCCTTGGAGAAGAGTTACGAGCTGCCCGACGGGCAGGTGATCACCATTGGCAATGAGCGGTTCCGGTGTCCGGAGGCACTCTTCCAGCCTTCCTTCCTGGGCATGGAGTCCTGTGGTATCCATGAGACCACTTTCAACTCCATCATGAAGTGTGATGTG
Trigger_76	0.77137	0.76965	0.999644	1134	-0.43309	TGCGCTTCTTGCCGCTCCTCCGTCGCCGCCGCGTCCTTCGCCGATCGCAATGGAAGAAGAAATCGCCGCACTCGTCATTGACAATGGCTCCGGCATGTGCAAAGCCGGCTTTGCTGGCGACGACGCCCCCAGGGCCGTGTTCCCTTCCATCGTAGGGCGCCCCCGACACCAGGGCGTCATGGTGGGCATGGGCCAGAAAGACTCATACGTGGGTGACGAGGCCCAGAGCAAGAGGGG
Trigger_353	0.77168	0.77001	0.999644	1135	-0.19503	ACTAACTGGGACGACATGGAGAAGATCTGGCACCACACCTTCTACAATGAGCTGCGTGTGGCTCCTGAGGAGCACCCGGTGCTTCTGACCGAGGCCCCCCTGAACCCCAAAGCTAACAGAGAGAAGATGACGCAGATAATGTTTGAAACCTTCAATACCCCAGCCATGTACGTGGCCATTCAGGCGGTGCTGTCCTTGTATGCATCTGGGCGCACCACTGGCATTGTCATGGACTCT
Trigger_521	0.77291	0.77131	0.999644	1136	-0.050585	TACGTGGCCATTCAGGCGGTGCTGTCCTTGTATGCATCTGGGCGCACCACTGGCATTGTCATGGACTCTGGTGACGGGGTCACACACACAGTGCCCATCTATGAGGGCTACGCCCTTCCCCACGCCATCTTGCGTCTGGACCTGGCTGGCCGGGACCTGACAGACTACCTCATGAAGATCCTGACTGAACGGGGCTACAGCTTTACCACCACTGCTGAGAGGGAAATTGTTCGTGAC
Trigger_1627	0.77353	0.77192	0.999644	1137	-0.073798	ACTTCCAGGATTTCCTGAGGCTGGCAAGGGTTCCTGAACCAGTTACCACTCCTTCTTGCCAGTCTAACAGGGTGGGAAAGTCCGAGCCTTAGGACCCAGTTTCAGTTCTGGTTTCTTCCCTCCTGACCACCATCGGTTGTTAGTTGCCTTGAGTTGGGAACGTTTGCATCGACACCTGTAAATGTATTCATTCTTTAATTTATGTAAGGTTTTTTGTACTCAATTCTTTAAGAAATG
Trigger_1013	0.77599	0.77431	0.999644	1138	-0.28025	ACAGTGCTGTCTGGTGGTACCACCATGTACCCAGGCATTGCTGACAGGATGCAGAAGGAGATCACAGCCCTAGCACCTAGCACGATGAAGATTAAGATCATTGCTCCCCCTGAGCGCAAGTACTCAGTCTGGATCGGTGGCTCCATTCTGGCCTCACTGTCCACCTTCCAGCAGATGTGGATCAGCAAGCAGGAGTATGATGAGTCAGGCCCCTCCATCGTCCACCGCAAATGCTTC
Trigger_1678	0.7766	0.77487	0.999644	1139	-0.035592	CTTCTTGCCAGTCTAACAGGGTGGGAAAGTCCGAGCCTTAGGACCCAGTTTCAGTTCTGGTTTCTTCCCTCCTGACCACCATCGGTTGTTAGTTGCCTTGAGTTGGGAACGTTTGCATCGACACCTGTAAATGTATTCATTCTTTAATTTATGTAAGGTTTTTTGTACTCAATTCTTTAAGAAATGACAAATTTTGGTTTTCTACTGTTCAATGAGAACATTAGGCCCCAGCAACAC
Trigger_631	0.77721	0.77544	0.999644	1140	-0.21185	CGCCCTTCCCCACGCCATCTTGCGTCTGGACCTGGCTGGCCGGGACCTGACAGACTACCTCATGAAGATCCTGACTGAACGGGGCTACAGCTTTACCACCACTGCTGAGAGGGAAATTGTTCGTGACATAAAGGAGAAGCTGTGCTATGTTGCCCTGGATTTTGAGCAAGAAATGGCTACTGCTGCATCATCTTCCTCCTTGGAGAAGAGTTACGAGCTGCCCGACGGGCAGGTGAT
Trigger_1222	0.77813	0.77636	0.999644	1141	-0.14925	CCCCTCCATCGTCCACCGCAAATGCTTCTAGATGGACTGAGCAGGTGCCAGGCATCTGCTGCATGAGCTGATATTGAAGTATCAATTTGCCCTGGCAAATGTACACACCTCATGCTAGCCTCATGAAACTGGAATAAGCCTTTGAAAAGAAATTTGTCCTTGAAGCTTGTATCTGATATCAGCACTGGATCGTAGAACTTGTTGCTGATTTTTGACCTTGTATTCAAGTTAACTGCT
Trigger_1674	0.77843	0.77679	0.999644	1142	-0.26303	ACTCCTTCTTGCCAGTCTAACAGGGTGGGAAAGTCCGAGCCTTAGGACCCAGTTTCAGTTCTGGTTTCTTCCCTCCTGACCACCATCGGTTGTTAGTTGCCTTGAGTTGGGAACGTTTGCATCGACACCTGTAAATGTATTCATTCTTTAATTTATGTAAGGTTTTTTGTACTCAATTCTTTAAGAAATGACAAATTTTGGTTTTCTACTGTTCAATGAGAACATTAGGCCCCAGCA
Trigger_1596	0.77873	0.77711	0.999644	1143	-0.24838	GTGATCTGTGCAGGGTATTAACCAACAGCAGACTTCCAGGATTTCCTGAGGCTGGCAAGGGTTCCTGAACCAGTTACCACTCCTTCTTGCCAGTCTAACAGGGTGGGAAAGTCCGAGCCTTAGGACCCAGTTTCAGTTCTGGTTTCTTCCCTCCTGACCACCATCGGTTGTTAGTTGCCTTGAGTTGGGAACGTTTGCATCGACACCTGTAAATGTATTCATTCTTTAATTTATGTA
Trigger_1240	0.77965	0.77795	0.999644	1144	-0.11542	CAAATGCTTCTAGATGGACTGAGCAGGTGCCAGGCATCTGCTGCATGAGCTGATATTGAAGTATCAATTTGCCCTGGCAAATGTACACACCTCATGCTAGCCTCATGAAACTGGAATAAGCCTTTGAAAAGAAATTTGTCCTTGAAGCTTGTATCTGATATCAGCACTGGATCGTAGAACTTGTTGCTGATTTTTGACCTTGTATTCAAGTTAACTGCTCCCTTGGTATATGTTTAA
Trigger_1109	0.78056	0.77893	0.999644	1145	-0.20902	ATCATTGCTCCCCCTGAGCGCAAGTACTCAGTCTGGATCGGTGGCTCCATTCTGGCCTCACTGTCCACCTTCCAGCAGATGTGGATCAGCAAGCAGGAGTATGATGAGTCAGGCCCCTCCATCGTCCACCGCAAATGCTTCTAGATGGACTGAGCAGGTGCCAGGCATCTGCTGCATGAGCTGATATTGAAGTATCAATTTGCCCTGGCAAATGTACACACCTCATGCTAGCCTCAT
Trigger_1198	0.78086	0.77927	0.999644	1146	-0.35306	CAAGCAGGAGTATGATGAGTCAGGCCCCTCCATCGTCCACCGCAAATGCTTCTAGATGGACTGAGCAGGTGCCAGGCATCTGCTGCATGAGCTGATATTGAAGTATCAATTTGCCCTGGCAAATGTACACACCTCATGCTAGCCTCATGAAACTGGAATAAGCCTTTGAAAAGAAATTTGTCCTTGAAGCTTGTATCTGATATCAGCACTGGATCGTAGAACTTGTTGCTGATTTTT
Trigger_795	0.78207	0.78021	0.999644	1147	-0.17331	AGCAAGAAATGGCTACTGCTGCATCATCTTCCTCCTTGGAGAAGAGTTACGAGCTGCCCGACGGGCAGGTGATCACCATTGGCAATGAGCGGTTCCGGTGTCCGGAGGCACTCTTCCAGCCTTCCTTCCTGGGCATGGAGTCCTGTGGTATCCATGAGACCACTTTCAACTCCATCATGAAGTGTGATGTGGATATCCGCAAAGACCTGTATGCCAATACAGTGCTGTCTGGTGGTA
Trigger_1188	0.78268	0.78075	0.999644	1148	-0.070156	TGTGGATCAGCAAGCAGGAGTATGATGAGTCAGGCCCCTCCATCGTCCACCGCAAATGCTTCTAGATGGACTGAGCAGGTGCCAGGCATCTGCTGCATGAGCTGATATTGAAGTATCAATTTGCCCTGGCAAATGTACACACCTCATGCTAGCCTCATGAAACTGGAATAAGCCTTTGAAAAGAAATTTGTCCTTGAAGCTTGTATCTGATATCAGCACTGGATCGTAGAACTTGTT
Trigger_92	0.78358	0.78158	0.999644	1149	-0.28627	CCTCCGTCGCCGCCGCGTCCTTCGCCGATCGCAATGGAAGAAGAAATCGCCGCACTCGTCATTGACAATGGCTCCGGCATGTGCAAAGCCGGCTTTGCTGGCGACGACGCCCCCAGGGCCGTGTTCCCTTCCATCGTAGGGCGCCCCCGACACCAGGGCGTCATGGTGGGCATGGGCCAGAAAGACTCATACGTGGGTGACGAGGCCCAGAGCAAGAGGGGTATCCTGACCCTGAAG
Trigger_98	0.78418	0.78223	0.999644	1150	-0.41319	TCGCCGCCGCGTCCTTCGCCGATCGCAATGGAAGAAGAAATCGCCGCACTCGTCATTGACAATGGCTCCGGCATGTGCAAAGCCGGCTTTGCTGGCGACGACGCCCCCAGGGCCGTGTTCCCTTCCATCGTAGGGCGCCCCCGACACCAGGGCGTCATGGTGGGCATGGGCCAGAAAGACTCATACGTGGGTGACGAGGCCCAGAGCAAGAGGGGTATCCTGACCCTGAAGTACCCT
Trigger_902	0.78448	0.78257	0.999644	1151	-0.3032	GCACTCTTCCAGCCTTCCTTCCTGGGCATGGAGTCCTGTGGTATCCATGAGACCACTTTCAACTCCATCATGAAGTGTGATGTGGATATCCGCAAAGACCTGTATGCCAATACAGTGCTGTCTGGTGGTACCACCATGTACCCAGGCATTGCTGACAGGATGCAGAAGGAGATCACAGCCCTAGCACCTAGCACGATGAAGATTAAGATCATTGCTCCCCCTGAGCGCAAGTACTCA
Trigger_1516	0.78478	0.78285	0.999644	1152	-0.41832	GCTCGGTCACTTGGGGGCTGGGGAGAGCACGCTGTAGATGAGAAAGCCCCAGCCTGGTGGATCTCTGTGAGCACCACTGAGTGATCTGTGCAGGGTATTAACCAACAGCAGACTTCCAGGATTTCCTGAGGCTGGCAAGGGTTCCTGAACCAGTTACCACTCCTTCTTGCCAGTCTAACAGGGTGGGAAAGTCCGAGCCTTAGGACCCAGTTTCAGTTCTGGTTTCTTCCCTCCTGA
Trigger_980	0.78508	0.78313	0.999644	1153	-0.4809	GATGTGGATATCCGCAAAGACCTGTATGCCAATACAGTGCTGTCTGGTGGTACCACCATGTACCCAGGCATTGCTGACAGGATGCAGAAGGAGATCACAGCCCTAGCACCTAGCACGATGAAGATTAAGATCATTGCTCCCCCTGAGCGCAAGTACTCAGTCTGGATCGGTGGCTCCATTCTGGCCTCACTGTCCACCTTCCAGCAGATGTGGATCAGCAAGCAGGAGTATGATGAG
Trigger_22	0.78538	0.78341	0.999644	1154	-0.17722	AAATAGCGGCGGGGGAGGCCGCGGTCGGTCTCACACTCCGCCGCCGGCTTACACTGCGCTTCTTGCCGCTCCTCCGTCGCCGCCGCGTCCTTCGCCGATCGCAATGGAAGAAGAAATCGCCGCACTCGTCATTGACAATGGCTCCGGCATGTGCAAAGCCGGCTTTGCTGGCGACGACGCCCCCAGGGCCGTGTTCCCTTCCATCGTAGGGCGCCCCCGACACCAGGGCGTCATGGT
Trigger_1546	0.78568	0.78376	0.999644	1155	-0.10731	GCTGTAGATGAGAAAGCCCCAGCCTGGTGGATCTCTGTGAGCACCACTGAGTGATCTGTGCAGGGTATTAACCAACAGCAGACTTCCAGGATTTCCTGAGGCTGGCAAGGGTTCCTGAACCAGTTACCACTCCTTCTTGCCAGTCTAACAGGGTGGGAAAGTCCGAGCCTTAGGACCCAGTTTCAGTTCTGGTTTCTTCCCTCCTGACCACCATCGGTTGTTAGTTGCCTTGAGTTG
Trigger_1481	0.78628	0.78426	0.999644	1156	-0.21099	CTGTGCATATCTTGATTTAGTCCTTAGTTCATGTGGCTCGGTCACTTGGGGGCTGGGGAGAGCACGCTGTAGATGAGAAAGCCCCAGCCTGGTGGATCTCTGTGAGCACCACTGAGTGATCTGTGCAGGGTATTAACCAACAGCAGACTTCCAGGATTTCCTGAGGCTGGCAAGGGTTCCTGAACCAGTTACCACTCCTTCTTGCCAGTCTAACAGGGTGGGAAAGTCCGAGCCTTA
Trigger_813	0.78658	0.78462	0.999644	1157	-0.097558	CTGCATCATCTTCCTCCTTGGAGAAGAGTTACGAGCTGCCCGACGGGCAGGTGATCACCATTGGCAATGAGCGGTTCCGGTGTCCGGAGGCACTCTTCCAGCCTTCCTTCCTGGGCATGGAGTCCTGTGGTATCCATGAGACCACTTTCAACTCCATCATGAAGTGTGATGTGGATATCCGCAAAGACCTGTATGCCAATACAGTGCTGTCTGGTGGTACCACCATGTACCCAGGCA
Trigger_137	0.78777	0.78578	0.999644	1158	-0.083776	ATCGCCGCACTCGTCATTGACAATGGCTCCGGCATGTGCAAAGCCGGCTTTGCTGGCGACGACGCCCCCAGGGCCGTGTTCCCTTCCATCGTAGGGCGCCCCCGACACCAGGGCGTCATGGTGGGCATGGGCCAGAAAGACTCATACGTGGGTGACGAGGCCCAGAGCAAGAGGGGTATCCTGACCCTGAAGTACCCTATCGAACACGGCATTGTCACTAACTGGGACGACATGGAG
Trigger_66	0.78956	0.78773	0.999644	1159	-0.42356	CGGCTTACACTGCGCTTCTTGCCGCTCCTCCGTCGCCGCCGCGTCCTTCGCCGATCGCAATGGAAGAAGAAATCGCCGCACTCGTCATTGACAATGGCTCCGGCATGTGCAAAGCCGGCTTTGCTGGCGACGACGCCCCCAGGGCCGTGTTCCCTTCCATCGTAGGGCGCCCCCGACACCAGGGCGTCATGGTGGGCATGGGCCAGAAAGACTCATACGTGGGTGACGAGGCCCAGA
Trigger_474	0.79015	0.78826	0.999644	1160	-0.3871	AGAAGATGACGCAGATAATGTTTGAAACCTTCAATACCCCAGCCATGTACGTGGCCATTCAGGCGGTGCTGTCCTTGTATGCATCTGGGCGCACCACTGGCATTGTCATGGACTCTGGTGACGGGGTCACACACACAGTGCCCATCTATGAGGGCTACGCCCTTCCCCACGCCATCTTGCGTCTGGACCTGGCTGGCCGGGACCTGACAGACTACCTCATGAAGATCCTGACTGAAC
Trigger_1345	0.7906	0.7887	0.999644	1161	-0.31608	TGAAACTGGAATAAGCCTTTGAAAAGAAATTTGTCCTTGAAGCTTGTATCTGATATCAGCACTGGATCGTAGAACTTGTTGCTGATTTTTGACCTTGTATTCAAGTTAACTGCTCCCTTGGTATATGTTTAATACCCTGTGCATATCTTGATTTAGTCCTTAGTTCATGTGGCTCGGTCACTTGGGGGCTGGGGAGAGCACGCTGTAGATGAGAAAGCCCCAGCCTGGTGGATCTCT
Trigger_23	0.79104	0.78919	0.999644	1162	-0.33063	AATAGCGGCGGGGGAGGCCGCGGTCGGTCTCACACTCCGCCGCCGGCTTACACTGCGCTTCTTGCCGCTCCTCCGTCGCCGCCGCGTCCTTCGCCGATCGCAATGGAAGAAGAAATCGCCGCACTCGTCATTGACAATGGCTCCGGCATGTGCAAAGCCGGCTTTGCTGGCGACGACGCCCCCAGGGCCGTGTTCCCTTCCATCGTAGGGCGCCCCCGACACCAGGGCGTCATGGTG
Trigger_1248	0.79163	0.78985	0.999644	1163	-0.12998	TCTAGATGGACTGAGCAGGTGCCAGGCATCTGCTGCATGAGCTGATATTGAAGTATCAATTTGCCCTGGCAAATGTACACACCTCATGCTAGCCTCATGAAACTGGAATAAGCCTTTGAAAAGAAATTTGTCCTTGAAGCTTGTATCTGATATCAGCACTGGATCGTAGAACTTGTTGCTGATTTTTGACCTTGTATTCAAGTTAACTGCTCCCTTGGTATATGTTTAATACCCTGT
Trigger_1261	0.79311	0.79138	0.999644	1164	-0.23452	AGCAGGTGCCAGGCATCTGCTGCATGAGCTGATATTGAAGTATCAATTTGCCCTGGCAAATGTACACACCTCATGCTAGCCTCATGAAACTGGAATAAGCCTTTGAAAAGAAATTTGTCCTTGAAGCTTGTATCTGATATCAGCACTGGATCGTAGAACTTGTTGCTGATTTTTGACCTTGTATTCAAGTTAACTGCTCCCTTGGTATATGTTTAATACCCTGTGCATATCTTGATT
Trigger_1396	0.7934	0.79174	0.999644	1165	-0.12997	GATATCAGCACTGGATCGTAGAACTTGTTGCTGATTTTTGACCTTGTATTCAAGTTAACTGCTCCCTTGGTATATGTTTAATACCCTGTGCATATCTTGATTTAGTCCTTAGTTCATGTGGCTCGGTCACTTGGGGGCTGGGGAGAGCACGCTGTAGATGAGAAAGCCCCAGCCTGGTGGATCTCTGTGAGCACCACTGAGTGATCTGTGCAGGGTATTAACCAACAGCAGACTTCC
Trigger_1358	0.79458	0.7929	0.999644	1166	-0.3816	AGCCTTTGAAAAGAAATTTGTCCTTGAAGCTTGTATCTGATATCAGCACTGGATCGTAGAACTTGTTGCTGATTTTTGACCTTGTATTCAAGTTAACTGCTCCCTTGGTATATGTTTAATACCCTGTGCATATCTTGATTTAGTCCTTAGTTCATGTGGCTCGGTCACTTGGGGGCTGGGGAGAGCACGCTGTAGATGAGAAAGCCCCAGCCTGGTGGATCTCTGTGAGCACCACTG
Trigger_1098	0.79487	0.7932	0.999644	1167	-0.27516	TGAAGATTAAGATCATTGCTCCCCCTGAGCGCAAGTACTCAGTCTGGATCGGTGGCTCCATTCTGGCCTCACTGTCCACCTTCCAGCAGATGTGGATCAGCAAGCAGGAGTATGATGAGTCAGGCCCCTCCATCGTCCACCGCAAATGCTTCTAGATGGACTGAGCAGGTGCCAGGCATCTGCTGCATGAGCTGATATTGAAGTATCAATTTGCCCTGGCAAATGTACACACCTCAT
Trigger_401	0.79516	0.79344	0.999644	1168	-0.18768	GAGCTGCGTGTGGCTCCTGAGGAGCACCCGGTGCTTCTGACCGAGGCCCCCCTGAACCCCAAAGCTAACAGAGAGAAGATGACGCAGATAATGTTTGAAACCTTCAATACCCCAGCCATGTACGTGGCCATTCAGGCGGTGCTGTCCTTGTATGCATCTGGGCGCACCACTGGCATTGTCATGGACTCTGGTGACGGGGTCACACACACAGTGCCCATCTATGAGGGCTACGCCCTT
Random_1778	0.79546	0.79368	0.999644	1169	-0.057532	GCGGGCGGCCTGGCCGGAGCACTACCGCATCGACGCGTATTCGATTACTGGTACTAGGTTACACATACGCGCTATAGTAGACCGTCAATTTCAGCCCTCTTATCCTCGGCGTTGTGTGTCAAGTGACGTAGACCTAGATTGACTCTATGACGGTATCTGCTGATGGGTAGGGAGACCCAGAATCTATCGGCCTAGGGACACTAAAACTTTCCAAACACCCCATGTCGATACTGAACG
Random_1791	0.79604	0.79433	0.999644	1170	-0.18508	GTCAAGTGACGTAGACCTAGATTGACTCTATGACGGTATCTGCTGATGGGTAGGGAGACCCAGAATCTATCGGCCTAGGGACACTAAAACTTTCCAAACACCCCATGTCGATACTGAACGAATCGACGCACACTCCCTTCCTTGAATGGCGCGCCATCATACCACGAAGCACAAAGTGCGTACGCCCATCTAATACATCCAATTATCTAGATCCTGCTCAAGAACTGCACGAGCACC
Trigger_973	0.79881	0.79691	0.999644	1171	-0.15044	GAAGTGTGATGTGGATATCCGCAAAGACCTGTATGCCAATACAGTGCTGTCTGGTGGTACCACCATGTACCCAGGCATTGCTGACAGGATGCAGAAGGAGATCACAGCCCTAGCACCTAGCACGATGAAGATTAAGATCATTGCTCCCCCTGAGCGCAAGTACTCAGTCTGGATCGGTGGCTCCATTCTGGCCTCACTGTCCACCTTCCAGCAGATGTGGATCAGCAAGCAGGAGTA
Trigger_268	0.79924	0.79739	0.999644	1172	-0.17827	CCAGAAAGACTCATACGTGGGTGACGAGGCCCAGAGCAAGAGGGGTATCCTGACCCTGAAGTACCCTATCGAACACGGCATTGTCACTAACTGGGACGACATGGAGAAGATCTGGCACCACACCTTCTACAATGAGCTGCGTGTGGCTCCTGAGGAGCACCCGGTGCTTCTGACCGAGGCCCCCCTGAACCCCAAAGCTAACAGAGAGAAGATGACGCAGATAATGTTTGAAACCTT
Trigger_1280	0.79953	0.79777	0.999644	1173	-0.11773	CTGCATGAGCTGATATTGAAGTATCAATTTGCCCTGGCAAATGTACACACCTCATGCTAGCCTCATGAAACTGGAATAAGCCTTTGAAAAGAAATTTGTCCTTGAAGCTTGTATCTGATATCAGCACTGGATCGTAGAACTTGTTGCTGATTTTTGACCTTGTATTCAAGTTAACTGCTCCCTTGGTATATGTTTAATACCCTGTGCATATCTTGATTTAGTCCTTAGTTCATGTGG
Trigger_1344	0.8004	0.79855	0.999644	1174	-0.18989	ATGAAACTGGAATAAGCCTTTGAAAAGAAATTTGTCCTTGAAGCTTGTATCTGATATCAGCACTGGATCGTAGAACTTGTTGCTGATTTTTGACCTTGTATTCAAGTTAACTGCTCCCTTGGTATATGTTTAATACCCTGTGCATATCTTGATTTAGTCCTTAGTTCATGTGGCTCGGTCACTTGGGGGCTGGGGAGAGCACGCTGTAGATGAGAAAGCCCCAGCCTGGTGGATCTC
Trigger_431	0.8004	0.79855	0.999644	1175	-0.19629	GTGCTTCTGACCGAGGCCCCCCTGAACCCCAAAGCTAACAGAGAGAAGATGACGCAGATAATGTTTGAAACCTTCAATACCCCAGCCATGTACGTGGCCATTCAGGCGGTGCTGTCCTTGTATGCATCTGGGCGCACCACTGGCATTGTCATGGACTCTGGTGACGGGGTCACACACACAGTGCCCATCTATGAGGGCTACGCCCTTCCCCACGCCATCTTGCGTCTGGACCTGGCT
Random_1788	0.80242	0.80075	0.999644	1176	-0.12184	TCAGCCCTCTTATCCTCGGCGTTGTGTGTCAAGTGACGTAGACCTAGATTGACTCTATGACGGTATCTGCTGATGGGTAGGGAGACCCAGAATCTATCGGCCTAGGGACACTAAAACTTTCCAAACACCCCATGTCGATACTGAACGAATCGACGCACACTCCCTTCCTTGAATGGCGCGCCATCATACCACGAAGCACAAAGTGCGTACGCCCATCTAATACATCCAATTATCTAG
Trigger_1700	0.80328	0.80168	0.999644	1177	-0.30486	GGGAAAGTCCGAGCCTTAGGACCCAGTTTCAGTTCTGGTTTCTTCCCTCCTGACCACCATCGGTTGTTAGTTGCCTTGAGTTGGGAACGTTTGCATCGACACCTGTAAATGTATTCATTCTTTAATTTATGTAAGGTTTTTTGTACTCAATTCTTTAAGAAATGACAAATTTTGGTTTTCTACTGTTCAATGAGAACATTAGGCCCCAGCAACACGTCATTGTGTAAAGAAATAAAA
Trigger_532	0.80386	0.80221	0.999644	1178	-0.060875	TCAGGCGGTGCTGTCCTTGTATGCATCTGGGCGCACCACTGGCATTGTCATGGACTCTGGTGACGGGGTCACACACACAGTGCCCATCTATGAGGGCTACGCCCTTCCCCACGCCATCTTGCGTCTGGACCTGGCTGGCCGGGACCTGACAGACTACCTCATGAAGATCCTGACTGAACGGGGCTACAGCTTTACCACCACTGCTGAGAGGGAAATTGTTCGTGACATAAAGGAGAA
Trigger_191	0.805	0.8033	0.999644	1179	-0.68796	GGCGACGACGCCCCCAGGGCCGTGTTCCCTTCCATCGTAGGGCGCCCCCGACACCAGGGCGTCATGGTGGGCATGGGCCAGAAAGACTCATACGTGGGTGACGAGGCCCAGAGCAAGAGGGGTATCCTGACCCTGAAGTACCCTATCGAACACGGCATTGTCACTAACTGGGACGACATGGAGAAGATCTGGCACCACACCTTCTACAATGAGCTGCGTGTGGCTCCTGAGGAGCAC
Trigger_126	0.80529	0.8036	0.999644	1180	-0.17674	TGGAAGAAGAAATCGCCGCACTCGTCATTGACAATGGCTCCGGCATGTGCAAAGCCGGCTTTGCTGGCGACGACGCCCCCAGGGCCGTGTTCCCTTCCATCGTAGGGCGCCCCCGACACCAGGGCGTCATGGTGGGCATGGGCCAGAAAGACTCATACGTGGGTGACGAGGCCCAGAGCAAGAGGGGTATCCTGACCCTGAAGTACCCTATCGAACACGGCATTGTCACTAACTGGG
Trigger_346	0.80586	0.80416	0.999644	1181	-0.38741	CATTGTCACTAACTGGGACGACATGGAGAAGATCTGGCACCACACCTTCTACAATGAGCTGCGTGTGGCTCCTGAGGAGCACCCGGTGCTTCTGACCGAGGCCCCCCTGAACCCCAAAGCTAACAGAGAGAAGATGACGCAGATAATGTTTGAAACCTTCAATACCCCAGCCATGTACGTGGCCATTCAGGCGGTGCTGTCCTTGTATGCATCTGGGCGCACCACTGGCATTGTCAT
Trigger_204	0.80614	0.80446	0.999644	1182	-0.16713	CCAGGGCCGTGTTCCCTTCCATCGTAGGGCGCCCCCGACACCAGGGCGTCATGGTGGGCATGGGCCAGAAAGACTCATACGTGGGTGACGAGGCCCAGAGCAAGAGGGGTATCCTGACCCTGAAGTACCCTATCGAACACGGCATTGTCACTAACTGGGACGACATGGAGAAGATCTGGCACCACACCTTCTACAATGAGCTGCGTGTGGCTCCTGAGGAGCACCCGGTGCTTCTGA
Trigger_1408	0.80671	0.80503	0.999644	1183	-0.27892	GGATCGTAGAACTTGTTGCTGATTTTTGACCTTGTATTCAAGTTAACTGCTCCCTTGGTATATGTTTAATACCCTGTGCATATCTTGATTTAGTCCTTAGTTCATGTGGCTCGGTCACTTGGGGGCTGGGGAGAGCACGCTGTAGATGAGAAAGCCCCAGCCTGGTGGATCTCTGTGAGCACCACTGAGTGATCTGTGCAGGGTATTAACCAACAGCAGACTTCCAGGATTTCCTGA
Trigger_1710	0.80728	0.80561	0.999644	1184	-0.20371	GAGCCTTAGGACCCAGTTTCAGTTCTGGTTTCTTCCCTCCTGACCACCATCGGTTGTTAGTTGCCTTGAGTTGGGAACGTTTGCATCGACACCTGTAAATGTATTCATTCTTTAATTTATGTAAGGTTTTTTGTACTCAATTCTTTAAGAAATGACAAATTTTGGTTTTCTACTGTTCAATGAGAACATTAGGCCCCAGCAACACGTCATTGTGTAAAGAAATAAAAGTGCTGCAGT
Trigger_1691	0.80842	0.80691	0.999644	1185	-0.15816	TAACAGGGTGGGAAAGTCCGAGCCTTAGGACCCAGTTTCAGTTCTGGTTTCTTCCCTCCTGACCACCATCGGTTGTTAGTTGCCTTGAGTTGGGAACGTTTGCATCGACACCTGTAAATGTATTCATTCTTTAATTTATGTAAGGTTTTTTGTACTCAATTCTTTAAGAAATGACAAATTTTGGTTTTCTACTGTTCAATGAGAACATTAGGCCCCAGCAACACGTCATTGTGTAAA
Trigger_1645	0.80898	0.80757	0.999644	1186	-0.3843	GGCTGGCAAGGGTTCCTGAACCAGTTACCACTCCTTCTTGCCAGTCTAACAGGGTGGGAAAGTCCGAGCCTTAGGACCCAGTTTCAGTTCTGGTTTCTTCCCTCCTGACCACCATCGGTTGTTAGTTGCCTTGAGTTGGGAACGTTTGCATCGACACCTGTAAATGTATTCATTCTTTAATTTATGTAAGGTTTTTTGTACTCAATTCTTTAAGAAATGACAAATTTTGGTTTTCTA
Trigger_1199	0.81011	0.80869	0.999644	1187	-0.19335	AAGCAGGAGTATGATGAGTCAGGCCCCTCCATCGTCCACCGCAAATGCTTCTAGATGGACTGAGCAGGTGCCAGGCATCTGCTGCATGAGCTGATATTGAAGTATCAATTTGCCCTGGCAAATGTACACACCTCATGCTAGCCTCATGAAACTGGAATAAGCCTTTGAAAAGAAATTTGTCCTTGAAGCTTGTATCTGATATCAGCACTGGATCGTAGAACTTGTTGCTGATTTTTG
Random_1760	0.81068	0.80931	0.999644	1188	-0.41419	GTCTTATGGCAAAACCGATGGACTATGTTCCGGGTCGCACAAGAGGTCTATAGCACGTGCATCCCAACGTGGCGTGCGTACAACCTAATTATCTTTTCGTGCGAAGGTCCTGGCTGCATGTTTATGTCGATACGCCTGCAATACTTGACGAAAATATACGAAGCGGGCGGCCTGGCCGGAGCACTACCGCATCGACGCGTATTCGATTACTGGTACTAGGTTACACATACGCGCTAT
Trigger_144	0.81124	0.80984	0.999644	1189	-0.064659	CACTCGTCATTGACAATGGCTCCGGCATGTGCAAAGCCGGCTTTGCTGGCGACGACGCCCCCAGGGCCGTGTTCCCTTCCATCGTAGGGCGCCCCCGACACCAGGGCGTCATGGTGGGCATGGGCCAGAAAGACTCATACGTGGGTGACGAGGCCCAGAGCAAGAGGGGTATCCTGACCCTGAAGTACCCTATCGAACACGGCATTGTCACTAACTGGGACGACATGGAGAAGATCT
Trigger_1589	0.8118	0.8104	0.999644	1190	-0.17983	CCACTGAGTGATCTGTGCAGGGTATTAACCAACAGCAGACTTCCAGGATTTCCTGAGGCTGGCAAGGGTTCCTGAACCAGTTACCACTCCTTCTTGCCAGTCTAACAGGGTGGGAAAGTCCGAGCCTTAGGACCCAGTTTCAGTTCTGGTTTCTTCCCTCCTGACCACCATCGGTTGTTAGTTGCCTTGAGTTGGGAACGTTTGCATCGACACCTGTAAATGTATTCATTCTTTAAT
Trigger_280	0.81208	0.81061	0.999644	1191	-0.32523	ATACGTGGGTGACGAGGCCCAGAGCAAGAGGGGTATCCTGACCCTGAAGTACCCTATCGAACACGGCATTGTCACTAACTGGGACGACATGGAGAAGATCTGGCACCACACCTTCTACAATGAGCTGCGTGTGGCTCCTGAGGAGCACCCGGTGCTTCTGACCGAGGCCCCCCTGAACCCCAAAGCTAACAGAGAGAAGATGACGCAGATAATGTTTGAAACCTTCAATACCCCAGC
Trigger_805	0.8132	0.81168	0.999644	1192	-0.11772	GGCTACTGCTGCATCATCTTCCTCCTTGGAGAAGAGTTACGAGCTGCCCGACGGGCAGGTGATCACCATTGGCAATGAGCGGTTCCGGTGTCCGGAGGCACTCTTCCAGCCTTCCTTCCTGGGCATGGAGTCCTGTGGTATCCATGAGACCACTTTCAACTCCATCATGAAGTGTGATGTGGATATCCGCAAAGACCTGTATGCCAATACAGTGCTGTCTGGTGGTACCACCATGTA
Trigger_423	0.81362	0.81208	0.999644	1193	-0.80966	AGCACCCGGTGCTTCTGACCGAGGCCCCCCTGAACCCCAAAGCTAACAGAGAGAAGATGACGCAGATAATGTTTGAAACCTTCAATACCCCAGCCATGTACGTGGCCATTCAGGCGGTGCTGTCCTTGTATGCATCTGGGCGCACCACTGGCATTGTCATGGACTCTGGTGACGGGGTCACACACACAGTGCCCATCTATGAGGGCTACGCCCTTCCCCACGCCATCTTGCGTCTGG
Trigger_374	0.81362	0.81208	0.999644	1194	-0.13494	AAGATCTGGCACCACACCTTCTACAATGAGCTGCGTGTGGCTCCTGAGGAGCACCCGGTGCTTCTGACCGAGGCCCCCCTGAACCCCAAAGCTAACAGAGAGAAGATGACGCAGATAATGTTTGAAACCTTCAATACCCCAGCCATGTACGTGGCCATTCAGGCGGTGCTGTCCTTGTATGCATCTGGGCGCACCACTGGCATTGTCATGGACTCTGGTGACGGGGTCACACACACA
Trigger_1258	0.81432	0.81278	0.999644	1195	-0.2224	CTGAGCAGGTGCCAGGCATCTGCTGCATGAGCTGATATTGAAGTATCAATTTGCCCTGGCAAATGTACACACCTCATGCTAGCCTCATGAAACTGGAATAAGCCTTTGAAAAGAAATTTGTCCTTGAAGCTTGTATCTGATATCAGCACTGGATCGTAGAACTTGTTGCTGATTTTTGACCTTGTATTCAAGTTAACTGCTCCCTTGGTATATGTTTAATACCCTGTGCATATCTTG
Trigger_1583	0.8146	0.81308	0.999644	1196	-0.35692	TGAGCACCACTGAGTGATCTGTGCAGGGTATTAACCAACAGCAGACTTCCAGGATTTCCTGAGGCTGGCAAGGGTTCCTGAACCAGTTACCACTCCTTCTTGCCAGTCTAACAGGGTGGGAAAGTCCGAGCCTTAGGACCCAGTTTCAGTTCTGGTTTCTTCCCTCCTGACCACCATCGGTTGTTAGTTGCCTTGAGTTGGGAACGTTTGCATCGACACCTGTAAATGTATTCATTC
Trigger_162	0.81488	0.81333	0.999644	1197	-0.17623	GCTCCGGCATGTGCAAAGCCGGCTTTGCTGGCGACGACGCCCCCAGGGCCGTGTTCCCTTCCATCGTAGGGCGCCCCCGACACCAGGGCGTCATGGTGGGCATGGGCCAGAAAGACTCATACGTGGGTGACGAGGCCCAGAGCAAGAGGGGTATCCTGACCCTGAAGTACCCTATCGAACACGGCATTGTCACTAACTGGGACGACATGGAGAAGATCTGGCACCACACCTTCTACA
Trigger_519	0.81682	0.8154	0.999644	1198	-0.15754	TGTACGTGGCCATTCAGGCGGTGCTGTCCTTGTATGCATCTGGGCGCACCACTGGCATTGTCATGGACTCTGGTGACGGGGTCACACACACAGTGCCCATCTATGAGGGCTACGCCCTTCCCCACGCCATCTTGCGTCTGGACCTGGCTGGCCGGGACCTGACAGACTACCTCATGAAGATCCTGACTGAACGGGGCTACAGCTTTACCACCACTGCTGAGAGGGAAATTGTTCGTG
Trigger_1201	0.8171	0.81565	0.999644	1199	-0.072352	GCAGGAGTATGATGAGTCAGGCCCCTCCATCGTCCACCGCAAATGCTTCTAGATGGACTGAGCAGGTGCCAGGCATCTGCTGCATGAGCTGATATTGAAGTATCAATTTGCCCTGGCAAATGTACACACCTCATGCTAGCCTCATGAAACTGGAATAAGCCTTTGAAAAGAAATTTGTCCTTGAAGCTTGTATCTGATATCAGCACTGGATCGTAGAACTTGTTGCTGATTTTTGAC
Trigger_949	0.81765	0.81627	0.999644	1200	-0.3576	TGAGACCACTTTCAACTCCATCATGAAGTGTGATGTGGATATCCGCAAAGACCTGTATGCCAATACAGTGCTGTCTGGTGGTACCACCATGTACCCAGGCATTGCTGACAGGATGCAGAAGGAGATCACAGCCCTAGCACCTAGCACGATGAAGATTAAGATCATTGCTCCCCCTGAGCGCAAGTACTCAGTCTGGATCGGTGGCTCCATTCTGGCCTCACTGTCCACCTTCCAGCA
Trigger_581	0.81765	0.81627	0.999644	1201	-0.17679	ATGGACTCTGGTGACGGGGTCACACACACAGTGCCCATCTATGAGGGCTACGCCCTTCCCCACGCCATCTTGCGTCTGGACCTGGCTGGCCGGGACCTGACAGACTACCTCATGAAGATCCTGACTGAACGGGGCTACAGCTTTACCACCACTGCTGAGAGGGAAATTGTTCGTGACATAAAGGAGAAGCTGTGCTATGTTGCCCTGGATTTTGAGCAAGAAATGGCTACTGCTGCA
Trigger_909	0.8182	0.81677	0.999644	1202	-0.2447	TCCAGCCTTCCTTCCTGGGCATGGAGTCCTGTGGTATCCATGAGACCACTTTCAACTCCATCATGAAGTGTGATGTGGATATCCGCAAAGACCTGTATGCCAATACAGTGCTGTCTGGTGGTACCACCATGTACCCAGGCATTGCTGACAGGATGCAGAAGGAGATCACAGCCCTAGCACCTAGCACGATGAAGATTAAGATCATTGCTCCCCCTGAGCGCAAGTACTCAGTCTGGA
Trigger_238	0.81848	0.81707	0.999644	1203	-0.23152	CCGACACCAGGGCGTCATGGTGGGCATGGGCCAGAAAGACTCATACGTGGGTGACGAGGCCCAGAGCAAGAGGGGTATCCTGACCCTGAAGTACCCTATCGAACACGGCATTGTCACTAACTGGGACGACATGGAGAAGATCTGGCACCACACCTTCTACAATGAGCTGCGTGTGGCTCCTGAGGAGCACCCGGTGCTTCTGACCGAGGCCCCCCTGAACCCCAAAGCTAACAGAGA
Trigger_109	0.81876	0.8173	0.999644	1204	-0.0624	TCCTTCGCCGATCGCAATGGAAGAAGAAATCGCCGCACTCGTCATTGACAATGGCTCCGGCATGTGCAAAGCCGGCTTTGCTGGCGACGACGCCCCCAGGGCCGTGTTCCCTTCCATCGTAGGGCGCCCCCGACACCAGGGCGTCATGGTGGGCATGGGCCAGAAAGACTCATACGTGGGTGACGAGGCCCAGAGCAAGAGGGGTATCCTGACCCTGAAGTACCCTATCGAACACGG
Random_1766	0.81903	0.81759	0.999644	1205	-0.39193	ACGTGCATCCCAACGTGGCGTGCGTACAACCTAATTATCTTTTCGTGCGAAGGTCCTGGCTGCATGTTTATGTCGATACGCCTGCAATACTTGACGAAAATATACGAAGCGGGCGGCCTGGCCGGAGCACTACCGCATCGACGCGTATTCGATTACTGGTACTAGGTTACACATACGCGCTATAGTAGACCGTCAATTTCAGCCCTCTTATCCTCGGCGTTGTGTGTCAAGTGACGT
Trigger_578	0.81931	0.81777	0.999644	1206	-0.094032	GTCATGGACTCTGGTGACGGGGTCACACACACAGTGCCCATCTATGAGGGCTACGCCCTTCCCCACGCCATCTTGCGTCTGGACCTGGCTGGCCGGGACCTGACAGACTACCTCATGAAGATCCTGACTGAACGGGGCTACAGCTTTACCACCACTGCTGAGAGGGAAATTGTTCGTGACATAAAGGAGAAGCTGTGCTATGTTGCCCTGGATTTTGAGCAAGAAATGGCTACTGCT
Trigger_1338	0.81958	0.81808	0.999644	1207	-0.23064	AGCCTCATGAAACTGGAATAAGCCTTTGAAAAGAAATTTGTCCTTGAAGCTTGTATCTGATATCAGCACTGGATCGTAGAACTTGTTGCTGATTTTTGACCTTGTATTCAAGTTAACTGCTCCCTTGGTATATGTTTAATACCCTGTGCATATCTTGATTTAGTCCTTAGTTCATGTGGCTCGGTCACTTGGGGGCTGGGGAGAGCACGCTGTAGATGAGAAAGCCCCAGCCTGGTG
Trigger_1227	0.82068	0.81915	0.999644	1208	-0.074754	CCATCGTCCACCGCAAATGCTTCTAGATGGACTGAGCAGGTGCCAGGCATCTGCTGCATGAGCTGATATTGAAGTATCAATTTGCCCTGGCAAATGTACACACCTCATGCTAGCCTCATGAAACTGGAATAAGCCTTTGAAAAGAAATTTGTCCTTGAAGCTTGTATCTGATATCAGCACTGGATCGTAGAACTTGTTGCTGATTTTTGACCTTGTATTCAAGTTAACTGCTCCCTT
Trigger_1381	0.82095	0.81945	0.999644	1209	-0.3584	TTGAAGCTTGTATCTGATATCAGCACTGGATCGTAGAACTTGTTGCTGATTTTTGACCTTGTATTCAAGTTAACTGCTCCCTTGGTATATGTTTAATACCCTGTGCATATCTTGATTTAGTCCTTAGTTCATGTGGCTCGGTCACTTGGGGGCTGGGGAGAGCACGCTGTAGATGAGAAAGCCCCAGCCTGGTGGATCTCTGTGAGCACCACTGAGTGATCTGTGCAGGGTATTAAC
Trigger_819	0.8215	0.82003	0.999644	1210	-0.14556	CATCTTCCTCCTTGGAGAAGAGTTACGAGCTGCCCGACGGGCAGGTGATCACCATTGGCAATGAGCGGTTCCGGTGTCCGGAGGCACTCTTCCAGCCTTCCTTCCTGGGCATGGAGTCCTGTGGTATCCATGAGACCACTTTCAACTCCATCATGAAGTGTGATGTGGATATCCGCAAAGACCTGTATGCCAATACAGTGCTGTCTGGTGGTACCACCATGTACCCAGGCATTGCTG
Trigger_1399	0.82177	0.82033	0.999644	1211	-0.11796	ATCAGCACTGGATCGTAGAACTTGTTGCTGATTTTTGACCTTGTATTCAAGTTAACTGCTCCCTTGGTATATGTTTAATACCCTGTGCATATCTTGATTTAGTCCTTAGTTCATGTGGCTCGGTCACTTGGGGGCTGGGGAGAGCACGCTGTAGATGAGAAAGCCCCAGCCTGGTGGATCTCTGTGAGCACCACTGAGTGATCTGTGCAGGGTATTAACCAACAGCAGACTTCCAGG
Trigger_1132	0.82232	0.82097	0.999644	1212	-0.13647	GTACTCAGTCTGGATCGGTGGCTCCATTCTGGCCTCACTGTCCACCTTCCAGCAGATGTGGATCAGCAAGCAGGAGTATGATGAGTCAGGCCCCTCCATCGTCCACCGCAAATGCTTCTAGATGGACTGAGCAGGTGCCAGGCATCTGCTGCATGAGCTGATATTGAAGTATCAATTTGCCCTGGCAAATGTACACACCTCATGCTAGCCTCATGAAACTGGAATAAGCCTTTGAAA
Trigger_1086	0.82341	0.82213	0.999644	1213	-0.24128	CACCTAGCACGATGAAGATTAAGATCATTGCTCCCCCTGAGCGCAAGTACTCAGTCTGGATCGGTGGCTCCATTCTGGCCTCACTGTCCACCTTCCAGCAGATGTGGATCAGCAAGCAGGAGTATGATGAGTCAGGCCCCTCCATCGTCCACCGCAAATGCTTCTAGATGGACTGAGCAGGTGCCAGGCATCTGCTGCATGAGCTGATATTGAAGTATCAATTTGCCCTGGCAAATG
Trigger_594	0.82477	0.82341	0.999644	1214	-0.23339	ACGGGGTCACACACACAGTGCCCATCTATGAGGGCTACGCCCTTCCCCACGCCATCTTGCGTCTGGACCTGGCTGGCCGGGACCTGACAGACTACCTCATGAAGATCCTGACTGAACGGGGCTACAGCTTTACCACCACTGCTGAGAGGGAAATTGTTCGTGACATAAAGGAGAAGCTGTGCTATGTTGCCCTGGATTTTGAGCAAGAAATGGCTACTGCTGCATCATCTTCCTCCT
Trigger_477	0.82531	0.82396	0.999644	1215	-0.25817	AGATGACGCAGATAATGTTTGAAACCTTCAATACCCCAGCCATGTACGTGGCCATTCAGGCGGTGCTGTCCTTGTATGCATCTGGGCGCACCACTGGCATTGTCATGGACTCTGGTGACGGGGTCACACACACAGTGCCCATCTATGAGGGCTACGCCCTTCCCCACGCCATCTTGCGTCTGGACCTGGCTGGCCGGGACCTGACAGACTACCTCATGAAGATCCTGACTGAACGGG
Trigger_1453	0.82693	0.8257	0.999644	1216	-0.28838	ACTGCTCCCTTGGTATATGTTTAATACCCTGTGCATATCTTGATTTAGTCCTTAGTTCATGTGGCTCGGTCACTTGGGGGCTGGGGAGAGCACGCTGTAGATGAGAAAGCCCCAGCCTGGTGGATCTCTGTGAGCACCACTGAGTGATCTGTGCAGGGTATTAACCAACAGCAGACTTCCAGGATTTCCTGAGGCTGGCAAGGGTTCCTGAACCAGTTACCACTCCTTCTTGCCAGT
Trigger_163	0.8272	0.82594	0.999644	1217	-0.18626	CTCCGGCATGTGCAAAGCCGGCTTTGCTGGCGACGACGCCCCCAGGGCCGTGTTCCCTTCCATCGTAGGGCGCCCCCGACACCAGGGCGTCATGGTGGGCATGGGCCAGAAAGACTCATACGTGGGTGACGAGGCCCAGAGCAAGAGGGGTATCCTGACCCTGAAGTACCCTATCGAACACGGCATTGTCACTAACTGGGACGACATGGAGAAGATCTGGCACCACACCTTCTACAA
Trigger_1503	0.82773	0.82657	0.999644	1218	-0.26245	CTTAGTTCATGTGGCTCGGTCACTTGGGGGCTGGGGAGAGCACGCTGTAGATGAGAAAGCCCCAGCCTGGTGGATCTCTGTGAGCACCACTGAGTGATCTGTGCAGGGTATTAACCAACAGCAGACTTCCAGGATTTCCTGAGGCTGGCAAGGGTTCCTGAACCAGTTACCACTCCTTCTTGCCAGTCTAACAGGGTGGGAAAGTCCGAGCCTTAGGACCCAGTTTCAGTTCTGGTT
Trigger_1333	0.82908	0.82791	0.999644	1219	-0.20972	ATGCTAGCCTCATGAAACTGGAATAAGCCTTTGAAAAGAAATTTGTCCTTGAAGCTTGTATCTGATATCAGCACTGGATCGTAGAACTTGTTGCTGATTTTTGACCTTGTATTCAAGTTAACTGCTCCCTTGGTATATGTTTAATACCCTGTGCATATCTTGATTTAGTCCTTAGTTCATGTGGCTCGGTCACTTGGGGGCTGGGGAGAGCACGCTGTAGATGAGAAAGCCCCAGCC
Trigger_1394	0.82934	0.82817	0.999644	1220	-0.32984	CTGATATCAGCACTGGATCGTAGAACTTGTTGCTGATTTTTGACCTTGTATTCAAGTTAACTGCTCCCTTGGTATATGTTTAATACCCTGTGCATATCTTGATTTAGTCCTTAGTTCATGTGGCTCGGTCACTTGGGGGCTGGGGAGAGCACGCTGTAGATGAGAAAGCCCCAGCCTGGTGGATCTCTGTGAGCACCACTGAGTGATCTGTGCAGGGTATTAACCAACAGCAGACTT
Trigger_460	0.83014	0.82894	0.999644	1221	-0.058824	CAAAGCTAACAGAGAGAAGATGACGCAGATAATGTTTGAAACCTTCAATACCCCAGCCATGTACGTGGCCATTCAGGCGGTGCTGTCCTTGTATGCATCTGGGCGCACCACTGGCATTGTCATGGACTCTGGTGACGGGGTCACACACACAGTGCCCATCTATGAGGGCTACGCCCTTCCCCACGCCATCTTGCGTCTGGACCTGGCTGGCCGGGACCTGACAGACTACCTCATGAA
Random_1789	0.83041	0.82921	0.999644	1222	-0.18477	TTATCCTCGGCGTTGTGTGTCAAGTGACGTAGACCTAGATTGACTCTATGACGGTATCTGCTGATGGGTAGGGAGACCCAGAATCTATCGGCCTAGGGACACTAAAACTTTCCAAACACCCCATGTCGATACTGAACGAATCGACGCACACTCCCTTCCTTGAATGGCGCGCCATCATACCACGAAGCACAAAGTGCGTACGCCCATCTAATACATCCAATTATCTAGATCCTGCTC
Trigger_1352	0.83068	0.82952	0.999644	1223	-0.27773	GGAATAAGCCTTTGAAAAGAAATTTGTCCTTGAAGCTTGTATCTGATATCAGCACTGGATCGTAGAACTTGTTGCTGATTTTTGACCTTGTATTCAAGTTAACTGCTCCCTTGGTATATGTTTAATACCCTGTGCATATCTTGATTTAGTCCTTAGTTCATGTGGCTCGGTCACTTGGGGGCTGGGGAGAGCACGCTGTAGATGAGAAAGCCCCAGCCTGGTGGATCTCTGTGAGCA
Trigger_58	0.83121	0.83015	0.999644	1224	-0.32693	TCCGCCGCCGGCTTACACTGCGCTTCTTGCCGCTCCTCCGTCGCCGCCGCGTCCTTCGCCGATCGCAATGGAAGAAGAAATCGCCGCACTCGTCATTGACAATGGCTCCGGCATGTGCAAAGCCGGCTTTGCTGGCGACGACGCCCCCAGGGCCGTGTTCCCTTCCATCGTAGGGCGCCCCCGACACCAGGGCGTCATGGTGGGCATGGGCCAGAAAGACTCATACGTGGGTGACGA
Trigger_1688	0.83174	0.83081	0.999644	1225	-0.13797	GTCTAACAGGGTGGGAAAGTCCGAGCCTTAGGACCCAGTTTCAGTTCTGGTTTCTTCCCTCCTGACCACCATCGGTTGTTAGTTGCCTTGAGTTGGGAACGTTTGCATCGACACCTGTAAATGTATTCATTCTTTAATTTATGTAAGGTTTTTTGTACTCAATTCTTTAAGAAATGACAAATTTTGGTTTTCTACTGTTCAATGAGAACATTAGGCCCCAGCAACACGTCATTGTGT
Trigger_635	0.83201	0.83109	0.999644	1226	-0.20088	CTTCCCCACGCCATCTTGCGTCTGGACCTGGCTGGCCGGGACCTGACAGACTACCTCATGAAGATCCTGACTGAACGGGGCTACAGCTTTACCACCACTGCTGAGAGGGAAATTGTTCGTGACATAAAGGAGAAGCTGTGCTATGTTGCCCTGGATTTTGAGCAAGAAATGGCTACTGCTGCATCATCTTCCTCCTTGGAGAAGAGTTACGAGCTGCCCGACGGGCAGGTGATCACC
Trigger_593	0.83307	0.83214	0.999644	1227	-0.071075	GACGGGGTCACACACACAGTGCCCATCTATGAGGGCTACGCCCTTCCCCACGCCATCTTGCGTCTGGACCTGGCTGGCCGGGACCTGACAGACTACCTCATGAAGATCCTGACTGAACGGGGCTACAGCTTTACCACCACTGCTGAGAGGGAAATTGTTCGTGACATAAAGGAGAAGCTGTGCTATGTTGCCCTGGATTTTGAGCAAGAAATGGCTACTGCTGCATCATCTTCCTCC
Trigger_1313	0.83333	0.83238	0.999644	1228	-0.078675	CTGGCAAATGTACACACCTCATGCTAGCCTCATGAAACTGGAATAAGCCTTTGAAAAGAAATTTGTCCTTGAAGCTTGTATCTGATATCAGCACTGGATCGTAGAACTTGTTGCTGATTTTTGACCTTGTATTCAAGTTAACTGCTCCCTTGGTATATGTTTAATACCCTGTGCATATCTTGATTTAGTCCTTAGTTCATGTGGCTCGGTCACTTGGGGGCTGGGGAGAGCACGCTG
Trigger_113	0.83439	0.8334	0.999644	1229	-0.20245	TCGCCGATCGCAATGGAAGAAGAAATCGCCGCACTCGTCATTGACAATGGCTCCGGCATGTGCAAAGCCGGCTTTGCTGGCGACGACGCCCCCAGGGCCGTGTTCCCTTCCATCGTAGGGCGCCCCCGACACCAGGGCGTCATGGTGGGCATGGGCCAGAAAGACTCATACGTGGGTGACGAGGCCCAGAGCAAGAGGGGTATCCTGACCCTGAAGTACCCTATCGAACACGGCATT
Trigger_1392	0.83465	0.8336	0.999644	1230	-0.65221	ATCTGATATCAGCACTGGATCGTAGAACTTGTTGCTGATTTTTGACCTTGTATTCAAGTTAACTGCTCCCTTGGTATATGTTTAATACCCTGTGCATATCTTGATTTAGTCCTTAGTTCATGTGGCTCGGTCACTTGGGGGCTGGGGAGAGCACGCTGTAGATGAGAAAGCCCCAGCCTGGTGGATCTCTGTGAGCACCACTGAGTGATCTGTGCAGGGTATTAACCAACAGCAGAC
Trigger_838	0.83491	0.83385	0.999644	1231	-0.24218	GAGTTACGAGCTGCCCGACGGGCAGGTGATCACCATTGGCAATGAGCGGTTCCGGTGTCCGGAGGCACTCTTCCAGCCTTCCTTCCTGGGCATGGAGTCCTGTGGTATCCATGAGACCACTTTCAACTCCATCATGAAGTGTGATGTGGATATCCGCAAAGACCTGTATGCCAATACAGTGCTGTCTGGTGGTACCACCATGTACCCAGGCATTGCTGACAGGATGCAGAAGGAGAT
Trigger_1383	0.8357	0.83468	0.999644	1232	-0.2173	GAAGCTTGTATCTGATATCAGCACTGGATCGTAGAACTTGTTGCTGATTTTTGACCTTGTATTCAAGTTAACTGCTCCCTTGGTATATGTTTAATACCCTGTGCATATCTTGATTTAGTCCTTAGTTCATGTGGCTCGGTCACTTGGGGGCTGGGGAGAGCACGCTGTAGATGAGAAAGCCCCAGCCTGGTGGATCTCTGTGAGCACCACTGAGTGATCTGTGCAGGGTATTAACCA
Trigger_1225	0.83622	0.83516	0.999644	1233	-0.087731	CTCCATCGTCCACCGCAAATGCTTCTAGATGGACTGAGCAGGTGCCAGGCATCTGCTGCATGAGCTGATATTGAAGTATCAATTTGCCCTGGCAAATGTACACACCTCATGCTAGCCTCATGAAACTGGAATAAGCCTTTGAAAAGAAATTTGTCCTTGAAGCTTGTATCTGATATCAGCACTGGATCGTAGAACTTGTTGCTGATTTTTGACCTTGTATTCAAGTTAACTGCTCCC
Trigger_1711	0.83649	0.83543	0.999644	1234	-0.12106	AGCCTTAGGACCCAGTTTCAGTTCTGGTTTCTTCCCTCCTGACCACCATCGGTTGTTAGTTGCCTTGAGTTGGGAACGTTTGCATCGACACCTGTAAATGTATTCATTCTTTAATTTATGTAAGGTTTTTTGTACTCAATTCTTTAAGAAATGACAAATTTTGGTTTTCTACTGTTCAATGAGAACATTAGGCCCCAGCAACACGTCATTGTGTAAAGAAATAAAAGTGCTGCAGTA
Trigger_1628	0.83675	0.83574	0.999644	1235	-0.21554	CTTCCAGGATTTCCTGAGGCTGGCAAGGGTTCCTGAACCAGTTACCACTCCTTCTTGCCAGTCTAACAGGGTGGGAAAGTCCGAGCCTTAGGACCCAGTTTCAGTTCTGGTTTCTTCCCTCCTGACCACCATCGGTTGTTAGTTGCCTTGAGTTGGGAACGTTTGCATCGACACCTGTAAATGTATTCATTCTTTAATTTATGTAAGGTTTTTTGTACTCAATTCTTTAAGAAATGA
Trigger_1393	0.83701	0.83604	0.999644	1236	-0.17078	TCTGATATCAGCACTGGATCGTAGAACTTGTTGCTGATTTTTGACCTTGTATTCAAGTTAACTGCTCCCTTGGTATATGTTTAATACCCTGTGCATATCTTGATTTAGTCCTTAGTTCATGTGGCTCGGTCACTTGGGGGCTGGGGAGAGCACGCTGTAGATGAGAAAGCCCCAGCCTGGTGGATCTCTGTGAGCACCACTGAGTGATCTGTGCAGGGTATTAACCAACAGCAGACT
Trigger_696	0.83831	0.83736	0.999644	1237	-0.39511	AGATCCTGACTGAACGGGGCTACAGCTTTACCACCACTGCTGAGAGGGAAATTGTTCGTGACATAAAGGAGAAGCTGTGCTATGTTGCCCTGGATTTTGAGCAAGAAATGGCTACTGCTGCATCATCTTCCTCCTTGGAGAAGAGTTACGAGCTGCCCGACGGGCAGGTGATCACCATTGGCAATGAGCGGTTCCGGTGTCCGGAGGCACTCTTCCAGCCTTCCTTCCTGGGCATGG
Trigger_1405	0.83883	0.83784	0.999644	1238	-0.44198	ACTGGATCGTAGAACTTGTTGCTGATTTTTGACCTTGTATTCAAGTTAACTGCTCCCTTGGTATATGTTTAATACCCTGTGCATATCTTGATTTAGTCCTTAGTTCATGTGGCTCGGTCACTTGGGGGCTGGGGAGAGCACGCTGTAGATGAGAAAGCCCCAGCCTGGTGGATCTCTGTGAGCACCACTGAGTGATCTGTGCAGGGTATTAACCAACAGCAGACTTCCAGGATTTCC
Trigger_817	0.83909	0.83814	0.999644	1239	-0.28563	ATCATCTTCCTCCTTGGAGAAGAGTTACGAGCTGCCCGACGGGCAGGTGATCACCATTGGCAATGAGCGGTTCCGGTGTCCGGAGGCACTCTTCCAGCCTTCCTTCCTGGGCATGGAGTCCTGTGGTATCCATGAGACCACTTTCAACTCCATCATGAAGTGTGATGTGGATATCCGCAAAGACCTGTATGCCAATACAGTGCTGTCTGGTGGTACCACCATGTACCCAGGCATTGC
Trigger_810	0.83987	0.83896	0.999644	1240	-0.15008	CTGCTGCATCATCTTCCTCCTTGGAGAAGAGTTACGAGCTGCCCGACGGGCAGGTGATCACCATTGGCAATGAGCGGTTCCGGTGTCCGGAGGCACTCTTCCAGCCTTCCTTCCTGGGCATGGAGTCCTGTGGTATCCATGAGACCACTTTCAACTCCATCATGAAGTGTGATGTGGATATCCGCAAAGACCTGTATGCCAATACAGTGCTGTCTGGTGGTACCACCATGTACCCAG
Trigger_397	0.84065	0.83978	0.999644	1241	-0.085833	CAATGAGCTGCGTGTGGCTCCTGAGGAGCACCCGGTGCTTCTGACCGAGGCCCCCCTGAACCCCAAAGCTAACAGAGAGAAGATGACGCAGATAATGTTTGAAACCTTCAATACCCCAGCCATGTACGTGGCCATTCAGGCGGTGCTGTCCTTGTATGCATCTGGGCGCACCACTGGCATTGTCATGGACTCTGGTGACGGGGTCACACACACAGTGCCCATCTATGAGGGCTACGC
Trigger_433	0.84116	0.84027	0.999644	1242	-0.12925	GCTTCTGACCGAGGCCCCCCTGAACCCCAAAGCTAACAGAGAGAAGATGACGCAGATAATGTTTGAAACCTTCAATACCCCAGCCATGTACGTGGCCATTCAGGCGGTGCTGTCCTTGTATGCATCTGGGCGCACCACTGGCATTGTCATGGACTCTGGTGACGGGGTCACACACACAGTGCCCATCTATGAGGGCTACGCCCTTCCCCACGCCATCTTGCGTCTGGACCTGGCTGG
Trigger_285	0.84155	0.84063	0.999644	1243	-0.11279	TGGGTGACGAGGCCCAGAGCAAGAGGGGTATCCTGACCCTGAAGTACCCTATCGAACACGGCATTGTCACTAACTGGGACGACATGGAGAAGATCTGGCACCACACCTTCTACAATGAGCTGCGTGTGGCTCCTGAGGAGCACCCGGTGCTTCTGACCGAGGCCCCCCTGAACCCCAAAGCTAACAGAGAGAAGATGACGCAGATAATGTTTGAAACCTTCAATACCCCAGCCATGT
Trigger_1444	0.84245	0.84152	0.999644	1244	-0.27756	TTCAAGTTAACTGCTCCCTTGGTATATGTTTAATACCCTGTGCATATCTTGATTTAGTCCTTAGTTCATGTGGCTCGGTCACTTGGGGGCTGGGGAGAGCACGCTGTAGATGAGAAAGCCCCAGCCTGGTGGATCTCTGTGAGCACCACTGAGTGATCTGTGCAGGGTATTAACCAACAGCAGACTTCCAGGATTTCCTGAGGCTGGCAAGGGTTCCTGAACCAGTTACCACTCCTT
Trigger_400	0.84296	0.84197	0.999644	1245	-0.4163	TGAGCTGCGTGTGGCTCCTGAGGAGCACCCGGTGCTTCTGACCGAGGCCCCCCTGAACCCCAAAGCTAACAGAGAGAAGATGACGCAGATAATGTTTGAAACCTTCAATACCCCAGCCATGTACGTGGCCATTCAGGCGGTGCTGTCCTTGTATGCATCTGGGCGCACCACTGGCATTGTCATGGACTCTGGTGACGGGGTCACACACACAGTGCCCATCTATGAGGGCTACGCCCT
Trigger_186	0.84501	0.844	0.999644	1246	-0.25888	TTGCTGGCGACGACGCCCCCAGGGCCGTGTTCCCTTCCATCGTAGGGCGCCCCCGACACCAGGGCGTCATGGTGGGCATGGGCCAGAAAGACTCATACGTGGGTGACGAGGCCCAGAGCAAGAGGGGTATCCTGACCCTGAAGTACCCTATCGAACACGGCATTGTCACTAACTGGGACGACATGGAGAAGATCTGGCACCACACCTTCTACAATGAGCTGCGTGTGGCTCCTGAGG
Trigger_1296	0.84526	0.84423	0.999644	1247	-0.38955	TGAAGTATCAATTTGCCCTGGCAAATGTACACACCTCATGCTAGCCTCATGAAACTGGAATAAGCCTTTGAAAAGAAATTTGTCCTTGAAGCTTGTATCTGATATCAGCACTGGATCGTAGAACTTGTTGCTGATTTTTGACCTTGTATTCAAGTTAACTGCTCCCTTGGTATATGTTTAATACCCTGTGCATATCTTGATTTAGTCCTTAGTTCATGTGGCTCGGTCACTTGGGGG
Trigger_1284	0.84565	0.84461	0.999644	1248	-0.48415	ATGAGCTGATATTGAAGTATCAATTTGCCCTGGCAAATGTACACACCTCATGCTAGCCTCATGAAACTGGAATAAGCCTTTGAAAAGAAATTTGTCCTTGAAGCTTGTATCTGATATCAGCACTGGATCGTAGAACTTGTTGCTGATTTTTGACCTTGTATTCAAGTTAACTGCTCCCTTGGTATATGTTTAATACCCTGTGCATATCTTGATTTAGTCCTTAGTTCATGTGGCTCG
Random_1795	0.84843	0.84733	0.999644	1249	-0.18549	TATCTGCTGATGGGTAGGGAGACCCAGAATCTATCGGCCTAGGGACACTAAAACTTTCCAAACACCCCATGTCGATACTGAACGAATCGACGCACACTCCCTTCCTTGAATGGCGCGCCATCATACCACGAAGCACAAAGTGCGTACGCCCATCTAATACATCCAATTATCTAGATCCTGCTCAAGAACTGCACGAGCACCCTCCACTTGGTCAAGTGATATCCTCGTAAGGCAAGC
Trigger_145	0.84881	0.84764	0.999644	1250	-0.20313	ACTCGTCATTGACAATGGCTCCGGCATGTGCAAAGCCGGCTTTGCTGGCGACGACGCCCCCAGGGCCGTGTTCCCTTCCATCGTAGGGCGCCCCCGACACCAGGGCGTCATGGTGGGCATGGGCCAGAAAGACTCATACGTGGGTGACGAGGCCCAGAGCAAGAGGGGTATCCTGACCCTGAAGTACCCTATCGAACACGGCATTGTCACTAACTGGGACGACATGGAGAAGATCTG
Trigger_1576	0.84931	0.84807	0.999644	1251	-0.24548	ATCTCTGTGAGCACCACTGAGTGATCTGTGCAGGGTATTAACCAACAGCAGACTTCCAGGATTTCCTGAGGCTGGCAAGGGTTCCTGAACCAGTTACCACTCCTTCTTGCCAGTCTAACAGGGTGGGAAAGTCCGAGCCTTAGGACCCAGTTTCAGTTCTGGTTTCTTCCCTCCTGACCACCATCGGTTGTTAGTTGCCTTGAGTTGGGAACGTTTGCATCGACACCTGTAAATGTA
Trigger_286	0.85019	0.84899	0.999644	1252	-0.43843	GGGTGACGAGGCCCAGAGCAAGAGGGGTATCCTGACCCTGAAGTACCCTATCGAACACGGCATTGTCACTAACTGGGACGACATGGAGAAGATCTGGCACCACACCTTCTACAATGAGCTGCGTGTGGCTCCTGAGGAGCACCCGGTGCTTCTGACCGAGGCCCCCCTGAACCCCAAAGCTAACAGAGAGAAGATGACGCAGATAATGTTTGAAACCTTCAATACCCCAGCCATGTA
Trigger_1072	0.85081	0.84961	0.999644	1253	-0.44876	GATCACAGCCCTAGCACCTAGCACGATGAAGATTAAGATCATTGCTCCCCCTGAGCGCAAGTACTCAGTCTGGATCGGTGGCTCCATTCTGGCCTCACTGTCCACCTTCCAGCAGATGTGGATCAGCAAGCAGGAGTATGATGAGTCAGGCCCCTCCATCGTCCACCGCAAATGCTTCTAGATGGACTGAGCAGGTGCCAGGCATCTGCTGCATGAGCTGATATTGAAGTATCAATT
Trigger_1666	0.85106	0.84984	0.999644	1254	-0.13343	CAGTTACCACTCCTTCTTGCCAGTCTAACAGGGTGGGAAAGTCCGAGCCTTAGGACCCAGTTTCAGTTCTGGTTTCTTCCCTCCTGACCACCATCGGTTGTTAGTTGCCTTGAGTTGGGAACGTTTGCATCGACACCTGTAAATGTATTCATTCTTTAATTTATGTAAGGTTTTTTGTACTCAATTCTTTAAGAAATGACAAATTTTGGTTTTCTACTGTTCAATGAGAACATTAGG
Trigger_1335	0.85131	0.8501	0.999644	1255	-0.13567	GCTAGCCTCATGAAACTGGAATAAGCCTTTGAAAAGAAATTTGTCCTTGAAGCTTGTATCTGATATCAGCACTGGATCGTAGAACTTGTTGCTGATTTTTGACCTTGTATTCAAGTTAACTGCTCCCTTGGTATATGTTTAATACCCTGTGCATATCTTGATTTAGTCCTTAGTTCATGTGGCTCGGTCACTTGGGGGCTGGGGAGAGCACGCTGTAGATGAGAAAGCCCCAGCCTG
Trigger_418	0.85169	0.85044	0.999644	1256	-0.4909	TGAGGAGCACCCGGTGCTTCTGACCGAGGCCCCCCTGAACCCCAAAGCTAACAGAGAGAAGATGACGCAGATAATGTTTGAAACCTTCAATACCCCAGCCATGTACGTGGCCATTCAGGCGGTGCTGTCCTTGTATGCATCTGGGCGCACCACTGGCATTGTCATGGACTCTGGTGACGGGGTCACACACACAGTGCCCATCTATGAGGGCTACGCCCTTCCCCACGCCATCTTGCG
Trigger_1008	0.85231	0.85104	0.999644	1257	-0.14821	CCAATACAGTGCTGTCTGGTGGTACCACCATGTACCCAGGCATTGCTGACAGGATGCAGAAGGAGATCACAGCCCTAGCACCTAGCACGATGAAGATTAAGATCATTGCTCCCCCTGAGCGCAAGTACTCAGTCTGGATCGGTGGCTCCATTCTGGCCTCACTGTCCACCTTCCAGCAGATGTGGATCAGCAAGCAGGAGTATGATGAGTCAGGCCCCTCCATCGTCCACCGCAAAT
Trigger_425	0.85256	0.8513	0.999644	1258	-0.12535	CACCCGGTGCTTCTGACCGAGGCCCCCCTGAACCCCAAAGCTAACAGAGAGAAGATGACGCAGATAATGTTTGAAACCTTCAATACCCCAGCCATGTACGTGGCCATTCAGGCGGTGCTGTCCTTGTATGCATCTGGGCGCACCACTGGCATTGTCATGGACTCTGGTGACGGGGTCACACACACAGTGCCCATCTATGAGGGCTACGCCCTTCCCCACGCCATCTTGCGTCTGGAC
Trigger_236	0.85479	0.85373	0.999644	1259	-0.10095	CCCCGACACCAGGGCGTCATGGTGGGCATGGGCCAGAAAGACTCATACGTGGGTGACGAGGCCCAGAGCAAGAGGGGTATCCTGACCCTGAAGTACCCTATCGAACACGGCATTGTCACTAACTGGGACGACATGGAGAAGATCTGGCACCACACCTTCTACAATGAGCTGCGTGTGGCTCCTGAGGAGCACCCGGTGCTTCTGACCGAGGCCCCCCTGAACCCCAAAGCTAACAGA
Trigger_1706	0.85528	0.85417	0.999644	1260	-0.21961	GTCCGAGCCTTAGGACCCAGTTTCAGTTCTGGTTTCTTCCCTCCTGACCACCATCGGTTGTTAGTTGCCTTGAGTTGGGAACGTTTGCATCGACACCTGTAAATGTATTCATTCTTTAATTTATGTAAGGTTTTTTGTACTCAATTCTTTAAGAAATGACAAATTTTGGTTTTCTACTGTTCAATGAGAACATTAGGCCCCAGCAACACGTCATTGTGTAAAGAAATAAAAGTGCTG
Random_1731	0.85577	0.85472	0.999644	1261	-0.23476	AACTGTGTGGATGTGACGAGCTTCATTTATACGCTTCGCGCGCCGGACCGGCCTCCGCAAGAAGGCCGCTGTGCACAAGCAAATGACAATTAACCACCGTGTATTCGTTATAGCATCAGGCAGTTTAAGTCGGGACAATAGGGGCCGCAATACACAGTTTACCGCATCTTGACCTAACTGACAAACTGCCATGGACGACTAGCCATGCCATTGGCTCTTAGACAGCCCGATACAGTG
Trigger_1423	0.85602	0.85498	0.999644	1262	-0.38924	TTGCTGATTTTTGACCTTGTATTCAAGTTAACTGCTCCCTTGGTATATGTTTAATACCCTGTGCATATCTTGATTTAGTCCTTAGTTCATGTGGCTCGGTCACTTGGGGGCTGGGGAGAGCACGCTGTAGATGAGAAAGCCCCAGCCTGGTGGATCTCTGTGAGCACCACTGAGTGATCTGTGCAGGGTATTAACCAACAGCAGACTTCCAGGATTTCCTGAGGCTGGCAAGGGTTC
Trigger_427	0.85675	0.85583	0.999644	1263	-0.41097	CCCGGTGCTTCTGACCGAGGCCCCCCTGAACCCCAAAGCTAACAGAGAGAAGATGACGCAGATAATGTTTGAAACCTTCAATACCCCAGCCATGTACGTGGCCATTCAGGCGGTGCTGTCCTTGTATGCATCTGGGCGCACCACTGGCATTGTCATGGACTCTGGTGACGGGGTCACACACACAGTGCCCATCTATGAGGGCTACGCCCTTCCCCACGCCATCTTGCGTCTGGACCT
Trigger_1246	0.85773	0.85685	0.999644	1264	-0.18405	CTTCTAGATGGACTGAGCAGGTGCCAGGCATCTGCTGCATGAGCTGATATTGAAGTATCAATTTGCCCTGGCAAATGTACACACCTCATGCTAGCCTCATGAAACTGGAATAAGCCTTTGAAAAGAAATTTGTCCTTGAAGCTTGTATCTGATATCAGCACTGGATCGTAGAACTTGTTGCTGATTTTTGACCTTGTATTCAAGTTAACTGCTCCCTTGGTATATGTTTAATACCCT
Trigger_864	0.8581	0.85723	0.999644	1265	-0.42239	TGATCACCATTGGCAATGAGCGGTTCCGGTGTCCGGAGGCACTCTTCCAGCCTTCCTTCCTGGGCATGGAGTCCTGTGGTATCCATGAGACCACTTTCAACTCCATCATGAAGTGTGATGTGGATATCCGCAAAGACCTGTATGCCAATACAGTGCTGTCTGGTGGTACCACCATGTACCCAGGCATTGCTGACAGGATGCAGAAGGAGATCACAGCCCTAGCACCTAGCACGATGA
Trigger_734	0.85846	0.85756	0.999644	1266	-0.13682	GCTGAGAGGGAAATTGTTCGTGACATAAAGGAGAAGCTGTGCTATGTTGCCCTGGATTTTGAGCAAGAAATGGCTACTGCTGCATCATCTTCCTCCTTGGAGAAGAGTTACGAGCTGCCCGACGGGCAGGTGATCACCATTGGCAATGAGCGGTTCCGGTGTCCGGAGGCACTCTTCCAGCCTTCCTTCCTGGGCATGGAGTCCTGTGGTATCCATGAGACCACTTTCAACTCCATC
Trigger_320	0.85871	0.85785	0.999644	1267	-0.21167	ACCCTGAAGTACCCTATCGAACACGGCATTGTCACTAACTGGGACGACATGGAGAAGATCTGGCACCACACCTTCTACAATGAGCTGCGTGTGGCTCCTGAGGAGCACCCGGTGCTTCTGACCGAGGCCCCCCTGAACCCCAAAGCTAACAGAGAGAAGATGACGCAGATAATGTTTGAAACCTTCAATACCCCAGCCATGTACGTGGCCATTCAGGCGGTGCTGTCCTTGTATGCA
Trigger_529	0.85895	0.8581	0.999644	1268	-0.15099	CATTCAGGCGGTGCTGTCCTTGTATGCATCTGGGCGCACCACTGGCATTGTCATGGACTCTGGTGACGGGGTCACACACACAGTGCCCATCTATGAGGGCTACGCCCTTCCCCACGCCATCTTGCGTCTGGACCTGGCTGGCCGGGACCTGACAGACTACCTCATGAAGATCCTGACTGAACGGGGCTACAGCTTTACCACCACTGCTGAGAGGGAAATTGTTCGTGACATAAAGGA
Trigger_1244	0.86016	0.85933	0.999644	1269	-0.23477	TGCTTCTAGATGGACTGAGCAGGTGCCAGGCATCTGCTGCATGAGCTGATATTGAAGTATCAATTTGCCCTGGCAAATGTACACACCTCATGCTAGCCTCATGAAACTGGAATAAGCCTTTGAAAAGAAATTTGTCCTTGAAGCTTGTATCTGATATCAGCACTGGATCGTAGAACTTGTTGCTGATTTTTGACCTTGTATTCAAGTTAACTGCTCCCTTGGTATATGTTTAATACC
Trigger_516	0.86065	0.85986	0.999644	1270	-0.11897	CCATGTACGTGGCCATTCAGGCGGTGCTGTCCTTGTATGCATCTGGGCGCACCACTGGCATTGTCATGGACTCTGGTGACGGGGTCACACACACAGTGCCCATCTATGAGGGCTACGCCCTTCCCCACGCCATCTTGCGTCTGGACCTGGCTGGCCGGGACCTGACAGACTACCTCATGAAGATCCTGACTGAACGGGGCTACAGCTTTACCACCACTGCTGAGAGGGAAATTGTTC
Trigger_1705	0.86089	0.86009	0.999644	1271	-0.24067	AGTCCGAGCCTTAGGACCCAGTTTCAGTTCTGGTTTCTTCCCTCCTGACCACCATCGGTTGTTAGTTGCCTTGAGTTGGGAACGTTTGCATCGACACCTGTAAATGTATTCATTCTTTAATTTATGTAAGGTTTTTTGTACTCAATTCTTTAAGAAATGACAAATTTTGGTTTTCTACTGTTCAATGAGAACATTAGGCCCCAGCAACACGTCATTGTGTAAAGAAATAAAAGTGCT
Trigger_284	0.86137	0.86061	0.999644	1272	-0.49986	GTGGGTGACGAGGCCCAGAGCAAGAGGGGTATCCTGACCCTGAAGTACCCTATCGAACACGGCATTGTCACTAACTGGGACGACATGGAGAAGATCTGGCACCACACCTTCTACAATGAGCTGCGTGTGGCTCCTGAGGAGCACCCGGTGCTTCTGACCGAGGCCCCCCTGAACCCCAAAGCTAACAGAGAGAAGATGACGCAGATAATGTTTGAAACCTTCAATACCCCAGCCATG
Trigger_114	0.86233	0.86179	0.999644	1273	-0.24338	CGCCGATCGCAATGGAAGAAGAAATCGCCGCACTCGTCATTGACAATGGCTCCGGCATGTGCAAAGCCGGCTTTGCTGGCGACGACGCCCCCAGGGCCGTGTTCCCTTCCATCGTAGGGCGCCCCCGACACCAGGGCGTCATGGTGGGCATGGGCCAGAAAGACTCATACGTGGGTGACGAGGCCCAGAGCAAGAGGGGTATCCTGACCCTGAAGTACCCTATCGAACACGGCATTG
Trigger_860	0.86305	0.86255	0.999644	1274	-0.21144	CAGGTGATCACCATTGGCAATGAGCGGTTCCGGTGTCCGGAGGCACTCTTCCAGCCTTCCTTCCTGGGCATGGAGTCCTGTGGTATCCATGAGACCACTTTCAACTCCATCATGAAGTGTGATGTGGATATCCGCAAAGACCTGTATGCCAATACAGTGCTGTCTGGTGGTACCACCATGTACCCAGGCATTGCTGACAGGATGCAGAAGGAGATCACAGCCCTAGCACCTAGCACG
Trigger_1163	0.86329	0.86282	0.999644	1275	-0.39839	GCCTCACTGTCCACCTTCCAGCAGATGTGGATCAGCAAGCAGGAGTATGATGAGTCAGGCCCCTCCATCGTCCACCGCAAATGCTTCTAGATGGACTGAGCAGGTGCCAGGCATCTGCTGCATGAGCTGATATTGAAGTATCAATTTGCCCTGGCAAATGTACACACCTCATGCTAGCCTCATGAAACTGGAATAAGCCTTTGAAAAGAAATTTGTCCTTGAAGCTTGTATCTGATA
Trigger_118	0.86401	0.86354	0.999644	1276	-0.14166	GATCGCAATGGAAGAAGAAATCGCCGCACTCGTCATTGACAATGGCTCCGGCATGTGCAAAGCCGGCTTTGCTGGCGACGACGCCCCCAGGGCCGTGTTCCCTTCCATCGTAGGGCGCCCCCGACACCAGGGCGTCATGGTGGGCATGGGCCAGAAAGACTCATACGTGGGTGACGAGGCCCAGAGCAAGAGGGGTATCCTGACCCTGAAGTACCCTATCGAACACGGCATTGTCAC
Trigger_560	0.86472	0.86431	0.999644	1277	-0.29951	GGGCGCACCACTGGCATTGTCATGGACTCTGGTGACGGGGTCACACACACAGTGCCCATCTATGAGGGCTACGCCCTTCCCCACGCCATCTTGCGTCTGGACCTGGCTGGCCGGGACCTGACAGACTACCTCATGAAGATCCTGACTGAACGGGGCTACAGCTTTACCACCACTGCTGAGAGGGAAATTGTTCGTGACATAAAGGAGAAGCTGTGCTATGTTGCCCTGGATTTTGAG
Trigger_1117	0.86615	0.86555	0.999644	1278	-0.16649	TCCCCCTGAGCGCAAGTACTCAGTCTGGATCGGTGGCTCCATTCTGGCCTCACTGTCCACCTTCCAGCAGATGTGGATCAGCAAGCAGGAGTATGATGAGTCAGGCCCCTCCATCGTCCACCGCAAATGCTTCTAGATGGACTGAGCAGGTGCCAGGCATCTGCTGCATGAGCTGATATTGAAGTATCAATTTGCCCTGGCAAATGTACACACCTCATGCTAGCCTCATGAAACTGG
Trigger_193	0.86709	0.86657	0.999644	1279	-0.21695	CGACGACGCCCCCAGGGCCGTGTTCCCTTCCATCGTAGGGCGCCCCCGACACCAGGGCGTCATGGTGGGCATGGGCCAGAAAGACTCATACGTGGGTGACGAGGCCCAGAGCAAGAGGGGTATCCTGACCCTGAAGTACCCTATCGAACACGGCATTGTCACTAACTGGGACGACATGGAGAAGATCTGGCACCACACCTTCTACAATGAGCTGCGTGTGGCTCCTGAGGAGCACCC
Trigger_1320	0.86827	0.86778	0.999644	1280	-0.60843	ATGTACACACCTCATGCTAGCCTCATGAAACTGGAATAAGCCTTTGAAAAGAAATTTGTCCTTGAAGCTTGTATCTGATATCAGCACTGGATCGTAGAACTTGTTGCTGATTTTTGACCTTGTATTCAAGTTAACTGCTCCCTTGGTATATGTTTAATACCCTGTGCATATCTTGATTTAGTCCTTAGTTCATGTGGCTCGGTCACTTGGGGGCTGGGGAGAGCACGCTGTAGATGA
Trigger_65	0.86874	0.86832	0.999644	1281	-0.31478	CCGGCTTACACTGCGCTTCTTGCCGCTCCTCCGTCGCCGCCGCGTCCTTCGCCGATCGCAATGGAAGAAGAAATCGCCGCACTCGTCATTGACAATGGCTCCGGCATGTGCAAAGCCGGCTTTGCTGGCGACGACGCCCCCAGGGCCGTGTTCCCTTCCATCGTAGGGCGCCCCCGACACCAGGGCGTCATGGTGGGCATGGGCCAGAAAGACTCATACGTGGGTGACGAGGCCCAG
Trigger_1669	0.86921	0.86882	0.999644	1282	-0.45572	TTACCACTCCTTCTTGCCAGTCTAACAGGGTGGGAAAGTCCGAGCCTTAGGACCCAGTTTCAGTTCTGGTTTCTTCCCTCCTGACCACCATCGGTTGTTAGTTGCCTTGAGTTGGGAACGTTTGCATCGACACCTGTAAATGTATTCATTCTTTAATTTATGTAAGGTTTTTTGTACTCAATTCTTTAAGAAATGACAAATTTTGGTTTTCTACTGTTCAATGAGAACATTAGGCCC
Random_1767	0.86944	0.86913	0.999644	1283	-0.26069	CCAACGTGGCGTGCGTACAACCTAATTATCTTTTCGTGCGAAGGTCCTGGCTGCATGTTTATGTCGATACGCCTGCAATACTTGACGAAAATATACGAAGCGGGCGGCCTGGCCGGAGCACTACCGCATCGACGCGTATTCGATTACTGGTACTAGGTTACACATACGCGCTATAGTAGACCGTCAATTTCAGCCCTCTTATCCTCGGCGTTGTGTGTCAAGTGACGTAGACCTAGA
Trigger_330	0.86968	0.86937	0.999644	1284	-0.80987	ACCCTATCGAACACGGCATTGTCACTAACTGGGACGACATGGAGAAGATCTGGCACCACACCTTCTACAATGAGCTGCGTGTGGCTCCTGAGGAGCACCCGGTGCTTCTGACCGAGGCCCCCCTGAACCCCAAAGCTAACAGAGAGAAGATGACGCAGATAATGTTTGAAACCTTCAATACCCCAGCCATGTACGTGGCCATTCAGGCGGTGCTGTCCTTGTATGCATCTGGGCGCA
Trigger_480	0.86991	0.86959	0.999644	1285	-0.18468	TGACGCAGATAATGTTTGAAACCTTCAATACCCCAGCCATGTACGTGGCCATTCAGGCGGTGCTGTCCTTGTATGCATCTGGGCGCACCACTGGCATTGTCATGGACTCTGGTGACGGGGTCACACACACAGTGCCCATCTATGAGGGCTACGCCCTTCCCCACGCCATCTTGCGTCTGGACCTGGCTGGCCGGGACCTGACAGACTACCTCATGAAGATCCTGACTGAACGGGGCT
Trigger_1056	0.87014	0.86983	0.999644	1286	-0.21597	ACAGGATGCAGAAGGAGATCACAGCCCTAGCACCTAGCACGATGAAGATTAAGATCATTGCTCCCCCTGAGCGCAAGTACTCAGTCTGGATCGGTGGCTCCATTCTGGCCTCACTGTCCACCTTCCAGCAGATGTGGATCAGCAAGCAGGAGTATGATGAGTCAGGCCCCTCCATCGTCCACCGCAAATGCTTCTAGATGGACTGAGCAGGTGCCAGGCATCTGCTGCATGAGCTGA
Trigger_1259	0.87049	0.87015	0.999644	1287	-0.32585	TGAGCAGGTGCCAGGCATCTGCTGCATGAGCTGATATTGAAGTATCAATTTGCCCTGGCAAATGTACACACCTCATGCTAGCCTCATGAAACTGGAATAAGCCTTTGAAAAGAAATTTGTCCTTGAAGCTTGTATCTGATATCAGCACTGGATCGTAGAACTTGTTGCTGATTTTTGACCTTGTATTCAAGTTAACTGCTCCCTTGGTATATGTTTAATACCCTGTGCATATCTTGA
Trigger_132	0.87049	0.87015	0.999644	1288	-0.18569	AAGAAATCGCCGCACTCGTCATTGACAATGGCTCCGGCATGTGCAAAGCCGGCTTTGCTGGCGACGACGCCCCCAGGGCCGTGTTCCCTTCCATCGTAGGGCGCCCCCGACACCAGGGCGTCATGGTGGGCATGGGCCAGAAAGACTCATACGTGGGTGACGAGGCCCAGAGCAAGAGGGGTATCCTGACCCTGAAGTACCCTATCGAACACGGCATTGTCACTAACTGGGACGACA
Trigger_1055	0.87107	0.87065	0.999644	1289	-0.27133	GACAGGATGCAGAAGGAGATCACAGCCCTAGCACCTAGCACGATGAAGATTAAGATCATTGCTCCCCCTGAGCGCAAGTACTCAGTCTGGATCGGTGGCTCCATTCTGGCCTCACTGTCCACCTTCCAGCAGATGTGGATCAGCAAGCAGGAGTATGATGAGTCAGGCCCCTCCATCGTCCACCGCAAATGCTTCTAGATGGACTGAGCAGGTGCCAGGCATCTGCTGCATGAGCTG
Trigger_1202	0.87154	0.87109	0.999644	1290	-0.15495	CAGGAGTATGATGAGTCAGGCCCCTCCATCGTCCACCGCAAATGCTTCTAGATGGACTGAGCAGGTGCCAGGCATCTGCTGCATGAGCTGATATTGAAGTATCAATTTGCCCTGGCAAATGTACACACCTCATGCTAGCCTCATGAAACTGGAATAAGCCTTTGAAAAGAAATTTGTCCTTGAAGCTTGTATCTGATATCAGCACTGGATCGTAGAACTTGTTGCTGATTTTTGACC
Trigger_1217	0.87177	0.87129	0.999644	1291	-0.17623	TCAGGCCCCTCCATCGTCCACCGCAAATGCTTCTAGATGGACTGAGCAGGTGCCAGGCATCTGCTGCATGAGCTGATATTGAAGTATCAATTTGCCCTGGCAAATGTACACACCTCATGCTAGCCTCATGAAACTGGAATAAGCCTTTGAAAAGAAATTTGTCCTTGAAGCTTGTATCTGATATCAGCACTGGATCGTAGAACTTGTTGCTGATTTTTGACCTTGTATTCAAGTTAA
Trigger_1426	0.872	0.87152	0.999644	1292	-0.19376	CTGATTTTTGACCTTGTATTCAAGTTAACTGCTCCCTTGGTATATGTTTAATACCCTGTGCATATCTTGATTTAGTCCTTAGTTCATGTGGCTCGGTCACTTGGGGGCTGGGGAGAGCACGCTGTAGATGAGAAAGCCCCAGCCTGGTGGATCTCTGTGAGCACCACTGAGTGATCTGTGCAGGGTATTAACCAACAGCAGACTTCCAGGATTTCCTGAGGCTGGCAAGGGTTCCTG
Trigger_662	0.8727	0.87217	0.999644	1293	-0.57571	CTGGCTGGCCGGGACCTGACAGACTACCTCATGAAGATCCTGACTGAACGGGGCTACAGCTTTACCACCACTGCTGAGAGGGAAATTGTTCGTGACATAAAGGAGAAGCTGTGCTATGTTGCCCTGGATTTTGAGCAAGAAATGGCTACTGCTGCATCATCTTCCTCCTTGGAGAAGAGTTACGAGCTGCCCGACGGGCAGGTGATCACCATTGGCAATGAGCGGTTCCGGTGTCCG
Trigger_1019	0.87293	0.87246	0.999644	1294	-0.30048	CTGTCTGGTGGTACCACCATGTACCCAGGCATTGCTGACAGGATGCAGAAGGAGATCACAGCCCTAGCACCTAGCACGATGAAGATTAAGATCATTGCTCCCCCTGAGCGCAAGTACTCAGTCTGGATCGGTGGCTCCATTCTGGCCTCACTGTCCACCTTCCAGCAGATGTGGATCAGCAAGCAGGAGTATGATGAGTCAGGCCCCTCCATCGTCCACCGCAAATGCTTCTAGATG
Trigger_1102	0.87327	0.8728	0.999644	1295	-0.28427	GATTAAGATCATTGCTCCCCCTGAGCGCAAGTACTCAGTCTGGATCGGTGGCTCCATTCTGGCCTCACTGTCCACCTTCCAGCAGATGTGGATCAGCAAGCAGGAGTATGATGAGTCAGGCCCCTCCATCGTCCACCGCAAATGCTTCTAGATGGACTGAGCAGGTGCCAGGCATCTGCTGCATGAGCTGATATTGAAGTATCAATTTGCCCTGGCAAATGTACACACCTCATGCTA
Trigger_1569	0.87385	0.87356	0.999644	1296	-0.22874	CTGGTGGATCTCTGTGAGCACCACTGAGTGATCTGTGCAGGGTATTAACCAACAGCAGACTTCCAGGATTTCCTGAGGCTGGCAAGGGTTCCTGAACCAGTTACCACTCCTTCTTGCCAGTCTAACAGGGTGGGAAAGTCCGAGCCTTAGGACCCAGTTTCAGTTCTGGTTTCTTCCCTCCTGACCACCATCGGTTGTTAGTTGCCTTGAGTTGGGAACGTTTGCATCGACACCTGT
Trigger_141	0.87545	0.87519	0.999644	1297	-0.24586	CCGCACTCGTCATTGACAATGGCTCCGGCATGTGCAAAGCCGGCTTTGCTGGCGACGACGCCCCCAGGGCCGTGTTCCCTTCCATCGTAGGGCGCCCCCGACACCAGGGCGTCATGGTGGGCATGGGCCAGAAAGACTCATACGTGGGTGACGAGGCCCAGAGCAAGAGGGGTATCCTGACCCTGAAGTACCCTATCGAACACGGCATTGTCACTAACTGGGACGACATGGAGAAGA
Trigger_140	0.87591	0.87561	0.999644	1298	-0.22355	GCCGCACTCGTCATTGACAATGGCTCCGGCATGTGCAAAGCCGGCTTTGCTGGCGACGACGCCCCCAGGGCCGTGTTCCCTTCCATCGTAGGGCGCCCCCGACACCAGGGCGTCATGGTGGGCATGGGCCAGAAAGACTCATACGTGGGTGACGAGGCCCAGAGCAAGAGGGGTATCCTGACCCTGAAGTACCCTATCGAACACGGCATTGTCACTAACTGGGACGACATGGAGAAG
Random_1792	0.87614	0.87586	0.999644	1299	-0.22304	CGTAGACCTAGATTGACTCTATGACGGTATCTGCTGATGGGTAGGGAGACCCAGAATCTATCGGCCTAGGGACACTAAAACTTTCCAAACACCCCATGTCGATACTGAACGAATCGACGCACACTCCCTTCCTTGAATGGCGCGCCATCATACCACGAAGCACAAAGTGCGTACGCCCATCTAATACATCCAATTATCTAGATCCTGCTCAAGAACTGCACGAGCACCCTCCACTTG
Trigger_503	0.87659	0.87635	0.999644	1300	-0.3181	TTCAATACCCCAGCCATGTACGTGGCCATTCAGGCGGTGCTGTCCTTGTATGCATCTGGGCGCACCACTGGCATTGTCATGGACTCTGGTGACGGGGTCACACACACAGTGCCCATCTATGAGGGCTACGCCCTTCCCCACGCCATCTTGCGTCTGGACCTGGCTGGCCGGGACCTGACAGACTACCTCATGAAGATCCTGACTGAACGGGGCTACAGCTTTACCACCACTGCTGAG
Trigger_1402	0.8775	0.87727	0.999644	1301	-0.44788	AGCACTGGATCGTAGAACTTGTTGCTGATTTTTGACCTTGTATTCAAGTTAACTGCTCCCTTGGTATATGTTTAATACCCTGTGCATATCTTGATTTAGTCCTTAGTTCATGTGGCTCGGTCACTTGGGGGCTGGGGAGAGCACGCTGTAGATGAGAAAGCCCCAGCCTGGTGGATCTCTGTGAGCACCACTGAGTGATCTGTGCAGGGTATTAACCAACAGCAGACTTCCAGGATT
Trigger_1586	0.87773	0.8775	0.999644	1302	-0.14977	GCACCACTGAGTGATCTGTGCAGGGTATTAACCAACAGCAGACTTCCAGGATTTCCTGAGGCTGGCAAGGGTTCCTGAACCAGTTACCACTCCTTCTTGCCAGTCTAACAGGGTGGGAAAGTCCGAGCCTTAGGACCCAGTTTCAGTTCTGGTTTCTTCCCTCCTGACCACCATCGGTTGTTAGTTGCCTTGAGTTGGGAACGTTTGCATCGACACCTGTAAATGTATTCATTCTTT
Trigger_432	0.87795	0.87773	0.999644	1303	-0.39775	TGCTTCTGACCGAGGCCCCCCTGAACCCCAAAGCTAACAGAGAGAAGATGACGCAGATAATGTTTGAAACCTTCAATACCCCAGCCATGTACGTGGCCATTCAGGCGGTGCTGTCCTTGTATGCATCTGGGCGCACCACTGGCATTGTCATGGACTCTGGTGACGGGGTCACACACACAGTGCCCATCTATGAGGGCTACGCCCTTCCCCACGCCATCTTGCGTCTGGACCTGGCTG
Trigger_1647	0.87886	0.87859	0.999644	1304	-0.2887	CTGGCAAGGGTTCCTGAACCAGTTACCACTCCTTCTTGCCAGTCTAACAGGGTGGGAAAGTCCGAGCCTTAGGACCCAGTTTCAGTTCTGGTTTCTTCCCTCCTGACCACCATCGGTTGTTAGTTGCCTTGAGTTGGGAACGTTTGCATCGACACCTGTAAATGTATTCATTCTTTAATTTATGTAAGGTTTTTTGTACTCAATTCTTTAAGAAATGACAAATTTTGGTTTTCTACT
Trigger_1359	0.87908	0.87885	0.999644	1305	-0.16602	GCCTTTGAAAAGAAATTTGTCCTTGAAGCTTGTATCTGATATCAGCACTGGATCGTAGAACTTGTTGCTGATTTTTGACCTTGTATTCAAGTTAACTGCTCCCTTGGTATATGTTTAATACCCTGTGCATATCTTGATTTAGTCCTTAGTTCATGTGGCTCGGTCACTTGGGGGCTGGGGAGAGCACGCTGTAGATGAGAAAGCCCCAGCCTGGTGGATCTCTGTGAGCACCACTGA
Trigger_26	0.87931	0.87904	0.999644	1306	-0.21107	AGCGGCGGGGGAGGCCGCGGTCGGTCTCACACTCCGCCGCCGGCTTACACTGCGCTTCTTGCCGCTCCTCCGTCGCCGCCGCGTCCTTCGCCGATCGCAATGGAAGAAGAAATCGCCGCACTCGTCATTGACAATGGCTCCGGCATGTGCAAAGCCGGCTTTGCTGGCGACGACGCCCCCAGGGCCGTGTTCCCTTCCATCGTAGGGCGCCCCCGACACCAGGGCGTCATGGTGGGC
Trigger_1053	0.88065	0.88026	0.999644	1307	-0.38579	CTGACAGGATGCAGAAGGAGATCACAGCCCTAGCACCTAGCACGATGAAGATTAAGATCATTGCTCCCCCTGAGCGCAAGTACTCAGTCTGGATCGGTGGCTCCATTCTGGCCTCACTGTCCACCTTCCAGCAGATGTGGATCAGCAAGCAGGAGTATGATGAGTCAGGCCCCTCCATCGTCCACCGCAAATGCTTCTAGATGGACTGAGCAGGTGCCAGGCATCTGCTGCATGAGC
Trigger_127	0.8811	0.88069	0.999644	1308	-0.2599	GGAAGAAGAAATCGCCGCACTCGTCATTGACAATGGCTCCGGCATGTGCAAAGCCGGCTTTGCTGGCGACGACGCCCCCAGGGCCGTGTTCCCTTCCATCGTAGGGCGCCCCCGACACCAGGGCGTCATGGTGGGCATGGGCCAGAAAGACTCATACGTGGGTGACGAGGCCCAGAGCAAGAGGGGTATCCTGACCCTGAAGTACCCTATCGAACACGGCATTGTCACTAACTGGGA
Trigger_173	0.88154	0.88108	0.999644	1309	-0.21204	TGCAAAGCCGGCTTTGCTGGCGACGACGCCCCCAGGGCCGTGTTCCCTTCCATCGTAGGGCGCCCCCGACACCAGGGCGTCATGGTGGGCATGGGCCAGAAAGACTCATACGTGGGTGACGAGGCCCAGAGCAAGAGGGGTATCCTGACCCTGAAGTACCCTATCGAACACGGCATTGTCACTAACTGGGACGACATGGAGAAGATCTGGCACCACACCTTCTACAATGAGCTGCGT
Trigger_1180	0.88221	0.8817	0.999644	1310	-0.28773	CCAGCAGATGTGGATCAGCAAGCAGGAGTATGATGAGTCAGGCCCCTCCATCGTCCACCGCAAATGCTTCTAGATGGACTGAGCAGGTGCCAGGCATCTGCTGCATGAGCTGATATTGAAGTATCAATTTGCCCTGGCAAATGTACACACCTCATGCTAGCCTCATGAAACTGGAATAAGCCTTTGAAAAGAAATTTGTCCTTGAAGCTTGTATCTGATATCAGCACTGGATCGTAG
Trigger_1543	0.88243	0.8819	0.999644	1311	-0.18163	CACGCTGTAGATGAGAAAGCCCCAGCCTGGTGGATCTCTGTGAGCACCACTGAGTGATCTGTGCAGGGTATTAACCAACAGCAGACTTCCAGGATTTCCTGAGGCTGGCAAGGGTTCCTGAACCAGTTACCACTCCTTCTTGCCAGTCTAACAGGGTGGGAAAGTCCGAGCCTTAGGACCCAGTTTCAGTTCTGGTTTCTTCCCTCCTGACCACCATCGGTTGTTAGTTGCCTTGAG
Trigger_770	0.8831	0.88257	0.999644	1312	-0.13401	CTGTGCTATGTTGCCCTGGATTTTGAGCAAGAAATGGCTACTGCTGCATCATCTTCCTCCTTGGAGAAGAGTTACGAGCTGCCCGACGGGCAGGTGATCACCATTGGCAATGAGCGGTTCCGGTGTCCGGAGGCACTCTTCCAGCCTTCCTTCCTGGGCATGGAGTCCTGTGGTATCCATGAGACCACTTTCAACTCCATCATGAAGTGTGATGTGGATATCCGCAAAGACCTGTAT
Trigger_1327	0.88376	0.88313	0.999644	1313	-0.27823	CACCTCATGCTAGCCTCATGAAACTGGAATAAGCCTTTGAAAAGAAATTTGTCCTTGAAGCTTGTATCTGATATCAGCACTGGATCGTAGAACTTGTTGCTGATTTTTGACCTTGTATTCAAGTTAACTGCTCCCTTGGTATATGTTTAATACCCTGTGCATATCTTGATTTAGTCCTTAGTTCATGTGGCTCGGTCACTTGGGGGCTGGGGAGAGCACGCTGTAGATGAGAAAGCC
Trigger_257	0.8842	0.88349	0.999644	1314	-0.74478	GTGGGCATGGGCCAGAAAGACTCATACGTGGGTGACGAGGCCCAGAGCAAGAGGGGTATCCTGACCCTGAAGTACCCTATCGAACACGGCATTGTCACTAACTGGGACGACATGGAGAAGATCTGGCACCACACCTTCTACAATGAGCTGCGTGTGGCTCCTGAGGAGCACCCGGTGCTTCTGACCGAGGCCCCCCTGAACCCCAAAGCTAACAGAGAGAAGATGACGCAGATAATG
Trigger_44	0.88486	0.88409	0.999644	1315	-0.26221	GGTCGGTCTCACACTCCGCCGCCGGCTTACACTGCGCTTCTTGCCGCTCCTCCGTCGCCGCCGCGTCCTTCGCCGATCGCAATGGAAGAAGAAATCGCCGCACTCGTCATTGACAATGGCTCCGGCATGTGCAAAGCCGGCTTTGCTGGCGACGACGCCCCCAGGGCCGTGTTCCCTTCCATCGTAGGGCGCCCCCGACACCAGGGCGTCATGGTGGGCATGGGCCAGAAAGACTCA
Trigger_1169	0.8853	0.88463	0.999644	1316	-0.52297	CTGTCCACCTTCCAGCAGATGTGGATCAGCAAGCAGGAGTATGATGAGTCAGGCCCCTCCATCGTCCACCGCAAATGCTTCTAGATGGACTGAGCAGGTGCCAGGCATCTGCTGCATGAGCTGATATTGAAGTATCAATTTGCCCTGGCAAATGTACACACCTCATGCTAGCCTCATGAAACTGGAATAAGCCTTTGAAAAGAAATTTGTCCTTGAAGCTTGTATCTGATATCAGCA
Trigger_1681	0.88574	0.88507	0.999644	1317	-0.18851	CTTGCCAGTCTAACAGGGTGGGAAAGTCCGAGCCTTAGGACCCAGTTTCAGTTCTGGTTTCTTCCCTCCTGACCACCATCGGTTGTTAGTTGCCTTGAGTTGGGAACGTTTGCATCGACACCTGTAAATGTATTCATTCTTTAATTTATGTAAGGTTTTTTGTACTCAATTCTTTAAGAAATGACAAATTTTGGTTTTCTACTGTTCAATGAGAACATTAGGCCCCAGCAACACGTC
Trigger_1673	0.88618	0.88548	0.999644	1318	-0.17111	CACTCCTTCTTGCCAGTCTAACAGGGTGGGAAAGTCCGAGCCTTAGGACCCAGTTTCAGTTCTGGTTTCTTCCCTCCTGACCACCATCGGTTGTTAGTTGCCTTGAGTTGGGAACGTTTGCATCGACACCTGTAAATGTATTCATTCTTTAATTTATGTAAGGTTTTTTGTACTCAATTCTTTAAGAAATGACAAATTTTGGTTTTCTACTGTTCAATGAGAACATTAGGCCCCAGC
Trigger_1636	0.88694	0.88632	0.999644	1319	-0.35201	ATTTCCTGAGGCTGGCAAGGGTTCCTGAACCAGTTACCACTCCTTCTTGCCAGTCTAACAGGGTGGGAAAGTCCGAGCCTTAGGACCCAGTTTCAGTTCTGGTTTCTTCCCTCCTGACCACCATCGGTTGTTAGTTGCCTTGAGTTGGGAACGTTTGCATCGACACCTGTAAATGTATTCATTCTTTAATTTATGTAAGGTTTTTTGTACTCAATTCTTTAAGAAATGACAAATTTT
Trigger_1483	0.88694	0.88632	0.999644	1320	-0.35201	GTGCATATCTTGATTTAGTCCTTAGTTCATGTGGCTCGGTCACTTGGGGGCTGGGGAGAGCACGCTGTAGATGAGAAAGCCCCAGCCTGGTGGATCTCTGTGAGCACCACTGAGTGATCTGTGCAGGGTATTAACCAACAGCAGACTTCCAGGATTTCCTGAGGCTGGCAAGGGTTCCTGAACCAGTTACCACTCCTTCTTGCCAGTCTAACAGGGTGGGAAAGTCCGAGCCTTAGG
Trigger_1237	0.8877	0.88713	0.999644	1321	-0.22873	CCGCAAATGCTTCTAGATGGACTGAGCAGGTGCCAGGCATCTGCTGCATGAGCTGATATTGAAGTATCAATTTGCCCTGGCAAATGTACACACCTCATGCTAGCCTCATGAAACTGGAATAAGCCTTTGAAAAGAAATTTGTCCTTGAAGCTTGTATCTGATATCAGCACTGGATCGTAGAACTTGTTGCTGATTTTTGACCTTGTATTCAAGTTAACTGCTCCCTTGGTATATGTT
Trigger_292	0.88792	0.88736	0.999644	1322	-0.13682	CGAGGCCCAGAGCAAGAGGGGTATCCTGACCCTGAAGTACCCTATCGAACACGGCATTGTCACTAACTGGGACGACATGGAGAAGATCTGGCACCACACCTTCTACAATGAGCTGCGTGTGGCTCCTGAGGAGCACCCGGTGCTTCTGACCGAGGCCCCCCTGAACCCCAAAGCTAACAGAGAGAAGATGACGCAGATAATGTTTGAAACCTTCAATACCCCAGCCATGTACGTGGC
Trigger_1642	0.889	0.88838	0.999644	1323	-0.23283	TGAGGCTGGCAAGGGTTCCTGAACCAGTTACCACTCCTTCTTGCCAGTCTAACAGGGTGGGAAAGTCCGAGCCTTAGGACCCAGTTTCAGTTCTGGTTTCTTCCCTCCTGACCACCATCGGTTGTTAGTTGCCTTGAGTTGGGAACGTTTGCATCGACACCTGTAAATGTATTCATTCTTTAATTTATGTAAGGTTTTTTGTACTCAATTCTTTAAGAAATGACAAATTTTGGTTTT
Trigger_67	0.88943	0.88884	0.999644	1324	-0.26942	GGCTTACACTGCGCTTCTTGCCGCTCCTCCGTCGCCGCCGCGTCCTTCGCCGATCGCAATGGAAGAAGAAATCGCCGCACTCGTCATTGACAATGGCTCCGGCATGTGCAAAGCCGGCTTTGCTGGCGACGACGCCCCCAGGGCCGTGTTCCCTTCCATCGTAGGGCGCCCCCGACACCAGGGCGTCATGGTGGGCATGGGCCAGAAAGACTCATACGTGGGTGACGAGGCCCAGAG
Trigger_1689	0.89072	0.89015	0.999644	1325	-0.16967	TCTAACAGGGTGGGAAAGTCCGAGCCTTAGGACCCAGTTTCAGTTCTGGTTTCTTCCCTCCTGACCACCATCGGTTGTTAGTTGCCTTGAGTTGGGAACGTTTGCATCGACACCTGTAAATGTATTCATTCTTTAATTTATGTAAGGTTTTTTGTACTCAATTCTTTAAGAAATGACAAATTTTGGTTTTCTACTGTTCAATGAGAACATTAGGCCCCAGCAACACGTCATTGTGTA
Trigger_365	0.89093	0.89032	0.999644	1326	-0.18705	GACATGGAGAAGATCTGGCACCACACCTTCTACAATGAGCTGCGTGTGGCTCCTGAGGAGCACCCGGTGCTTCTGACCGAGGCCCCCCTGAACCCCAAAGCTAACAGAGAGAAGATGACGCAGATAATGTTTGAAACCTTCAATACCCCAGCCATGTACGTGGCCATTCAGGCGGTGCTGTCCTTGTATGCATCTGGGCGCACCACTGGCATTGTCATGGACTCTGGTGACGGGGTC
Trigger_882	0.89114	0.89054	0.999644	1327	-0.40921	AGCGGTTCCGGTGTCCGGAGGCACTCTTCCAGCCTTCCTTCCTGGGCATGGAGTCCTGTGGTATCCATGAGACCACTTTCAACTCCATCATGAAGTGTGATGTGGATATCCGCAAAGACCTGTATGCCAATACAGTGCTGTCTGGTGGTACCACCATGTACCCAGGCATTGCTGACAGGATGCAGAAGGAGATCACAGCCCTAGCACCTAGCACGATGAAGATTAAGATCATTGCTC
Trigger_1228	0.89136	0.89075	0.999644	1328	-0.22309	CATCGTCCACCGCAAATGCTTCTAGATGGACTGAGCAGGTGCCAGGCATCTGCTGCATGAGCTGATATTGAAGTATCAATTTGCCCTGGCAAATGTACACACCTCATGCTAGCCTCATGAAACTGGAATAAGCCTTTGAAAAGAAATTTGTCCTTGAAGCTTGTATCTGATATCAGCACTGGATCGTAGAACTTGTTGCTGATTTTTGACCTTGTATTCAAGTTAACTGCTCCCTTG
Trigger_824	0.89284	0.89228	0.999644	1329	-0.2412	TCCTCCTTGGAGAAGAGTTACGAGCTGCCCGACGGGCAGGTGATCACCATTGGCAATGAGCGGTTCCGGTGTCCGGAGGCACTCTTCCAGCCTTCCTTCCTGGGCATGGAGTCCTGTGGTATCCATGAGACCACTTTCAACTCCATCATGAAGTGTGATGTGGATATCCGCAAAGACCTGTATGCCAATACAGTGCTGTCTGGTGGTACCACCATGTACCCAGGCATTGCTGACAGG
Trigger_1076	0.89369	0.89305	0.999644	1330	-0.34941	ACAGCCCTAGCACCTAGCACGATGAAGATTAAGATCATTGCTCCCCCTGAGCGCAAGTACTCAGTCTGGATCGGTGGCTCCATTCTGGCCTCACTGTCCACCTTCCAGCAGATGTGGATCAGCAAGCAGGAGTATGATGAGTCAGGCCCCTCCATCGTCCACCGCAAATGCTTCTAGATGGACTGAGCAGGTGCCAGGCATCTGCTGCATGAGCTGATATTGAAGTATCAATTTGCC
Trigger_1680	0.8939	0.89333	0.999644	1331	-0.16784	TCTTGCCAGTCTAACAGGGTGGGAAAGTCCGAGCCTTAGGACCCAGTTTCAGTTCTGGTTTCTTCCCTCCTGACCACCATCGGTTGTTAGTTGCCTTGAGTTGGGAACGTTTGCATCGACACCTGTAAATGTATTCATTCTTTAATTTATGTAAGGTTTTTTGTACTCAATTCTTTAAGAAATGACAAATTTTGGTTTTCTACTGTTCAATGAGAACATTAGGCCCCAGCAACACGT
Trigger_3	0.89495	0.89426	0.999644	1332	-0.38551	GCGCGGCCCGCTCCCGCTTAAATAGCGGCGGGGGAGGCCGCGGTCGGTCTCACACTCCGCCGCCGGCTTACACTGCGCTTCTTGCCGCTCCTCCGTCGCCGCCGCGTCCTTCGCCGATCGCAATGGAAGAAGAAATCGCCGCACTCGTCATTGACAATGGCTCCGGCATGTGCAAAGCCGGCTTTGCTGGCGACGACGCCCCCAGGGCCGTGTTCCCTTCCATCGTAGGGCGCCCCC
Trigger_224	0.896	0.89543	0.999644	1333	-0.18443	ATCGTAGGGCGCCCCCGACACCAGGGCGTCATGGTGGGCATGGGCCAGAAAGACTCATACGTGGGTGACGAGGCCCAGAGCAAGAGGGGTATCCTGACCCTGAAGTACCCTATCGAACACGGCATTGTCACTAACTGGGACGACATGGAGAAGATCTGGCACCACACCTTCTACAATGAGCTGCGTGTGGCTCCTGAGGAGCACCCGGTGCTTCTGACCGAGGCCCCCCTGAACCCC
Trigger_811	0.89662	0.89603	0.999644	1334	-0.16959	TGCTGCATCATCTTCCTCCTTGGAGAAGAGTTACGAGCTGCCCGACGGGCAGGTGATCACCATTGGCAATGAGCGGTTCCGGTGTCCGGAGGCACTCTTCCAGCCTTCCTTCCTGGGCATGGAGTCCTGTGGTATCCATGAGACCACTTTCAACTCCATCATGAAGTGTGATGTGGATATCCGCAAAGACCTGTATGCCAATACAGTGCTGTCTGGTGGTACCACCATGTACCCAGG
Trigger_1594	0.89777	0.89721	0.999644	1335	-0.71108	GAGTGATCTGTGCAGGGTATTAACCAACAGCAGACTTCCAGGATTTCCTGAGGCTGGCAAGGGTTCCTGAACCAGTTACCACTCCTTCTTGCCAGTCTAACAGGGTGGGAAAGTCCGAGCCTTAGGACCCAGTTTCAGTTCTGGTTTCTTCCCTCCTGACCACCATCGGTTGTTAGTTGCCTTGAGTTGGGAACGTTTGCATCGACACCTGTAAATGTATTCATTCTTTAATTTATG
Trigger_261	0.89808	0.89749	0.999644	1336	-0.20901	GCATGGGCCAGAAAGACTCATACGTGGGTGACGAGGCCCAGAGCAAGAGGGGTATCCTGACCCTGAAGTACCCTATCGAACACGGCATTGTCACTAACTGGGACGACATGGAGAAGATCTGGCACCACACCTTCTACAATGAGCTGCGTGTGGCTCCTGAGGAGCACCCGGTGCTTCTGACCGAGGCCCCCCTGAACCCCAAAGCTAACAGAGAGAAGATGACGCAGATAATGTTTG
Trigger_1139	0.89828	0.89769	0.999644	1337	-0.51491	GTCTGGATCGGTGGCTCCATTCTGGCCTCACTGTCCACCTTCCAGCAGATGTGGATCAGCAAGCAGGAGTATGATGAGTCAGGCCCCTCCATCGTCCACCGCAAATGCTTCTAGATGGACTGAGCAGGTGCCAGGCATCTGCTGCATGAGCTGATATTGAAGTATCAATTTGCCCTGGCAAATGTACACACCTCATGCTAGCCTCATGAAACTGGAATAAGCCTTTGAAAAGAAATT
Trigger_1133	0.90003	0.89945	0.999644	1338	-0.90122	TACTCAGTCTGGATCGGTGGCTCCATTCTGGCCTCACTGTCCACCTTCCAGCAGATGTGGATCAGCAAGCAGGAGTATGATGAGTCAGGCCCCTCCATCGTCCACCGCAAATGCTTCTAGATGGACTGAGCAGGTGCCAGGCATCTGCTGCATGAGCTGATATTGAAGTATCAATTTGCCCTGGCAAATGTACACACCTCATGCTAGCCTCATGAAACTGGAATAAGCCTTTGAAAA
Trigger_1625	0.90074	0.90017	0.999644	1339	-0.55811	AGACTTCCAGGATTTCCTGAGGCTGGCAAGGGTTCCTGAACCAGTTACCACTCCTTCTTGCCAGTCTAACAGGGTGGGAAAGTCCGAGCCTTAGGACCCAGTTTCAGTTCTGGTTTCTTCCCTCCTGACCACCATCGGTTGTTAGTTGCCTTGAGTTGGGAACGTTTGCATCGACACCTGTAAATGTATTCATTCTTTAATTTATGTAAGGTTTTTTGTACTCAATTCTTTAAGAAA
Trigger_1317	0.90297	0.90244	0.999644	1340	-0.36828	CAAATGTACACACCTCATGCTAGCCTCATGAAACTGGAATAAGCCTTTGAAAAGAAATTTGTCCTTGAAGCTTGTATCTGATATCAGCACTGGATCGTAGAACTTGTTGCTGATTTTTGACCTTGTATTCAAGTTAACTGCTCCCTTGGTATATGTTTAATACCCTGTGCATATCTTGATTTAGTCCTTAGTTCATGTGGCTCGGTCACTTGGGGGCTGGGGAGAGCACGCTGTAGA
Trigger_59	0.90338	0.90291	0.999644	1341	-0.13831	CCGCCGCCGGCTTACACTGCGCTTCTTGCCGCTCCTCCGTCGCCGCCGCGTCCTTCGCCGATCGCAATGGAAGAAGAAATCGCCGCACTCGTCATTGACAATGGCTCCGGCATGTGCAAAGCCGGCTTTGCTGGCGACGACGCCCCCAGGGCCGTGTTCCCTTCCATCGTAGGGCGCCCCCGACACCAGGGCGTCATGGTGGGCATGGGCCAGAAAGACTCATACGTGGGTGACGAG
Trigger_419	0.90378	0.90333	0.999644	1342	-0.45918	GAGGAGCACCCGGTGCTTCTGACCGAGGCCCCCCTGAACCCCAAAGCTAACAGAGAGAAGATGACGCAGATAATGTTTGAAACCTTCAATACCCCAGCCATGTACGTGGCCATTCAGGCGGTGCTGTCCTTGTATGCATCTGGGCGCACCACTGGCATTGTCATGGACTCTGGTGACGGGGTCACACACACAGTGCCCATCTATGAGGGCTACGCCCTTCCCCACGCCATCTTGCGT
Random_1748	0.90438	0.90399	0.999644	1343	-0.14012	ACAGTTTACCGCATCTTGACCTAACTGACAAACTGCCATGGACGACTAGCCATGCCATTGGCTCTTAGACAGCCCGATACAGTGATGATGAAAGTTCTGCGGGGCATGGCTACGACTTGCTCAGCTACGTGCGAGGGCAGAAACTTTTCCGCATTTGTATGTTCACCTATCTACTACCCATGCCCGGAGATTATGTAGGTTGTGAGATGCGGGAGAGGTTCTCGATCTTCCCGTGAG
Trigger_1128	0.90458	0.90418	0.999644	1344	-0.43245	GCAAGTACTCAGTCTGGATCGGTGGCTCCATTCTGGCCTCACTGTCCACCTTCCAGCAGATGTGGATCAGCAAGCAGGAGTATGATGAGTCAGGCCCCTCCATCGTCCACCGCAAATGCTTCTAGATGGACTGAGCAGGTGCCAGGCATCTGCTGCATGAGCTGATATTGAAGTATCAATTTGCCCTGGCAAATGTACACACCTCATGCTAGCCTCATGAAACTGGAATAAGCCTTT
Trigger_502	0.90498	0.90459	0.999644	1345	-0.15954	CTTCAATACCCCAGCCATGTACGTGGCCATTCAGGCGGTGCTGTCCTTGTATGCATCTGGGCGCACCACTGGCATTGTCATGGACTCTGGTGACGGGGTCACACACACAGTGCCCATCTATGAGGGCTACGCCCTTCCCCACGCCATCTTGCGTCTGGACCTGGCTGGCCGGGACCTGACAGACTACCTCATGAAGATCCTGACTGAACGGGGCTACAGCTTTACCACCACTGCTGA
Trigger_296	0.90538	0.90506	0.999644	1346	-0.18662	GCCCAGAGCAAGAGGGGTATCCTGACCCTGAAGTACCCTATCGAACACGGCATTGTCACTAACTGGGACGACATGGAGAAGATCTGGCACCACACCTTCTACAATGAGCTGCGTGTGGCTCCTGAGGAGCACCCGGTGCTTCTGACCGAGGCCCCCCTGAACCCCAAAGCTAACAGAGAGAAGATGACGCAGATAATGTTTGAAACCTTCAATACCCCAGCCATGTACGTGGCCATT
Random_1763	0.90578	0.90542	0.999644	1347	-0.37182	TTCCGGGTCGCACAAGAGGTCTATAGCACGTGCATCCCAACGTGGCGTGCGTACAACCTAATTATCTTTTCGTGCGAAGGTCCTGGCTGCATGTTTATGTCGATACGCCTGCAATACTTGACGAAAATATACGAAGCGGGCGGCCTGGCCGGAGCACTACCGCATCGACGCGTATTCGATTACTGGTACTAGGTTACACATACGCGCTATAGTAGACCGTCAATTTCAGCCCTCTTA
Trigger_1263	0.90617	0.90579	0.999644	1348	-0.15786	CAGGTGCCAGGCATCTGCTGCATGAGCTGATATTGAAGTATCAATTTGCCCTGGCAAATGTACACACCTCATGCTAGCCTCATGAAACTGGAATAAGCCTTTGAAAAGAAATTTGTCCTTGAAGCTTGTATCTGATATCAGCACTGGATCGTAGAACTTGTTGCTGATTTTTGACCTTGTATTCAAGTTAACTGCTCCCTTGGTATATGTTTAATACCCTGTGCATATCTTGATTTA
Trigger_87	0.90657	0.90611	0.999644	1349	-0.73115	CCGCTCCTCCGTCGCCGCCGCGTCCTTCGCCGATCGCAATGGAAGAAGAAATCGCCGCACTCGTCATTGACAATGGCTCCGGCATGTGCAAAGCCGGCTTTGCTGGCGACGACGCCCCCAGGGCCGTGTTCCCTTCCATCGTAGGGCGCCCCCGACACCAGGGCGTCATGGTGGGCATGGGCCAGAAAGACTCATACGTGGGTGACGAGGCCCAGAGCAAGAGGGGTATCCTGACCC
Trigger_520	0.90697	0.9066	0.999644	1350	-0.22825	GTACGTGGCCATTCAGGCGGTGCTGTCCTTGTATGCATCTGGGCGCACCACTGGCATTGTCATGGACTCTGGTGACGGGGTCACACACACAGTGCCCATCTATGAGGGCTACGCCCTTCCCCACGCCATCTTGCGTCTGGACCTGGCTGGCCGGGACCTGACAGACTACCTCATGAAGATCCTGACTGAACGGGGCTACAGCTTTACCACCACTGCTGAGAGGGAAATTGTTCGTGA
Trigger_203	0.90736	0.90702	0.999644	1351	-0.27094	CCCAGGGCCGTGTTCCCTTCCATCGTAGGGCGCCCCCGACACCAGGGCGTCATGGTGGGCATGGGCCAGAAAGACTCATACGTGGGTGACGAGGCCCAGAGCAAGAGGGGTATCCTGACCCTGAAGTACCCTATCGAACACGGCATTGTCACTAACTGGGACGACATGGAGAAGATCTGGCACCACACCTTCTACAATGAGCTGCGTGTGGCTCCTGAGGAGCACCCGGTGCTTCTG
Trigger_1532	0.90756	0.90718	0.999644	1352	-0.61347	GCTGGGGAGAGCACGCTGTAGATGAGAAAGCCCCAGCCTGGTGGATCTCTGTGAGCACCACTGAGTGATCTGTGCAGGGTATTAACCAACAGCAGACTTCCAGGATTTCCTGAGGCTGGCAAGGGTTCCTGAACCAGTTACCACTCCTTCTTGCCAGTCTAACAGGGTGGGAAAGTCCGAGCCTTAGGACCCAGTTTCAGTTCTGGTTTCTTCCCTCCTGACCACCATCGGTTGTTA
Trigger_539	0.90785	0.90747	0.999644	1353	-0.75143	GTGCTGTCCTTGTATGCATCTGGGCGCACCACTGGCATTGTCATGGACTCTGGTGACGGGGTCACACACACAGTGCCCATCTATGAGGGCTACGCCCTTCCCCACGCCATCTTGCGTCTGGACCTGGCTGGCCGGGACCTGACAGACTACCTCATGAAGATCCTGACTGAACGGGGCTACAGCTTTACCACCACTGCTGAGAGGGAAATTGTTCGTGACATAAAGGAGAAGCTGTGC
Trigger_355	0.90893	0.90858	0.999644	1354	-0.37005	TAACTGGGACGACATGGAGAAGATCTGGCACCACACCTTCTACAATGAGCTGCGTGTGGCTCCTGAGGAGCACCCGGTGCTTCTGACCGAGGCCCCCCTGAACCCCAAAGCTAACAGAGAGAAGATGACGCAGATAATGTTTGAAACCTTCAATACCCCAGCCATGTACGTGGCCATTCAGGCGGTGCTGTCCTTGTATGCATCTGGGCGCACCACTGGCATTGTCATGGACTCTGG
Trigger_1231	0.9101	0.90978	0.999644	1355	-0.19456	CGTCCACCGCAAATGCTTCTAGATGGACTGAGCAGGTGCCAGGCATCTGCTGCATGAGCTGATATTGAAGTATCAATTTGCCCTGGCAAATGTACACACCTCATGCTAGCCTCATGAAACTGGAATAAGCCTTTGAAAAGAAATTTGTCCTTGAAGCTTGTATCTGATATCAGCACTGGATCGTAGAACTTGTTGCTGATTTTTGACCTTGTATTCAAGTTAACTGCTCCCTTGGTA
Trigger_1294	0.91029	0.91	0.999644	1356	-0.46227	ATTGAAGTATCAATTTGCCCTGGCAAATGTACACACCTCATGCTAGCCTCATGAAACTGGAATAAGCCTTTGAAAAGAAATTTGTCCTTGAAGCTTGTATCTGATATCAGCACTGGATCGTAGAACTTGTTGCTGATTTTTGACCTTGTATTCAAGTTAACTGCTCCCTTGGTATATGTTTAATACCCTGTGCATATCTTGATTTAGTCCTTAGTTCATGTGGCTCGGTCACTTGGG
Trigger_1702	0.91164	0.91128	0.999644	1357	-0.26752	GAAAGTCCGAGCCTTAGGACCCAGTTTCAGTTCTGGTTTCTTCCCTCCTGACCACCATCGGTTGTTAGTTGCCTTGAGTTGGGAACGTTTGCATCGACACCTGTAAATGTATTCATTCTTTAATTTATGTAAGGTTTTTTGTACTCAATTCTTTAAGAAATGACAAATTTTGGTTTTCTACTGTTCAATGAGAACATTAGGCCCCAGCAACACGTCATTGTGTAAAGAAATAAAAGT
Random_1728	0.91337	0.91296	0.999644	1358	-0.24559	TTCGATCCCTACACCGACGTACGATGCAACTGTGTGGATGTGACGAGCTTCATTTATACGCTTCGCGCGCCGGACCGGCCTCCGCAAGAAGGCCGCTGTGCACAAGCAAATGACAATTAACCACCGTGTATTCGTTATAGCATCAGGCAGTTTAAGTCGGGACAATAGGGGCCGCAATACACAGTTTACCGCATCTTGACCTAACTGACAAACTGCCATGGACGACTAGCCATGCCA
Trigger_1186	0.91394	0.91353	0.999644	1359	-0.77846	GATGTGGATCAGCAAGCAGGAGTATGATGAGTCAGGCCCCTCCATCGTCCACCGCAAATGCTTCTAGATGGACTGAGCAGGTGCCAGGCATCTGCTGCATGAGCTGATATTGAAGTATCAATTTGCCCTGGCAAATGTACACACCTCATGCTAGCCTCATGAAACTGGAATAAGCCTTTGAAAAGAAATTTGTCCTTGAAGCTTGTATCTGATATCAGCACTGGATCGTAGAACTTG
Trigger_316	0.91413	0.91368	0.999644	1360	-0.23585	CCTGACCCTGAAGTACCCTATCGAACACGGCATTGTCACTAACTGGGACGACATGGAGAAGATCTGGCACCACACCTTCTACAATGAGCTGCGTGTGGCTCCTGAGGAGCACCCGGTGCTTCTGACCGAGGCCCCCCTGAACCCCAAAGCTAACAGAGAGAAGATGACGCAGATAATGTTTGAAACCTTCAATACCCCAGCCATGTACGTGGCCATTCAGGCGGTGCTGTCCTTGTA
Trigger_796	0.91432	0.91386	0.999644	1361	-0.16815	GCAAGAAATGGCTACTGCTGCATCATCTTCCTCCTTGGAGAAGAGTTACGAGCTGCCCGACGGGCAGGTGATCACCATTGGCAATGAGCGGTTCCGGTGTCCGGAGGCACTCTTCCAGCCTTCCTTCCTGGGCATGGAGTCCTGTGGTATCCATGAGACCACTTTCAACTCCATCATGAAGTGTGATGTGGATATCCGCAAAGACCTGTATGCCAATACAGTGCTGTCTGGTGGTAC
Trigger_1312	0.91469	0.91432	0.999644	1362	-0.23615	CCTGGCAAATGTACACACCTCATGCTAGCCTCATGAAACTGGAATAAGCCTTTGAAAAGAAATTTGTCCTTGAAGCTTGTATCTGATATCAGCACTGGATCGTAGAACTTGTTGCTGATTTTTGACCTTGTATTCAAGTTAACTGCTCCCTTGGTATATGTTTAATACCCTGTGCATATCTTGATTTAGTCCTTAGTTCATGTGGCTCGGTCACTTGGGGGCTGGGGAGAGCACGCT
Trigger_643	0.91582	0.91546	0.999644	1363	-0.30917	CGCCATCTTGCGTCTGGACCTGGCTGGCCGGGACCTGACAGACTACCTCATGAAGATCCTGACTGAACGGGGCTACAGCTTTACCACCACTGCTGAGAGGGAAATTGTTCGTGACATAAAGGAGAAGCTGTGCTATGTTGCCCTGGATTTTGAGCAAGAAATGGCTACTGCTGCATCATCTTCCTCCTTGGAGAAGAGTTACGAGCTGCCCGACGGGCAGGTGATCACCATTGGCAA
Trigger_1556	0.9176	0.91738	0.999644	1364	-0.76973	AGAAAGCCCCAGCCTGGTGGATCTCTGTGAGCACCACTGAGTGATCTGTGCAGGGTATTAACCAACAGCAGACTTCCAGGATTTCCTGAGGCTGGCAAGGGTTCCTGAACCAGTTACCACTCCTTCTTGCCAGTCTAACAGGGTGGGAAAGTCCGAGCCTTAGGACCCAGTTTCAGTTCTGGTTTCTTCCCTCCTGACCACCATCGGTTGTTAGTTGCCTTGAGTTGGGAACGTTTG
Trigger_788	0.9176	0.91738	0.999644	1365	-0.7806	GATTTTGAGCAAGAAATGGCTACTGCTGCATCATCTTCCTCCTTGGAGAAGAGTTACGAGCTGCCCGACGGGCAGGTGATCACCATTGGCAATGAGCGGTTCCGGTGTCCGGAGGCACTCTTCCAGCCTTCCTTCCTGGGCATGGAGTCCTGTGGTATCCATGAGACCACTTTCAACTCCATCATGAAGTGTGATGTGGATATCCGCAAAGACCTGTATGCCAATACAGTGCTGTCT
Trigger_1126	0.91788	0.91769	0.999644	1366	-0.3259	GCGCAAGTACTCAGTCTGGATCGGTGGCTCCATTCTGGCCTCACTGTCCACCTTCCAGCAGATGTGGATCAGCAAGCAGGAGTATGATGAGTCAGGCCCCTCCATCGTCCACCGCAAATGCTTCTAGATGGACTGAGCAGGTGCCAGGCATCTGCTGCATGAGCTGATATTGAAGTATCAATTTGCCCTGGCAAATGTACACACCTCATGCTAGCCTCATGAAACTGGAATAAGCCT
Trigger_1580	0.91917	0.91902	0.999644	1367	-0.31901	CTGTGAGCACCACTGAGTGATCTGTGCAGGGTATTAACCAACAGCAGACTTCCAGGATTTCCTGAGGCTGGCAAGGGTTCCTGAACCAGTTACCACTCCTTCTTGCCAGTCTAACAGGGTGGGAAAGTCCGAGCCTTAGGACCCAGTTTCAGTTCTGGTTTCTTCCCTCCTGACCACCATCGGTTGTTAGTTGCCTTGAGTTGGGAACGTTTGCATCGACACCTGTAAATGTATTCA
Trigger_1675	0.91936	0.91924	0.999644	1368	-0.31597	CTCCTTCTTGCCAGTCTAACAGGGTGGGAAAGTCCGAGCCTTAGGACCCAGTTTCAGTTCTGGTTTCTTCCCTCCTGACCACCATCGGTTGTTAGTTGCCTTGAGTTGGGAACGTTTGCATCGACACCTGTAAATGTATTCATTCTTTAATTTATGTAAGGTTTTTTGTACTCAATTCTTTAAGAAATGACAAATTTTGGTTTTCTACTGTTCAATGAGAACATTAGGCCCCAGCAA
Trigger_1279	0.91954	0.91944	0.999644	1369	-0.24762	GCTGCATGAGCTGATATTGAAGTATCAATTTGCCCTGGCAAATGTACACACCTCATGCTAGCCTCATGAAACTGGAATAAGCCTTTGAAAAGAAATTTGTCCTTGAAGCTTGTATCTGATATCAGCACTGGATCGTAGAACTTGTTGCTGATTTTTGACCTTGTATTCAAGTTAACTGCTCCCTTGGTATATGTTTAATACCCTGTGCATATCTTGATTTAGTCCTTAGTTCATGTG
Trigger_748	0.91972	0.91964	0.999644	1370	-0.57201	TGTTCGTGACATAAAGGAGAAGCTGTGCTATGTTGCCCTGGATTTTGAGCAAGAAATGGCTACTGCTGCATCATCTTCCTCCTTGGAGAAGAGTTACGAGCTGCCCGACGGGCAGGTGATCACCATTGGCAATGAGCGGTTCCGGTGTCCGGAGGCACTCTTCCAGCCTTCCTTCCTGGGCATGGAGTCCTGTGGTATCCATGAGACCACTTTCAACTCCATCATGAAGTGTGATGT
Trigger_1686	0.91991	0.91982	0.999644	1371	-0.22322	CAGTCTAACAGGGTGGGAAAGTCCGAGCCTTAGGACCCAGTTTCAGTTCTGGTTTCTTCCCTCCTGACCACCATCGGTTGTTAGTTGCCTTGAGTTGGGAACGTTTGCATCGACACCTGTAAATGTATTCATTCTTTAATTTATGTAAGGTTTTTTGTACTCAATTCTTTAAGAAATGACAAATTTTGGTTTTCTACTGTTCAATGAGAACATTAGGCCCCAGCAACACGTCATTGT
Trigger_1454	0.92009	0.92005	0.999644	1372	-0.25658	CTGCTCCCTTGGTATATGTTTAATACCCTGTGCATATCTTGATTTAGTCCTTAGTTCATGTGGCTCGGTCACTTGGGGGCTGGGGAGAGCACGCTGTAGATGAGAAAGCCCCAGCCTGGTGGATCTCTGTGAGCACCACTGAGTGATCTGTGCAGGGTATTAACCAACAGCAGACTTCCAGGATTTCCTGAGGCTGGCAAGGGTTCCTGAACCAGTTACCACTCCTTCTTGCCAGTC
Trigger_1519	0.92045	0.9204	0.999644	1373	-0.41263	CGGTCACTTGGGGGCTGGGGAGAGCACGCTGTAGATGAGAAAGCCCCAGCCTGGTGGATCTCTGTGAGCACCACTGAGTGATCTGTGCAGGGTATTAACCAACAGCAGACTTCCAGGATTTCCTGAGGCTGGCAAGGGTTCCTGAACCAGTTACCACTCCTTCTTGCCAGTCTAACAGGGTGGGAAAGTCCGAGCCTTAGGACCCAGTTTCAGTTCTGGTTTCTTCCCTCCTGACCA
[truncated: 172 more rows]

## Sheet: Mutagenesis Screen
id	pos|score	pos|p-value	pos|fdr	pos|rank	pos|lfc	Trigger Sequence
[truncated: 3,147 more rows]

## Sheet: Actg1 Trigger Screen
id	pos|score	pos|p-value	pos|fdr	pos|rank	pos|lfc	Trigger Sequence
[truncated: 1,802 more rows]

[truncated: 2 more sheets: Rela Trigger Screen, PKD1 trigger Screen]
