# Supplementary material for: Mechanisms linking cytoplasmic decay of translation-defective mRNA to transcriptional adaptation
Source: Science. Author manuscript; Available in PMC 2026 Jun 22. (PMC13286266; doi:10.1126/science.aea1272)
Supplement: Table S5 [file NIHMS2149358-supplement-Table_S5.xlsx]

## Sheet: ASOs
AP ASO ctrl	+G*+G*+C*T*A*C*T*A*C*G*C*C*G*+T*+C*+A														* = Phosphorothioate bonds
Actg2 A.S._AP_1	+T*+A*+C*G*A*G*A*C*A*T*C*A*A*+G*+G*+A														/52MOEr_/, /i2MOEr_/, /32MOEr_/ = 2'MOE (2'-O-methoxyethyl base)
Actg2 A.S._AP_2	+C*+C*+A*C*A*G*C*A*G*C*T*T*C*+A*+T*+C														+ = Affinity Plus (locked nucleic acid base)
Actg2 A.S._AP_3	+A*+C*+G*A*G*A*C*A*T*C*A*A*G*+G*+A*+G														A.S. = Antisense RNA
Actg2 A.S._AP_4	+T*+C*+A*A*G*G*A*G*A*A*G*C*T*+G*+T*+G
Actg2 A.S._AP_5	+G*+G*+A*G*A*A*G*C*T*G*T*G*C*+T*+A*+T
Actg2 A.S._AP_6	+G*+G*+A*T*T*T*C*G*A*G*A*A*T*+G*+A*+G
2'MOE ASO ctrl	/52MOErC/*/i2MOErC/*/i2MOErT/*/i2MOErA/*/i2MOErT/*A*G*G*A*C*T*A*T*C*C*/i2MOErA/*/i2MOErG/*/i2MOErG/*/i2MOErA/*/32MOErA/
Actg2 A.S._2' MOE_1	/52MOErA/*/i2MOErG/*/i2MOErC/*/i2MOErC/*/i2MOErC/*T*G*G*A*T*T*T*C*G*A*/i2MOErG/*/i2MOErA/*/i2MOErA/*/i2MOErT/*/32MOErG/
Actg2 A.S._2' MOE_2	/52MOErT/*/i2MOErG/*/i2MOErT/*/i2MOErA/*/i2MOErC/*G*A*G*A*C*A*T*C*A*A*/i2MOErG/*/i2MOErG/*/i2MOErA/*/i2MOErG/*/32MOErA/
Actg2 A.S._2' MOE_3	/52MOErA/*/i2MOErC/*/i2MOErG/*/i2MOErA/*/i2MOErG/*A*C*A*T*C*A*A*G*G*A*/i2MOErG/*/i2MOErA/*/i2MOErA/*/i2MOErG/*/32MOErC/
Actg2 A.S._2' MOE_4	/52MOErA/*/i2MOErA/*/i2MOErG/*/i2MOErG/*/i2MOErA/*G*A*A*G*C*T*G*T*G*C*/i2MOErT/*/i2MOErA/*/i2MOErT/*/i2MOErG/*/32MOErT/
Actg1 A.S. T.R.1 AP ASO_1	+T*+C*+A*C*T*A*A*C*T*G*G*G*A*+C*+G*+A
Actg1 A.S. T.R.1 AP ASO_2	+G*+G*+C*T*C*C*T*G*A*G*G*A*G*+C*+A*+C
Actg1 A.S. T.R.2 AP ASO_1	+C*+C*+T*A*G*C*A*C*G*A*T*G*A*+A*+G*+A
Actg1 A.S. T.R.2 AP ASO_2	+C*+T*+A*G*C*A*C*G*A*T*G*A*A*+G*+A*+T
Actg1 A.S. T.R.3 AP ASO_1	+G*+C*+C*A*G*T*C*T*A*A*C*A*G*+G*+G*+T
Actg1 A.S. T.R.3 AP ASO_2	+C*+C*+A*G*T*T*T*C*A*G*T*T*C*+T*+G*+G
PKD1 A.S. AP ASO_1	+G*+A*+G*C*T*C*A*C*G*C*G*C*T*+A*+C*+A
PKD1 A.S. AP ASO_2	+T*+C*+A*C*G*C*G*C*T*A*C*A*G*+C*+C*+C
PKD1 A.S. AP ASO_3	+C*+T*+G*T*G*T*T*C*C*T*G*G*A*+G*+C*+T
Rela A.S. AP ASO_1	+G*+A*+C*C*G*C*A*G*T*A*T*C*C*+A*+T*+A
Rela A.S. AP ASO_2	+C*+C*+A*G*G*A*A*C*A*G*T*T*C*+G*+A*+A

## Sheet: trigger RNAs
	Sequence
Actg2 75 nt tigger	TGTTCGTGACATAAAGGAGAAGCTGTGCTATGTTGCCCTGGATTTTGAGCAAGAAATGGCTACTGCTGCATCATC
Actg2 21 nt trigger	TGAGCAAGAAATGGCTACTGCTG
Actg2 23 nt trigger	CGTGACATAAAGGAGAAGCTGTGC
Actg2 24 nt trigger	TGTGCTATGTTGCCCTGGATTTTGAGC
Actg2 27 nt trigger	ATGTTGCCCTGGATTTTGAGCAAGAAATGGC
Actg2 31 nt trigger	CTGGATTTTGAGCAAGAAATGGCTACTGCTGC
Actg2 32 nt trigger	ATAAAGGAGAAGCTGTGCTATGTTGCCCTGGATTTTGAGC
Actg2 40 nt trigger	TGTTGCCCTGGATTTTGAGCAAGAAATGGCTACTGCTGCACC
Actg2 53 nt trigger	ATAAAGGAGAAGCTGTGCTATGTTGCCCTGGATTTTGAGCAAGAAATGGCTAC
Actg2 60 nt trigger	TGACATAAAGGAGAAGCTGTGCTATGTTGCCCTGGATTTTGAGCAAGAAATGGCTACTGC
Actg2 75-nt 3 mismatch perfect homology region	TGTTCGTGACATAAAGGAGAAaCTGTtCgATGTTGCCCTGGATTTTGAGCAAGAAATGGCTACTGCTGCATCATC
Actg2 75-nt 3 mismatch imperfect homology region	TGTTCGTGACATAAAGGAGAAGCTGTGCTATGTTGCCCTGGATTTTGAGCAAGAAATtGtTACTGaTGCATCATC
Actg2 75-nt 4 mismatch perfect homology region	TGTTCGTGACATAAAGGAGAAaCTGTtCgATGgTGCCCTGGATTTTGAGCAAGAAATGGCTACTGCTGCATCATC
Actg2 75-nt 4 mismatch imperfect homology region	TGTTCGTGACATAAAGGAGAAGCTGTGCTATGTTGCCCTGGATTTTGAGCAtGAAATcGtTACTGaTGCATCATC
Actg1 T.R.1 61-nt	CACACCTTCTACAATGAGCTGCGTGTGGCTCCTGAGGAGCACCCGGTGCTTCTGACCGAGG
Actg1 T.R.2 56-nt	AGATTAAGATCATTGCTCCCCCTGAGCGCAAGTACTCAGTCTGGATCGGTGGCTCC
Actg1 T.R.2 51-nt	ATCATTGCTCCCCCTGAGCGCAAGTACTCAGTCTGGATCGGTGGCTCCATT
Actg1 T.R.2 71-nt	CACCTAGCACGATGAAGATTAAGATCATTGCTCCCCCTGAGCGCAAGTACTCAGTCTGGATCGGTGGCTCC
Actg1 T.R.2 40a-nt	CTCCCCCTGAGCGCAAGTACTCAGTCTGGATCGGTGGCTC
Actg1 T.R.2 40b-nt	CTGACAGGATGCAGAAGGAGATCACAGCCCTAGCACCTAG
Actg1 T.R.3 23-nt	TAACAGGGTGGGAAAGTCCGAGC
PKD1 44-nt	CCGGCCGCGCCCTGGCCGCCCTCAGCGTCCGCCCCTTTGCGCTG
PKD1 157-nt	CGCCGTCACGCTGCGCCTCGAGTTCCCGGCGGCCGGCCGCGCCCTGGCCGCCCTCAGCGTCCGCCCCTTTGCGCTGCGCCGCCTCAGCGCGGGCCTCTCGCTGCCTCTGCTCACCTCGGTGTGCCTGCTGCTGTTCGCCGTGCACTTCGCCGTGGCC
Rela 187-nt	CACAGATACCACCAAGACACACCCCACCATCAAGATCAATGGCTACACAGGACCAGGAACAGTTCGAATCTCCCTGGTCACCAAGGATCCACCTCACCGGCCTCATCCACATGAACTTGTGGGGAAGGACTGCCGGGATGGCTACTATGAGGCTGACCTCTGCCCAGACCGCAGTATCCATAGCTTC
Rela 59-nt	AAGATCAATGGCTACACAGGACCAGGAACAGTTCGAATCTCCCTGGTCACCAAGGATCC
Rela 79-nt	AAGATCAATGGCTACACAGGACCAGGAACAGTTCGAATCTCCCTGGTCACCAAGGATCCACCTCACCGGCCTCATCCAC
Rela 77-nt	CATCAAGATCAATGGCTACACAGGACCAGGAACAGTTCGAATCTCCCTGGTCACCAAGGATCCACCTCACCGGCCTC
Rela 72-nt	CACATGAACTTGTGGGGAAGGACTGCCGGGATGGCTACTATGAGGCTGACCTCTGCCCAGACCGCAGTATCC
Rela 67-nt	CGGCCTCATCCACATGAACTTGTGGGGAAGGACTGCCGGGATGGCTACTATGAGGCTGACCTCTGCC
Rela 62-nt	AGGACCAGGAACAGTTCGAATCTCCCTGGTCACCAAGGATCCACCTCACCGGCCTCATCCAC
Rela 81-nt	GAATCTCCCTGGTCACCAAGGATCCACCTCACCGGCCTCATCCACATGAACTTGTGGGGAAGGACTGCCGGGATGGCTACT
