# Supplementary material for: Mechanisms linking cytoplasmic decay of translation-defective mRNA to transcriptional adaptation
Source: Science. Author manuscript; Available in PMC 2026 Jun 22. (PMC13286266; doi:10.1126/science.aea1272)
Supplement: Table S6 [file NIHMS2149358-supplement-Table_S6.xlsx]

## Sheet: Perturb-seq gRNAs
gene name	prospacer_A	protospacer_B	In Final 84 genes?
ACTA1	GGGGTCAGAAAGATTCCTACG	GGGTGAAAGCCGGCTTCGCCG	FALSE
ACTB	GGGATTCCTATGTGGGCGACG	GAAGAGCTACGAGCTGCCTGA	FALSE
ACTG1	GAGCTGTAGCCTCGCTCAGTG	GCTTCTACAACGAGCTGCGCG	TRUE
ACTG2	GTGATGATGCCGTGTTCAATG	GTGAATCCAGGACGATGCCTG	FALSE
ALCAM	GTGTGTGCATGCTAGTAACTG	GCTTACACACTGACGGATGTG	FALSE
ALDOA	GCAAGTTATCAAATCCAAGGG	GAATGGCGAGACTACCACCCA	TRUE
ANP32B	GCCATCCAAGTAGGTAAGCTG	GAAGACAAGTTCTCGAACCTG	TRUE
ANXA5	GATAAGCATCATAAAGCCGAG	GAGGCTGGAGAACTTAAATGG	TRUE
ANXA6	GGGGAAGCCAAGATCTCAATG	GGAGAAGCTAATGCTGGCCGT	TRUE
AQP4	GAACCAGGAGACCATGACCAG	GTGCGATGTAGAAGACAGACT	FALSE
ARF1	GAGGCTTCAACGTGGAAACCG	GTGGAAGTAGTGGCGCCACAG	TRUE
ARF4	GTAAACTTTCTTACCAATGGT	GTCTGCTTCTTGCCAAATAGT	TRUE
ARF5	GGTCACCACCATCCCAACCAT	GTGTGGTGGACAGTAATGACC	TRUE
ARF6	GCCTGGCGAGCCTCATCGATG	GGTGTAGTAATGCCGCCAGAG	FALSE
ARL6IP5	GAGAGCAGGTTGCTCACTACG	GCCCTTCAACATGATCCTGGG	TRUE
ARL6IP6	GGGAGGAGGGATGCGACCAAG	GGCAGCGAGCAGAGAATAGAG	FALSE
AZI1	GCCTTACCAGGACGTTCCAGG	GGGTCCTGAGTGAAAAGTGCG	FALSE
BNIP3	GTTCAGCAATAATGGGAACGG	GAAGCGGAGGTCGGAGCGCCG	TRUE
BTF3	GCTGCAGGCACAAGTGCGCAT	GTCAGCTGCTTTGTCTCAGCA	TRUE
BTF3L4	GTGCATGACCAGTAATTGCAA	GTAATATAGCTGGTATTGAAG	TRUE
CALM1	GCCATCATAGTCAAAAATTCG	GGGCATTCCGAGTCTTTGACA	TRUE
CAPN12	GTGGCCGCTGGATGGACGTCG	GGAGCCGGGGATACAGAGTAA	FALSE
CAPN3	GGTCACGCCTACTCTGTCACG	GGCTCCATCAATGATAAATCG	FALSE
CAPZA2	GAAGGTATTGATAACAGAACA	GACCTCATTAAATTCTCCAGG	TRUE
CARHSP1	GTGAGCGCTCACGGCTCCGAG	GGACCACGTTGCCCCGCAGAG	TRUE
CBR1	GCCTCAGTGATGGTCTCACTG	GCCTGTGCCGGCTGTTCTCGG	FALSE
CBX1	GTTACAGTCAGAAAAGCCACG	GGAGACAGATAAATCAGAGGG	TRUE
CBX5	GGAAGGTGCTAGACAGGCGCG	GCAGAGCAATGATATCGCTCG	FALSE
CCND1	GGTGTTCAATGAAATCGTGCG	GAGAGGCCACGAACATGCAAG	FALSE
CCND2	GCACTTGAAGTAGGAGCACTG	GACTCCCATTATAGGTCTGTG	TRUE
CCND3	GCACTGGAAGTAGGAGGCGCG	GACACACGCACCCGCAACTGG	TRUE
CCT6A	GACGTGCTAAGGACCAACCTG	GCAGGGAAACACTTATAGATG	FALSE
CLTC	GGGTCAGCCTTAATTGCAGTG	GGTACTCCAGACACTATCCGT	TRUE
COPZ1	GGATGGCTTTGACAGTATACA	GCCTCTTGGAAGGCCTGACAG	FALSE
CORO1B	GCTACGACCCCGACACCAGTG	GCCTGCCAGGCTGCGACAACG	TRUE
CORO1C	GGTTGAGGTAGTGGACGTACG	GATAATCATAGAGGCAAGTGG	FALSE
CREB3	GTAGGCTAGTACTGACAGATG	GAGAATGTTCAACGACGCTGG	TRUE
CSNK1E	GGGTTGCGGAAGAGCTGACGT	GGAAGATGTCAACGCCCATCG	TRUE
CTSL	GAGATGTTCCGGAAAACTGGG	GCTGGGGGCCTCATAAAACAG	TRUE
DDX21	GCATCACAAAAAAGCTGTCAG	GGATGTCATCCGAGTATATAG	TRUE
DMD	GATCACGGTCAGTCTAGCACA	GTAGTCGGTGACACTAAGTTG	FALSE
DPYSL2	GTGTGGACGTCAATTCCTCCG	GGATGAGCAAAAGCTCTGCTG	TRUE
DYNLRB1	GAGGAAGGTGAGATCGTTCTG	GCATGAGGCTGGCATACTGGG	FALSE
EEF1A1	GGCACAAATGCTACTGTGTCG	GCATCTGATCTATAAATGCGG	FALSE
EGFL7	GCTCCCTCCGTTCCGGCATGG	GGCACGAACGACTCGGAGACA	FALSE
EIF4A1	GGGAGCCCGAAGGCGTCATCG	GCTGCACCTCAGCACGCACGT	TRUE
EIF4A2	GATATTGTTGTTGGTACACCC	GCGTAAGCATAGATGCCACGA	TRUE
EIF4E	GGAAGATGAGAAAAACAAACG	GAAACTTGGCAAGCAAACCTG	TRUE
EIF5A	GTCTCGACGATCTTACATGGC	GGTGAAATTCTAACCTTGGCG	FALSE
EMILIN3	GCCGCTACAGTCTCTACACGA	GATGTTGCTAGGCGCTCCTCG	FALSE
FAM134C	GATGCTCGATCCCACAGTCGG	GTCCCACACTCAAGATACCTG	FALSE
FERMT1	GAGAAGAAATTGATTGCACAG	GGCTGTCACTGAACCAAGTCA	FALSE
FERMT2	GCTGGAGATTACTCTGGAAGG	GCACCCTGAGAGTGACCGGCG	TRUE
FGFR3	GGGTGCTGAATGCCTCCCACG	GAAGAACGGCAGGGAGTTCCG	FALSE
FTL	GCTTCCAGAGCCACATCATCG	GTTGGCCGAGGAGAAGCGCGA	TRUE
GAPDH	GACTGTGGCGTGATGGCCGCG	GTGCTGGCGCTGAGTACGTCG	TRUE
GNL3	GGTAATGTTGGTGTATCCATG	GACTTCGCAGAGCAAGCGCAG	TRUE
GRB2	GGAAATACTTACTTGACAGAG	GAGTACTTCCCGGCTCCATCT	FALSE
GRPEL1	GGTGGCTGTGCACAACAACCG	GAGGCATTCAAGCCTTCTGCA	FALSE
H2AFV	GCTGTACAAACCTCTGCAGTG	GTCGCACCACAAGCCATGGAA	TRUE
H2AFZ	GACAACTACTGACCTGCAAGC	GCGTTCACCCATTTACCTCTG	TRUE
HBEGF	GACTGGCCACACCAAACAAGG	GGAAAGTCCGTGACTTGCAAG	FALSE
HIF1A	GGGGTCAGCACTACTTCGAAG	GAAGTGTACCCTAACTAGCCG	TRUE
HMGB1	GGAAGTGCTCAGAGAGGTGGA	GAACCTATATCCCTCCCAAAG	FALSE
HMGB2	GTATCCCCAATGGATAGGCCA	GTGACAAAGCTCGCTATGACA	TRUE
HNRNPA1	GGGGAACGCTCACGGACTGTG	GCTTACTGACAATCTTATCCA	TRUE
HNRNPA3	GCTAATACCTCCTCCCCCCGG	GTTCCACCAAAGTTTCCACCA	FALSE
ID1	GGAACCGCAAGGTGAGCAAGG	GCTGTCTGTCTGAGCAGAGCG	TRUE
ID2	GGCTCATCGGGTCGTCCACAG	GCAGCATCCCCCAGAACAAGA	FALSE
IQGAP1	GCTACGCGTCCAACCAGCGAG	GGAATGATATCCAAGCTTGCG	FALSE
KPNA1	GGGGAGTATGTAGGAGACTTG	GTCCACCTCCAGAATTTGCAA	TRUE
MAP1LC3B	GGGTGATAATAGAACGATACA	GGGCGACACTCACCGAAGGTG	TRUE
MAPT	GGTGAAACGTGAACTCCAGGG	GAGGCCACACGCCAACCTTCG	TRUE
MELK	GCTGTTACGCAATCATCATCG	GTATCTGACGGAAGACAACCC	TRUE
NAA10	GAATGAGGTGATATGTCCATG	GCAAATACTATGCAGATGGGG	TRUE
NACA	GAGCCCCAGGCTGAGACAGGT	GAACCACACAACAAGCCCAGG	FALSE
NID1	GTCATTACTACGTAAGAGTGG	GACAATCTGCAATAATCACCC	FALSE
NID2	GAGGGGGCTGAACTTACGTAG	GGTGCTGTTGTGTCACACATG	FALSE
NME3	GAGGCCATATACTTGACAAGG	GCTTCGCTAACCTCTTCCCCG	TRUE
NME4	GCCGAGCCTGCTAGTGCGCCA	GACAATGTCGTCCGCGCCTCG	TRUE
NONO	GAGTGGACCGCAACATCAAGG	GCTGGACAATATGCCACTCCG	TRUE
NUCB2	GATTTAGTAAGTCACCATGTG	GTTTAGATATGCTAATCAAAG	TRUE
ODC1	GGAAGGGGCTTTACATGTGCG	GCAACGCTGGGTTGATTACGC	TRUE
PABPN1	GACTGGTCGAGGGTGACCCGG	GGCCGGAGCCCGAGCCCGAAG	TRUE
PARK2	GAGTCTAAGCAAATCACGTGG	GATGCTAGACTTACCCACACA	FALSE
PGAM1	GGATCGCTCTCTTCTGCACTG	GCGACGCCGACCTGAGCCCGG	TRUE
PGK1	GTAAGGTGCTCAACAACATGG	GTTCTTCATACCCGCCCAGGA	TRUE
PKM	GGTGGTGAATCAATGTCCAGG	GCAAAATCGAGAATCATGAGG	TRUE
PPA1	GTTGCATGAAGACATACCTGA	GGAAAGTCATTGCCATTAATG	TRUE
PPARA	GTCTGTCGGGATGTCACACAA	GGATTTCGCAATCCATCGGCG	TRUE
PPIG	GTCTGGACGGACAGTAGACTG	GAGCTAGCAAACCGTTTGCGG	TRUE
PRDX1	GTGAAAGCAATGATCTCCGTG	GGTCAATACACCTAAGAAACA	TRUE
PRDX2	GTGAACGCGATGATCTCGGTG	GGGCGCCATCAACCACCGCTG	TRUE
PRMT1	GGATGGCCGTCACATACAGCG	GAAAGCCAACAAGTTAGACCA	FALSE
PRPF40A	GATGTAACATACTCTACCACT	GTGAAACCAAACAGTCTACCT	TRUE
PSMA7	GGATGACTATCCTTGCATCGG	GAGGCATGGTATGTGCCCGAG	FALSE
PSMB5	GCCGCTACCGGTGAACCAGCG	GATCTGTGGCTGGGATAAGAG	FALSE
PSMB6	GAAAGCCGAGAAGTTTCCACT	GCCTACCAGCTCGGTTTCCAC	FALSE
PSMB8	GACTAATGTAGGACCCAGCTG	GCCAGAGCTCGCTTTACCCCG	FALSE
PSPH	GGTTCCTCTTACCTTATGCCG	GGACGCGGTGTCAGAAATGTA	TRUE
PTTG1	GTTCTGGATAGGCATCATCTG	GTTCTGGATAGGCATCATCTG	TRUE
RAB34	GTGTCTTCAACCTGAATGATG	GACCCAGCCGAATTGGTGATG	FALSE
RAB3B	GCACAACAGCCTATTACCGTG	GATGCACAAGTTATTCTGGTG	FALSE
RB1	GGGTTCTTTGAGCAACATGGG	GAACATCTAATGGACTTCCAG	TRUE
RBMX	GAGAAGTAGAGGCCCTCCAAG	GAAATATGGACGAATAGTGGA	FALSE
REL	GATTGGGTTCGAGACAACAGG	GTAACTGTGTACTTACAACAA	TRUE
RELA	GGGAAGATCTCATCCCCACCG	GACTACGACCTGAATGCTGTG	TRUE
RPL10	GGACACCATGTGGCCACAAAG	GTCTTGTTGATGCGGATGACG	FALSE
RPL22	GTGGTCACCACCCCTCCACCA	GAAAAAGCTTGTGGTGAAGGG	TRUE
RPL22L1	GATGGCAAAACTGGAAATCTC	GAAGGTCCAAATTAAACCTCC	TRUE
RPL26	GTTTGCGATTCTTGCTTCGGT	GATTTGCTCTTAGGTTGTACG	TRUE
RPL26L1	GGTAGTTCGAGGACACTACAA	GAATATGTCATCTACATCGAG	TRUE
RPL3	GTGAGATGATCGACGTCATCG	GGGCTACGTGGAAACCCCTCG	FALSE
RPL36AL	GAGAACCTTCTGTAAGAAGTG	GAAAGTGACACAGTATAAGAA	TRUE
SEC61A1	GGCTGAATGCCTTCCATACGA	GGAAGATAAAGAGGGTGATAG	FALSE
SFPQ	GTCTACCTGCTGATATCACGG	GATGATCGTGGAAGATCTACA	FALSE
SFT2D1	GCTAACGCAGCAAGATTGCCG	GGCAAAAAGCTTTATGCCGCC	TRUE
SIRT1	GGCGGCGGCGATTGGGTACCG	GCTCTGAGCCATACCTATCCG	TRUE
SLC16A3	GGCTTCATTGACATCTTCGCG	GAGAAGACACTGACGGCCTTG	FALSE
SLC25A6	GGCCGCCGACAAGCAGTACAA	GCGAAGTTGAGGGCTTGAGTG	TRUE
SLMO2	GCACACTTACAGACTTCACAA	GACTCTGTGCTGAGAAGTCTG	FALSE
SNRPB	GTCTGGTCTCAATGACAGTAG	GGGGATGGCCCGCCAACCCCA	FALSE
SNRPN	GCAGCTGCCCTACCAACCCCA	GAACCAGAGCGTGAAGAAAAG	FALSE
SNX6	GGGAAGGCAGAACTTACTCCG	GAGGAGAAGGGTCAATGACGA	TRUE
SPRN	GGTGCTGGGCTCTGCTACTGG	GCGGCCTCACGCGCACCCTCG	FALSE
SRSF11	GGATCAAGATCACGTTCTAGG	GTGGACGATACTCACTCCGGC	FALSE
STK25	GGCTTAAACCAGGTCCCCTGG	GGGGCATCGATAACCACACAA	TRUE
STMN1	GAGCTGCAGAAGAAAGACGCA	GAGCTGAGGTCTTGAAGCAGC	TRUE
TAF7	GGCGTCATGGAATCGTCAGAG	GCTGAAGCTGTTAGTACTCGG	TRUE
TAGLN	GAATCGAGAAGAAGTATGACG	GGAAGGCGGCTGAGGACTATG	FALSE
TAGLN2	GCATTAATGCACTGTACCCCG	GTGCATATGGCCTGAGCCGGG	TRUE
TCEAL4	GCGTACTTTCACGGACCTGCG	GAGTGTGGACAGAGATGGCGG	FALSE
TET1	GACAAAGTTCATGCAACACGG	GCCACCCCATCAAGAGATCGG	TRUE
TLN1	GGGTGACTGCACAGCCCACTG	GCAAGCTTAAACCCTTACCTG	TRUE
TMUB1	GAGGTGCGACTCATCTACCAA	GAAGGAGCCAATGGTGTCGTG	TRUE
TUBA1B	GAAGTCTACAAACACAGCCCG	GCTGTGATGAGCTGCTCAGGG	TRUE
TUBA1C	GACACAATCTGGCTAATAAGG	GTGAGCAACTCATCACAGGCA	FALSE
TUBG1	GGACATGATGGTAGACACCTG	GCGTGGAGGAGTTCGCCACCG	FALSE
VCL	GAGAGACTGTTCAAACCACTG	GAGGACAAGGATCCTCACCGG	TRUE
VDAC2	GCAAAGTCAACATCACAACCA	GCTACCTTCTCACCAAACACA	TRUE
VDAC3	GAACCAAGTCTTGTAGTGGAG	GGGAACACAGACAATACTCTA	TRUE
VEGFA	GGGAGGGCAGAATCATCACGA	GGGAGGAAGAGTAGCTCGCCG	FALSE
YWHAQ	GTTCCCAAGGAGCTTACCAAG	GCCGAGGACTCACCAGCACCG	FALSE
ZFAND5	GGTACTGGGCTGAGAAACTGA	GACTAGCTTAAACAACTGTGA	TRUE
ZFAND6	GTTCAGACAGACTACTGACAG	GGAACACATGCCATTTGTACG	FALSE
non-targeting_1	GTTTTTAATACAAGGTAATCT	GTGACTAGCTCTTACATATTC	NA
non-targeting_3	GGCAGTACTACTGAGTTTTTC	GCTGGTGACCGACAATTACAC	NA
non-targeting_4	GCGCATAAGTCGATAGACACA	GCATGAGCGCATTGAATAATA	NA
non-targeting_5	GATATTTTATGACATAAAAAT	GACTAGGGCAGTGTGTCTGCA	NA
MAGEA5	GCCATCGATTTCACTCTATGG	GGAGTGAAATCGATGGCAGTG	FALSE
FOLH1B	GCTGTTGTTCATGAAACTGTG	GTCATAGACACTGTGATACAG	FALSE
OR4F29	GGACCATGAACTGCAATCTGT	GTGGTCACAGAAAACACAATG	NA
OR1F1	GCCATAATCCAGCAACCAGCA	GGAGGTCATAATCCTTAGTGA	NA
OR2C1	GAGCGAAAGCAAGGTCCAAGG	GGGTGGAGGGATTCCTCTGCG	NA
OR3A1	GGCCCCTGACCGTGACCAGGT	GTGGGTAAGGCAGGCCCCACA	NA
OR3A2	GCAACTTCTGTGGCCCCAATG	GGTTGGTGAAGGCACAAGCCA	NA
